# Supplementary material for: Comprehensive Mapping of Functional Enhancers in Chinese Hamster Ovary Cells
Source: Biotechnol Bioeng. 2025 Oct 3;123(1):196–211. doi: 10.1002/bit.70076 (PMC12699134; doi:10.1002/bit.70076)
Supplement: Supplementary file 2 — Supplementary Table S1: Primer list. Supplementary Table S2: Synthetic gene fragments for cell harvesting time optimization. Supplementary Table S3: WG STARR‐seq enhancers. Supplementary Table S4: WG STARR‐seq enhancers. Supplementary Table S5: Relative GFP and SEAP expression levels of synthetic gene fragments compared to mCMV. [file BIT-123-196-s002.xlsx]

## Sheet: Table S1
Supplementary Table S1. Primer list
Primer name	Forward (FW) /Reverse (RV)	Sequence (5'-3')	Target Gene	Gene Type	Experiment
IFI27_qPCR_FW	FW	CCTTGCATCTCTAGGTGTTAGTC	IFI27	IFN-related gene	IFN response assessment in CHO
IFI27_qPCR_RV	RV	GGCTGCTGAAGCTGTAATCT	IFI27	IFN-related gene	IFN response assessment in CHO
IRF7_qPCR_FW	FW	CAGGAACATGCTTCTGAGGAT	IRF7	IFN-related gene	IFN response assessment in CHO
IRF7_qPCR_RV	RV	CCTAGATTGCGCTCGCTTAT	IRF7	IFN-related gene	IFN response assessment in CHO
ISG15_qPCR_FW	FW	GGGCCGAAGCAGTATCTATG	ISG15	IFN-related gene	IFN response assessment in CHO
ISG15_qPCR_RV	RV	CCAGAATTGGTCCTCCTGTATG	ISG15	IFN-related gene	IFN response assessment in CHO
Ifnb1_qPCR_FW	FW	CAGGACAGATGGAGAAGAGAAAC	Ifnb1	IFN-related gene	IFN response assessment in CHO
Ifnb1_qPCR_RV	RV	TTCCAACCAGTGCTTGAGTAAT	Ifnb1	IFN-related gene	IFN response assessment in CHO
OAS3_qPCR_FW	FW	CCATCCCGTGAGTTTACAACAG	OAS3	IFN-related gene	IFN response assessment in CHO
OAS3_qPCR_RV	RV	CTCCTCCCTTGACGATCCTTAT	OAS3	IFN-related gene	IFN response assessment in CHO
Akr1a1_qPCR_FW	FW	GGCTTGGAGGTGACTGCTTAT	Akr1a1	Housekeeping	IFN response assessment in CHO
Akr1a1_qPCR_RV	RV	GAACCTGCCATCTGAGCAAGA	Akr1a1	Housekeeping	IFN response assessment in CHO
Gnb1_qPCR_FW	FW	CCATATGTTTCTTTCCCAATGGC	Gnb1	Housekeeping	IFN response assessment in CHO
Gnb1_qPCR_RV	RV	AAGTCGTCGTACCCAGCAAG	Gnb1	Housekeeping	IFN response assessment in CHO
core_mCMV_GSP	FW	ATTATGATCAATGGGCCGAATTC	RNA STARRseq transcript (from core mCMV STARRseq vector)	NA	STARRseq
core_mCMV_STARRseq_junction FW	FW	ACTGATCACGTCCA*C*C*C*T*G	cDNA STARRseq transcript (from core mCMV STARRseq vector)	NA	STARRseq
core_mCMV_STARRseq_junction RV	RV	ATTATGATCAATGGGCCGAA*T*T*C	cDNA STARRseq transcript (from core mCMV STARRseq vector)	NA	STARRseq

## Sheet: Table S2
Supplementary Table S2. Synthetic gene fragments for cell harvesting time optimization
Sequence ID	Reason for inclusion in pilot assay	Cell line	Species	Source	FASTA	Sequence size	FASTA (with adapters and STARR-seq vector homology arms)
493	Candidate enhancer	CHO	Chinese Hamster	unpublished data	ATTTTTGGACTCCTGTACATGTTTTGAAGGGACCAGCTCCGTGTTTCGGCAGCCATAACAGCCTAGCACGTGCTTGCCTGACCTTGCCTTAGTCACTAAGAGGTCAGAAGCCTGCCTTGGGGCAAGGAACCAATCAGAAGTTAGCTGGTGGTGCTACGCTTTATGGCTCTGGGTGTGCTTTGTGGACAAGTGCACAACAATGACATAACAACCAGTTGACCAATCAACACAGGGCAAGCTCTCCAAGCCTGGAGGCACACCAATCCTGAGCCTGTGCATACCCCTATACACTCCTCTTACGCTGCCCTATAAGATCTTTGCCCTGTGGTTTCTCGGTGTCTTTTCCCCACCATCCGCCATGGTGGATGGATGAAAGGCCGGAGCTAACCCCATGTTAGC…	401	TAGAGCATGCACCGGACACTCTTTCCCTACACGACGCTCTTCCGATCTATTTTTGGACTCCTGTACATGTTTTGAAGGGACCAGCTCCGTGTTTCGGCAGCCATAACAGCCTAGCACGTGCTTGCCTGACCTTGCCTTAGTCACTAAGAGGTCAGAAGCCTGCCTTGGGGCAAGGAACCAATCAGAAGTTAGCTGGTGGTGCTACGCTTTATGGCTCTGGGTGTGCTTTGTGGACAAGTGCACAACAATGACATAACAACCAGTTGACCAATCAACACAGGGCAAGCTCTCCAAGCCTGGAGGCACACCAATCCTGAGCCTGTGCATACCCCTATACACTCCTCTTACGCTGCCCTATAAGATCTTTGCCCTGTGGTTTCTCGGTGTCTTTTCCCCACC…
7605	Candidate enhancer	CHO	Chinese Hamster	unpublished data	CTCATTTTCTCATGGTCACACAGTGGAGCACAGAGGTGACTCATCCTCTGATATCCGAGGGAATGCACGTTGCATATTTTTTTGTCTTAAAATCTTCCGCTGGAATTTCCAGCTGGACAGAACTTACATAAGCAAAAACTCTTTGGGATTCTCACTAATTTTTAAGGTATAAAGTTTTAGACGAGCTGCCTAACAACAGCAGGGGACAGGGTCTGGGGTGGGGACGGACGTAAAGCTAAAAGGGTGATGACATACAAGTTAAAGAGGACTTCTGAGCCCCAAACTTTGTTAGTCAAGGAGCTTGTTTCTGGCAGAGGGAACATATTAGTGACTCTTCCAGCACTGCGACTAACGACTGATACCAATGAATTAGTGGTAGGAAGGGTTCGGTTTACAGGA…	401	TAGAGCATGCACCGGACACTCTTTCCCTACACGACGCTCTTCCGATCTCTCATTTTCTCATGGTCACACAGTGGAGCACAGAGGTGACTCATCCTCTGATATCCGAGGGAATGCACGTTGCATATTTTTTTGTCTTAAAATCTTCCGCTGGAATTTCCAGCTGGACAGAACTTACATAAGCAAAAACTCTTTGGGATTCTCACTAATTTTTAAGGTATAAAGTTTTAGACGAGCTGCCTAACAACAGCAGGGGACAGGGTCTGGGGTGGGGACGGACGTAAAGCTAAAAGGGTGATGACATACAAGTTAAAGAGGACTTCTGAGCCCCAAACTTTGTTAGTCAAGGAGCTTGTTTCTGGCAGAGGGAACATATTAGTGACTCTTCCAGCACTGCGACTA…
7606	Candidate enhancer	CHO	Chinese Hamster	unpublished data	TAAGATTTTAAAAAATTTACTTTATATGCATGGATGTTTTGCCTACATGTGTGTGTGTGCACCACGTGTGTGCCTGATACCTAGAGAGCTCAGAAGAGGGTGGCAGACACCATGGAACTGGAGTTGTGAACCACCATGTAGGTGCTGGGGATCAAACCCGTTCCTCTGCAAAAGCAGCCAGTGCTCTTGACAAAGTCTAAGCCATCGCTCTGGTCCGGAGGGACTTTTCAACCTTAGGTGTAACCTTGGAGAGCTGGGCGAGTCAAGACAGTGTGCTCCAGAGACCAGGAATATGTCTAAAAACAAATTGATATCCTCGCCCCAATGGTCCCTCTCACCTTCTAACTTTGTTTCCAAGTCCATTGGCTTCTGTTTCTCATTAACCGAGGCGGGCAAAGG…	201	TAGAGCATGCACCGGACACTCTTTCCCTACACGACGCTCTTCCGATCTTAAGATTTTAAAAAATTTACTTTATATGCATGGATGTTTTGCCTACATGTGTGTGTGTGCACCACGTGTGTGCCTGATACCTAGAGAGCTCAGAAGAGGGTGGCAGACACCATGGAACTGGAGTTGTGAACCACCATGTAGGTGCTGGGGATCAAACCCGTTCCTCTGCAAAAGCAGCCAGTGCTCTTGACAAAGTCTAAGCCATCGCTCTGGTCCGGAGGGACTTTTCAACCTTAGGTGTAACCTTGGAGAGCTGGGCGAGTCAAGACAGTGTGCTCCAGAGACCAGGAATATGTCTAAAAACAAATTGATATCCTCGCCCCAATGGTCCCTCTCACCTTCTAACTTTGT…
36167	Candidate enhancer	CHO	Chinese Hamster	unpublished data	GCAAGACCCTAGGGCAACGGCATCTCCACCTAAGATAACTGATTTTGTAGCCTCCTTTGTGAATAATGAATCATTGTCCACCAGAGGGTAGCAGAGTCATTTAACAAGGCAACCTGGCCGGGCCGGGGTGGTTTACTCCTTTAATCCCAGCACCTAGGAGGGAGGCATAGGCAGGTGGATCTCTGAGTTCCAGGCCAGCCTAGTCTAGAGAGTGTTCCAGGACGGCCAGGGCACACTAAAGGAAACAAAATGGGCTAAGAAACACTATCATCACTCTTGTTGTTCTGTGAGCAATTTATTAGGAAATGGGCATACCAGAGGTCCTATGGCACAAGATTAAGAAGCTTGACAATTTGGAGCAGGAGACACACAGAAGATACCAGTCAGGGTTAGAAGACT…	201	TAGAGCATGCACCGGACACTCTTTCCCTACACGACGCTCTTCCGATCTGCAAGACCCTAGGGCAACGGCATCTCCACCTAAGATAACTGATTTTGTAGCCTCCTTTGTGAATAATGAATCATTGTCCACCAGAGGGTAGCAGAGTCATTTAACAAGGCAACCTGGCCGGGCCGGGGTGGTTTACTCCTTTAATCCCAGCACCTAGGAGGGAGGCATAGGCAGGTGGATCTCTGAGTTCCAGGCCAGCCTAGTCTAGAGAGTGTTCCAGGACGGCCAGGGCACACTAAAGGAAACAAAATGGGCTAAGAAACACTATCATCACTCTTGTTGTTCTGTGAGCAATTTATTAGGAAATGGGCATACCAGAGGTCCTATGGCACAAGATTAAGAAGCTTGACA…
7135	Candidate enhancer	CHO	Chinese Hamster	unpublished data	AGTGTCTGTGAGGTGCTGCTGGAGAGGACAGACACTCTGAAAAACCATGTACCACGAGTGTACAGCAACACTGATGCTGGGGTGTCTGCAGAAGGCAGTGTGGAGCAGCACCAACCCACAATCCCTAAATGGACTGTCCAGAGAGGCACACCCGGAAACTACAGTCCCCTAAGACAGGCCAAGCCTGCCCTCTGCTGGCTAAAGCTTGCTGGGCACACAAACCCTTCCACTCTTTTGAGTGGGAATTTCCTTAAAATTATTTCCAAGTCACTTTTAAAAGGGCTAGATCGAAACGTGTGAGTCTCATAAAAAGAAGACGTGGGAAGCCAGGAGGACCTCTGGTAAGCACTTCTGAGGCCTCATGAGTAATCTGCTCTGGGTACCTCCACTCCCAAGAGT…	401	TAGAGCATGCACCGGACACTCTTTCCCTACACGACGCTCTTCCGATCTAGTGTCTGTGAGGTGCTGCTGGAGAGGACAGACACTCTGAAAAACCATGTACCACGAGTGTACAGCAACACTGATGCTGGGGTGTCTGCAGAAGGCAGTGTGGAGCAGCACCAACCCACAATCCCTAAATGGACTGTCCAGAGAGGCACACCCGGAAACTACAGTCCCCTAAGACAGGCCAAGCCTGCCCTCTGCTGGCTAAAGCTTGCTGGGCACACAAACCCTTCCACTCTTTTGAGTGGGAATTTCCTTAAAATTATTTCCAAGTCACTTTTAAAAGGGCTAGATCGAAACGTGTGAGTCTCATAAAAAGAAGACGTGGGAAGCCAGGAGGACCTCTGGTAAGCACTT…
7584	Candidate enhancer	CHO	Chinese Hamster	unpublished data	TAGGTGGTTAGTACATTGTGAAGCCTTTAGGAGGTGGAGTTGCTGCCATTTGCTGTGTATTATAAAGAGGCATTACAGAGAAGAAGGAGAGGGCCTAGAGAGGTGGCCAATAGGCAAGAGGGCTTTCTGTTCCCTCCCCGGGAGCCTCAGCTTTATTGGTAGATGGTGGACAGTCGCTGGTTAATTTCACGGTTTCACAATCCAAACTGGGCATCCTATAGGCTCAGGAGCCCCCTCTAGTGGCAGTCTTTAGAAGACAATCGTAGAGAAGCTTGTGGAGTGTTAGCGTTGTGGCCTTGGGTTCTGGTTGTGTTCAAGGGGATGAGGGGAGGGAGGCTCCAGGGAGCGAAGAGAGGGGAACAGATGAGAGAGACAAGGAACACTAAGGAATAAAAGTTA…	401	TAGAGCATGCACCGGACACTCTTTCCCTACACGACGCTCTTCCGATCTTAGGTGGTTAGTACATTGTGAAGCCTTTAGGAGGTGGAGTTGCTGCCATTTGCTGTGTATTATAAAGAGGCATTACAGAGAAGAAGGAGAGGGCCTAGAGAGGTGGCCAATAGGCAAGAGGGCTTTCTGTTCCCTCCCCGGGAGCCTCAGCTTTATTGGTAGATGGTGGACAGTCGCTGGTTAATTTCACGGTTTCACAATCCAAACTGGGCATCCTATAGGCTCAGGAGCCCCCTCTAGTGGCAGTCTTTAGAAGACAATCGTAGAGAAGCTTGTGGAGTGTTAGCGTTGTGGCCTTGGGTTCTGGTTGTGTTCAAGGGGATGAGGGGAGGGAGGCTCCAGGGAGCGAAG…
11456	Candidate enhancer	CHO	Chinese Hamster	unpublished data	CTCGGAGTAAATGGACTACATATATGTAGAGCCATTAAAAGAAAAAGTTAGTGCAGGTTGTGTGACCTACTCTTTTGAGCACACATTTATAAATAGTGACTTGAGGGCAGGAAGCTTTCCAGTCTGTGTGAACCCCCATGTCCTGGGGACCTTGGTTTCTGCTTTTGATGTGGTAATGCTCATGAGAGCTAATTCATGAGTCATTCCTTGGGGAAAGGCAGGGAGAAGAGCTGCCGTGCCCTCCCTCATCAAACAAAGGCAAAGGCATTTTTTCCCTCTAATCTTCCAGGAAGAGTTCTGACTCAGTCAATGTTCATGACCACAGACACTGTACCTATAGAAATCAGTATTGAATGACACCAGAATCCAATATGGGGGAATTTCTTCCTGCTCTGTATT…	401	TAGAGCATGCACCGGACACTCTTTCCCTACACGACGCTCTTCCGATCTCTCGGAGTAAATGGACTACATATATGTAGAGCCATTAAAAGAAAAAGTTAGTGCAGGTTGTGTGACCTACTCTTTTGAGCACACATTTATAAATAGTGACTTGAGGGCAGGAAGCTTTCCAGTCTGTGTGAACCCCCATGTCCTGGGGACCTTGGTTTCTGCTTTTGATGTGGTAATGCTCATGAGAGCTAATTCATGAGTCATTCCTTGGGGAAAGGCAGGGAGAAGAGCTGCCGTGCCCTCCCTCATCAAACAAAGGCAAAGGCATTTTTTCCCTCTAATCTTCCAGGAAGAGTTCTGACTCAGTCAATGTTCATGACCACAGACACTGTACCTATAGAAATCAGTATT…
17805	Candidate enhancer	CHO	Chinese Hamster	unpublished data	AAAGAGGGAGCCTTATGGAAAGCTCCCTTTTTCCCTTCCTGCCCAGAACCGCTGTCTGAGCTGTAACTCCTGTGTGACTCAATCTGAGACTGCTTTTTATAAGTCATTTCCTCTGTCTCTTCTGAGGCTCCACACCTGCCCCAAAGGCTGTGGGCTGAATTGAGAAATCAAGAGGCAGATGACACATGTCTGACCTGGGCATGAAGCTTGCCTCTGGGACAGGCCCTCCTGGGTCACTCATCCATGGCAAAAAATTCTCCCTGGGGCTGGATTTAGCTGAGCCCAGTCCCTCCTACTGTTGCTATGGAGTTTTAATGACTGGTCCCTCAGCAGGGGCTTGGGGGCATCCAGCTAGAAACTAACTCTGAGGAATGAGTGGACGTTAGTAAGGGCACAAAT…	401	TAGAGCATGCACCGGACACTCTTTCCCTACACGACGCTCTTCCGATCTAAAGAGGGAGCCTTATGGAAAGCTCCCTTTTTCCCTTCCTGCCCAGAACCGCTGTCTGAGCTGTAACTCCTGTGTGACTCAATCTGAGACTGCTTTTTATAAGTCATTTCCTCTGTCTCTTCTGAGGCTCCACACCTGCCCCAAAGGCTGTGGGCTGAATTGAGAAATCAAGAGGCAGATGACACATGTCTGACCTGGGCATGAAGCTTGCCTCTGGGACAGGCCCTCCTGGGTCACTCATCCATGGCAAAAAATTCTCCCTGGGGCTGGATTTAGCTGAGCCCAGTCCCTCCTACTGTTGCTATGGAGTTTTAATGACTGGTCCCTCAGCAGGGGCTTGGGGGCATCCAG…
19079	Candidate enhancer	CHO	Chinese Hamster	unpublished data	CATAATCTGTCAGCCTATGTGTCTACTGCAGGGACTTTCCTGATGAGTCAGAATGCAATGGCAAACCAGGCCTCTCCTATTCTTCCTGAAAGAGGATAAGCTGGGGAAAAAAAAAAAAAAAAGTAAAGAAAGAAAAAAGCAGAACTCAACACCCTTAGAACTTGTGAGCAGACAAGAATACTTAAGGACAAAGGCATCCAAAGGAAGGGCCAGCAAAAGGCTGGGCATCTTCACTGCTCACTGGGTCGCTCTTTGCATTCTTTAAGCAGTACCTAATCAGGGTCCAGAGGTCCTATTGGCCAACAAGCTAACCACACTTCAAAGAAACATTGTGGTACTACAAATCATGCTTTATTTTCTTTGATCTTTGGGGTTTTGGGCTGCATTATTTTTTTTCCA…	401	TAGAGCATGCACCGGACACTCTTTCCCTACACGACGCTCTTCCGATCTCATAATCTGTCAGCCTATGTGTCTACTGCAGGGACTTTCCTGATGAGTCAGAATGCAATGGCAAACCAGGCCTCTCCTATTCTTCCTGAAAGAGGATAAGCTGGGGAAAAAAAAAAAAAAAAGTAAAGAAAGAAAAAAGCAGAACTCAACACCCTTAGAACTTGTGAGCAGACAAGAATACTTAAGGACAAAGGCATCCAAAGGAAGGGCCAGCAAAAGGCTGGGCATCTTCACTGCTCACTGGGTCGCTCTTTGCATTCTTTAAGCAGTACCTAATCAGGGTCCAGAGGTCCTATTGGCCAACAAGCTAACCACACTTCAAAGAAACATTGTGGTACTACAAATCATGCT…
41411	Candidate enhancer	CHO	Chinese Hamster	unpublished data	TTCTGTTGCTATACCTGATGAGGGGGGTCCTAGATCTCCTGTATAGTAGACAGAATAATATCCTTACCCACCCCACACACCTGTGAATATATTACGTTACAGTACAAAGAGAAGTTAATATTGCAGATGGAGTTGACTTTGACCCAACTGACTTTACAGTGAGGTTATACTTGGTTATCACAATTGCCCAAACGTAGCTATGAGGTTTCTACCAGTTGAAGAGTGAGTCACAGGAGGATGTCACAGTGATGCCCTGCACCCTCCCTTGGGTTTGTGGCTTTGAAGTCAGACTGTGGTAGTTGTGGATTAAATAAGTGTTGGTCATCTCTGGAACATGGAAAATTCCAGGAATGTCTAGTCTAGGATTCACAAATGCAATGTAGTCTTGCCAGTGCCTCA…	401	TAGAGCATGCACCGGACACTCTTTCCCTACACGACGCTCTTCCGATCTTTCTGTTGCTATACCTGATGAGGGGGGTCCTAGATCTCCTGTATAGTAGACAGAATAATATCCTTACCCACCCCACACACCTGTGAATATATTACGTTACAGTACAAAGAGAAGTTAATATTGCAGATGGAGTTGACTTTGACCCAACTGACTTTACAGTGAGGTTATACTTGGTTATCACAATTGCCCAAACGTAGCTATGAGGTTTCTACCAGTTGAAGAGTGAGTCACAGGAGGATGTCACAGTGATGCCCTGCACCCTCCCTTGGGTTTGTGGCTTTGAAGTCAGACTGTGGTAGTTGTGGATTAAATAAGTGTTGGTCATCTCTGGAACATGGAAAATTCCAGGAA…
8913	Candidate enhancer	CHO	Chinese Hamster	unpublished data	ACAGTGGCAGAGACTTCTGTGGCCTCGAAGGACATTGGACTCGTCATTTCAGTCCCCAGGGCTTTCTCTAAAGCAAGAAACATGGGCTTTTCCCCTCTGATGGAAATCAGATATTTAAAGTTCTCTTTGTTTTTGTAGACACAAAATTACATCCTGCCCTACCCAGGAAACTAAAACAATGACTAATGTCAGATTTCTGGATCTGCATGCTCTGGTTAGCATTAACACAGGGACATCTGAGTTAGAGGGTTCAGGAATTCTCCCAGTCCCCATGCAAGACAGCCAGAGGGCACAGAAGAGGGATTCCTCTCATGGGCAGGCACTGGCCTGAACACAAAACTCACACGATCTATAAAATATCTAGATTGTTTCTCAAACAGACAGAAATCCTCAAGATAT…	401	TAGAGCATGCACCGGACACTCTTTCCCTACACGACGCTCTTCCGATCTACAGTGGCAGAGACTTCTGTGGCCTCGAAGGACATTGGACTCGTCATTTCAGTCCCCAGGGCTTTCTCTAAAGCAAGAAACATGGGCTTTTCCCCTCTGATGGAAATCAGATATTTAAAGTTCTCTTTGTTTTTGTAGACACAAAATTACATCCTGCCCTACCCAGGAAACTAAAACAATGACTAATGTCAGATTTCTGGATCTGCATGCTCTGGTTAGCATTAACACAGGGACATCTGAGTTAGAGGGTTCAGGAATTCTCCCAGTCCCCATGCAAGACAGCCAGAGGGCACAGAAGAGGGATTCCTCTCATGGGCAGGCACTGGCCTGAACACAAAACTCACACGATCT…
37140	Candidate enhancer	CHO	Chinese Hamster	unpublished data	ACACATTCCAGCGGTTGGCATCTGGGCTCAGTCAGCATGTGGCCGCGGGGACCGCCGAGGCAGGGCCCTTGTCAGCGCCCCCAGGTTGGGCTCTGCAGGCTCTCCCTCTGGCCCGCTCCTGCGCATCAGCAGCCTCACCTCTGCAGTTGGGGAAGCGTGCCCAGGGGGCTGGCATCCTCTCCTGGACCACGCGTGGAGGGGGGTAGCTCTGGCACCCGGGATCTCCGGGGTGGGGGAGCGCTTCGCATACCCTGGTATCTATGACTCAGGCTGGAGGGAAACCCCAGAATTACCACAAAGCCATCCAAATCCCGGCTTGGCCCCACCAGTCAGTTGGCTCAAGAGCAGCTCTGTTTCATCTGGTTTCAGGGCGGGTGTCTGTGTCTATGTATACTTACG…	401	TAGAGCATGCACCGGACACTCTTTCCCTACACGACGCTCTTCCGATCTACACATTCCAGCGGTTGGCATCTGGGCTCAGTCAGCATGTGGCCGCGGGGACCGCCGAGGCAGGGCCCTTGTCAGCGCCCCCAGGTTGGGCTCTGCAGGCTCTCCCTCTGGCCCGCTCCTGCGCATCAGCAGCCTCACCTCTGCAGTTGGGGAAGCGTGCCCAGGGGGCTGGCATCCTCTCCTGGACCACGCGTGGAGGGGGGTAGCTCTGGCACCCGGGATCTCCGGGGTGGGGGAGCGCTTCGCATACCCTGGTATCTATGACTCAGGCTGGAGGGAAACCCCAGAATTACCACAAAGCCATCCAAATCCCGGCTTGGCCCCACCAGTCAGTTGGCTCAAGAGCAGCTC…
37962	Candidate enhancer	CHO	Chinese Hamster	unpublished data	GTGCCCCAGCCTAGGGTTTTCCATTTGGAAGACCTGCACTCTAGATGTTAACCTCATTTCATAGCATATATCCTTGTGGATCAAATGTAGATCATGAAATTGGGAATTAAAATAGTTTAGATTTGGGGATAGACAGAGAGATGCCTCACAAGTTAAGAATATACAATGGTCCTACAGAGTTCAGTTCCCAACATGCATATCAGATGACTCATAACCACTTGTATCTGCAGTTTTAGGGAATTTGGCAACCTCTTCTGGCCTCTGCAGACTCCTGTACTCACATACACTTACTCAAAACACACATACAGACACACACACACACACACACAGGTACGTACAAACGCATGAAGGCACGCACACACGTGTGTACGTGCACACACCACATATATACACATAACT…	401	TAGAGCATGCACCGGACACTCTTTCCCTACACGACGCTCTTCCGATCTGTGCCCCAGCCTAGGGTTTTCCATTTGGAAGACCTGCACTCTAGATGTTAACCTCATTTCATAGCATATATCCTTGTGGATCAAATGTAGATCATGAAATTGGGAATTAAAATAGTTTAGATTTGGGGATAGACAGAGAGATGCCTCACAAGTTAAGAATATACAATGGTCCTACAGAGTTCAGTTCCCAACATGCATATCAGATGACTCATAACCACTTGTATCTGCAGTTTTAGGGAATTTGGCAACCTCTTCTGGCCTCTGCAGACTCCTGTACTCACATACACTTACTCAAAACACACATACAGACACACACACACACACACACAGGTACGTACAAACGCATGAAGG…
44754	Candidate enhancer	CHO	Chinese Hamster	unpublished data	CAAACAATTTTTATATAAAATCTATGTTGTCTAAGCTAGTCCTGGATGCTTCACTTCAATCTTCCTGCCTTGTCCTCCCGAGTAGCTGGAAGGAAGACATTACCATTCTGCCTGACATGGGCAGTCTGTCACATTAGTTCTAGATATGAAAAACTATGACTCAGGCACAAGGAATGAACTCAAAAAGACTTATTTTTAAAGTGAAGCTCTTTTTAGGGAATTTTCTACTGTGCACTGGGTTGTTTCTCCATTTACAGTGAGCACATTTCAAAATACTTCTTCCTGCTGTGCTGTCTTGTAATGCAGCTCTAGCAGTCACTGTGTTCCCAGTACCTCCTGGTCAATTTCTCTTCAGTGAAAAGCCCTGAGGGTCCATCTGGTGTCCTCCTTTTATTATTT…	401	TAGAGCATGCACCGGACACTCTTTCCCTACACGACGCTCTTCCGATCTCAAACAATTTTTATATAAAATCTATGTTGTCTAAGCTAGTCCTGGATGCTTCACTTCAATCTTCCTGCCTTGTCCTCCCGAGTAGCTGGAAGGAAGACATTACCATTCTGCCTGACATGGGCAGTCTGTCACATTAGTTCTAGATATGAAAAACTATGACTCAGGCACAAGGAATGAACTCAAAAAGACTTATTTTTAAAGTGAAGCTCTTTTTAGGGAATTTTCTACTGTGCACTGGGTTGTTTCTCCATTTACAGTGAGCACATTTCAAAATACTTCTTCCTGCTGTGCTGTCTTGTAATGCAGCTCTAGCAGTCACTGTGTTCCCAGTACCTCCTGGTCAATTTCTCT…
47474	Candidate enhancer	CHO	Chinese Hamster	unpublished data	GAACCCTAATATCTGTCTCTGGGTTTTTATTATTCCTGTTATCGTTGGGGGCTTAGTTTGCAGACTGTTCCTGAAGTCACCTGGTTTGGCCCCTTTTGGAAGAGAGCAATTGCTAGACCTTCCACACATGGCCACTAGAGGACGCGCCAAAGCAGCCGAAGTCTCGAACTGCTTGGGCACTCCCCAGAGAAGCATCCAGAAAACAAAGCAGTCTCATTTTCAAAAGGCTGAAGAGGCCCCTATGGAGCATCAACACTCCATCTCCTCGTAAGTAAACGAACTTAATTACAATTTAATTTATTCTGAATTGTATCAACAATTAAAAGGAAATTACCCACTCGCTCTATTTTCTTTCTTTTTATTTAAAATAGGTTCCTCTTAACTTCAGCAATTTAATGT…	401	TAGAGCATGCACCGGACACTCTTTCCCTACACGACGCTCTTCCGATCTGAACCCTAATATCTGTCTCTGGGTTTTTATTATTCCTGTTATCGTTGGGGGCTTAGTTTGCAGACTGTTCCTGAAGTCACCTGGTTTGGCCCCTTTTGGAAGAGAGCAATTGCTAGACCTTCCACACATGGCCACTAGAGGACGCGCCAAAGCAGCCGAAGTCTCGAACTGCTTGGGCACTCCCCAGAGAAGCATCCAGAAAACAAAGCAGTCTCATTTTCAAAAGGCTGAAGAGGCCCCTATGGAGCATCAACACTCCATCTCCTCGTAAGTAAACGAACTTAATTACAATTTAATTTATTCTGAATTGTATCAACAATTAAAAGGAAATTACCCACTCGCTCTATTTTC…
47478	Candidate enhancer	CHO	Chinese Hamster	unpublished data	AAAAGAAAGAAAGAAAGAAAGAAAGAAAGAAAGAAAGAAAGAAATAGAAAGGCAGTCAAGGGAGTAGGACTGGACCAGAGAACAGGAAAGGCATACCCACTCAAAAGCTCTGGGCCACGAGGCTACCCACACTTTGTAGGTCATCTATTTGTGTAGCTCAGATTTTTGTCTCGAATGCTCCGTATGTCGCATGCAGTTCTGTGCCAATTAGCTTCTGCTAATCTTGTAGCAGCTCTCTCCAGACCCCACTCTCCTGACACAAGTCCTGGCCTGGGCTATAAAAATTCAGTCTTAGATGTGTCTAGAAATTTCTTATGTACAGACTAATGATTTACTGAAGCCAGTCCAGCCACTCAGGGTCGGTTATTGTTGGGTTTGGATTATTGTTGTTTTCTGATT…	201	TAGAGCATGCACCGGACACTCTTTCCCTACACGACGCTCTTCCGATCTAAAAGAAAGAAAGAAAGAAAGAAAGAAAGAAAGAAAGAAAGAAATAGAAAGGCAGTCAAGGGAGTAGGACTGGACCAGAGAACAGGAAAGGCATACCCACTCAAAAGCTCTGGGCCACGAGGCTACCCACACTTTGTAGGTCATCTATTTGTGTAGCTCAGATTTTTGTCTCGAATGCTCCGTATGTCGCATGCAGTTCTGTGCCAATTAGCTTCTGCTAATCTTGTAGCAGCTCTCTCCAGACCCCACTCTCCTGACACAAGTCCTGGCCTGGGCTATAAAAATTCAGTCTTAGATGTGTCTAGAAATTTCTTATGTACAGACTAATGATTTACTGAAGCCAGTCCAGCC…
5247	Candidate enhancer	CHO	Chinese Hamster	unpublished data	GTTATAATGAAGTGTGAGTCATATGCCAGTAATGTGCTAGGATTCTTTTTTACTGGTGCTTGAGCTTCCTCTTCATAAACACATGTAGAACTGAAAGTCAGTGCCCAAGTAACGGGTGGCGGGTGGCTTTGGGTATGTGTTTCCTCCAGCCATTTTCCAGGCTTGAAGGACTCCACCACCTTCCAGGATCTGGTATTCATAGTGTAGTTCAGGACACAAGTGAACACAGATGGATAGACTTTGATGTCTGGATCCAGACTGGGAAATGTGAGAGTGTTGGTAAGAGTCTTGGCATGTCCTCGAGCTAGTGGAGAGAGCTGGTTTGGGACTGGCAGGTGTTACATGACTCAGGGGAACTCCTTGCTGCTAACATGACTCAGATGTTGGTCTCGC	393	TAGAGCATGCACCGGACACTCTTTCCCTACACGACGCTCTTCCGATCTGTTATAATGAAGTGTGAGTCATATGCCAGTAATGTGCTAGGATTCTTTTTTACTGGTGCTTGAGCTTCCTCTTCATAAACACATGTAGAACTGAAAGTCAGTGCCCAAGTAACGGGTGGCGGGTGGCTTTGGGTATGTGTTTCCTCCAGCCATTTTCCAGGCTTGAAGGACTCCACCACCTTCCAGGATCTGGTATTCATAGTGTAGTTCAGGACACAAGTGAACACAGATGGATAGACTTTGATGTCTGGATCCAGACTGGGAAATGTGAGAGTGTTGGTAAGAGTCTTGGCATGTCCTCGAGCTAGTGGAGAGAGCTGGTTTGGGACTGGCAGGTGTTACATGACTCAG…
8428	Candidate enhancer	CHO	Chinese Hamster	unpublished data	GGATCCAGGTAACAGACTTCAGGATTGTTTTCATGGATGCTGGGAACCCCTTACACACCAAGGAAGCTTTTTGTGTATGACTATATTCAATATTACTTCATTTTGAGTCTTTAAAATGTTGAGTCACTGCTGGGCCGTGGTGCTGCGTGCTTTGAATCCCAGCACTTGGGACACATAGGCAGGTGTATCTCTGTGAGTTCAAGGCCAGCCTGGTCTACAGAGTGAGTTCCAGGACAGGCTCTAAAGCTACACAGAGAAACCCTGTCTCAAAAAAAAAAATGTTGAGTCACTCTTACCAAGGCAAACAAACAAAACACTTGGAATATGACTCATATTAGACGCTCTGGTAGAGAAACAGACTAGGGTCTCCATGGAAACTGTATTCTTATACTT	393	TAGAGCATGCACCGGACACTCTTTCCCTACACGACGCTCTTCCGATCTGGATCCAGGTAACAGACTTCAGGATTGTTTTCATGGATGCTGGGAACCCCTTACACACCAAGGAAGCTTTTTGTGTATGACTATATTCAATATTACTTCATTTTGAGTCTTTAAAATGTTGAGTCACTGCTGGGCCGTGGTGCTGCGTGCTTTGAATCCCAGCACTTGGGACACATAGGCAGGTGTATCTCTGTGAGTTCAAGGCCAGCCTGGTCTACAGAGTGAGTTCCAGGACAGGCTCTAAAGCTACACAGAGAAACCCTGTCTCAAAAAAAAAAATGTTGAGTCACTCTTACCAAGGCAAACAAACAAAACACTTGGAATATGACTCATATTAGACGCTCTGGTAGA…
12219	Candidate enhancer	CHO	Chinese Hamster	unpublished data	CCAGGGCACGTGGAGCTGGGTGAGTCATTTTACAGTCACAACACACAAGTGTTGAGCACTTGCCGTGTGCCAGGCACTGTGGAGAATGCTGGGGATACCTTTGGGCAAGAAGTATCAGGATCTAGGTTCTCCATGTGTGGCTTGGCTCCTGTGAGGAGCAAGCCTGAGGTTCCCAACAGATAGAGGGATGTGGCAAAGGCCAGAGGAGGAGATTAGCCCTGGGAGTAGCCTGGCAAGTCTGCATTCTGTCTGAGTCACTGTTGGTTTGATAGCCACCTGGTAGGACTTCCCACACCCACACAAGCAGAAGTCAGGCACGGCATGTGACTGACCAGCATAGACCTATGAGTATGAGTCAGGGGAGGGGAACCCCACAAAGATCCGAGAACCAGG	393	TAGAGCATGCACCGGACACTCTTTCCCTACACGACGCTCTTCCGATCTCCAGGGCACGTGGAGCTGGGTGAGTCATTTTACAGTCACAACACACAAGTGTTGAGCACTTGCCGTGTGCCAGGCACTGTGGAGAATGCTGGGGATACCTTTGGGCAAGAAGTATCAGGATCTAGGTTCTCCATGTGTGGCTTGGCTCCTGTGAGGAGCAAGCCTGAGGTTCCCAACAGATAGAGGGATGTGGCAAAGGCCAGAGGAGGAGATTAGCCCTGGGAGTAGCCTGGCAAGTCTGCATTCTGTCTGAGTCACTGTTGGTTTGATAGCCACCTGGTAGGACTTCCCACACCCACACAAGCAGAAGTCAGGCACGGCATGTGACTGACCAGCATAGACCTATGAGTA…
19044	Candidate enhancer	CHO	Chinese Hamster	unpublished data	TTCCATGGGGATCATCAAAGTCTGTCACATCATTTGGGGCAGGGCGTAGGCCCTCCCCGACAGAAGGACTTTCAAAACTAGTTTCTTTGTAAGTCAAATTTGACTCATCTTGAACGTAAACTGCATGTTTTCTCCCTTCTTGCTTATTTTGAAACAGCCTGAGTCACTATTTCTGCTAATAAAATTTAAGAAAAAAAATGCTATCTGTAGACACCTGGCAACTTGAGTCATTGATATTTTTAACCTCAAACAGAAATGTAACTCTAGACATCTAAATACCTGAGTTAGAGATGTTTTTATAGCCCCATTTTCCTACAAAGACAAGAGGAAAGTTTAGGGGTTTCCCCTTAGCATTGCACAACTTCTTAAGTTCCTGTGTAGGTCATCATGTTGCATTGT…	259	TAGAGCATGCACCGGACACTCTTTCCCTACACGACGCTCTTCCGATCTTTCCATGGGGATCATCAAAGTCTGTCACATCATTTGGGGCAGGGCGTAGGCCCTCCCCGACAGAAGGACTTTCAAAACTAGTTTCTTTGTAAGTCAAATTTGACTCATCTTGAACGTAAACTGCATGTTTTCTCCCTTCTTGCTTATTTTGAAACAGCCTGAGTCACTATTTCTGCTAATAAAATTTAAGAAAAAAAATGCTATCTGTAGACACCTGGCAACTTGAGTCATTGATATTTTTAACCTCAAACAGAAATGTAACTCTAGACATCTAAATACCTGAGTTAGAGATGTTTTTATAGCCCCATTTTCCTACAAAGACAAGAGGAAAGTTTAGGGGTTTCCCCTTAG…
19044_19046	Candidate enhancer	CHO	Chinese Hamster	unpublished data	TGACTCATCTTGAACGTAAACTGCATGTTTTCTCCCTTCTTGCTTATTTTGAAACAGCCTGAGTCACTATTTCTGCTAATAAAATTTAAGAAAAAAAATGCTATCTGTAGACACCTGGCAACTTGAGTCATTGATATTTTTAACCTCAAACAGAAATGTAACTCTAGACATCTAAATACCTGAGTTAGAGATGTTTTTATAGCCCCATTTTCCTACAAAGACAAGAGGAAAGTTTAGGGGTTTCCCCTTAGCATTGCACTGACTCACACTGGCTGACTGGCGGCCTAGGCTTCTACCAAACACCTGTGAAGATAAACCCTAGTGAGAAAACAGCCCTCACAGCAGGGTGGCCTTTTCAGATAGTCGGGGGAATTTTCAGGGTTGATTCC	389	TAGAGCATGCACCGGACACTCTTTCCCTACACGACGCTCTTCCGATCTTGACTCATCTTGAACGTAAACTGCATGTTTTCTCCCTTCTTGCTTATTTTGAAACAGCCTGAGTCACTATTTCTGCTAATAAAATTTAAGAAAAAAAATGCTATCTGTAGACACCTGGCAACTTGAGTCATTGATATTTTTAACCTCAAACAGAAATGTAACTCTAGACATCTAAATACCTGAGTTAGAGATGTTTTTATAGCCCCATTTTCCTACAAAGACAAGAGGAAAGTTTAGGGGTTTCCCCTTAGCATTGCACTGACTCACACTGGCTGACTGGCGGCCTAGGCTTCTACCAAACACCTGTGAAGATAAACCCTAGTGAGAAAACAGCCCTCACAGCAGGGTGGC…
19044_19046_44836	Candidate enhancer	CHO	Chinese Hamster	unpublished data	TGACTCATCTTGAACGTAAACTGCATGTTTTCTCCCTTCTTGCTTATTTTGAAACAGCCTGAGTCACTATTTCTGCTAATAAAATTTAAGAAAAAAAATGCTATCTGTAGACACCTGGCAACTTGAGTCATTGATATTTTTAACCTCAAACAGAAATGTAACTCTAGACATCTAAATACCTGAGTTAGAGATGTTTTTATAGCCCCATTTTCCTACAAAGACAAGAGGAAAGTTTAGGGGTTTCCCCTTAGCATTGCACTGACTCACACTGGCTGACTGGCGGCCTAGGCTTCTACCAAACACCTGTGAAGATAAACCCTAGTGAGAAAACAGCCCTCACAGCAGGGTGGCCTTTTCAGATAGTCGGGGGAATTTTCAGGGTTGATTCCAGGGAGCTTT…	643	TAGAGCATGCACCGGACACTCTTTCCCTACACGACGCTCTTCCGATCTTGACTCATCTTGAACGTAAACTGCATGTTTTCTCCCTTCTTGCTTATTTTGAAACAGCCTGAGTCACTATTTCTGCTAATAAAATTTAAGAAAAAAAATGCTATCTGTAGACACCTGGCAACTTGAGTCATTGATATTTTTAACCTCAAACAGAAATGTAACTCTAGACATCTAAATACCTGAGTTAGAGATGTTTTTATAGCCCCATTTTCCTACAAAGACAAGAGGAAAGTTTAGGGGTTTCCCCTTAGCATTGCACTGACTCACACTGGCTGACTGGCGGCCTAGGCTTCTACCAAACACCTGTGAAGATAAACCCTAGTGAGAAAACAGCCCTCACAGCAGGGTGGC…
23548	Candidate enhancer	CHO	Chinese Hamster	unpublished data	AACCTAAGTTAGTCTTGTACTTGAGTCACTGAAACAGCACTTCCTGACCACTCCGGGAGTTTCCTTGGATGCCATCCACTGCAATACAAACACGCCCGTCACCAATTAAAGCCCTTAAGAAGATATTAAGTTAGGAGGGAATTTTATGGCCACTGGAATTTTTGGTTTCTTCTGTGATAGCTCAATGGGTGTGAGGAAAAAATGTAAATAGGGGTATTCCATGACAGTCAGGAGGAGAGAAAAGAGGTAGGTAAAGGATTGAGAGGATTCTAACTAAGTCAGAAGTGATTCAGTGTGCTGTTCTGTTCCTGGGAGGTTTTTGCTTTCTAAGGTTGAGTCTTCTAGCTCCTTTGGGGATGACTGTAGGAAATTAGAAGAGCTGTGAAGAGCAAGCGATTG…	644	TAGAGCATGCACCGGACACTCTTTCCCTACACGACGCTCTTCCGATCTAACCTAAGTTAGTCTTGTACTTGAGTCACTGAAACAGCACTTCCTGACCACTCCGGGAGTTTCCTTGGATGCCATCCACTGCAATACAAACACGCCCGTCACCAATTAAAGCCCTTAAGAAGATATTAAGTTAGGAGGGAATTTTATGGCCACTGGAATTTTTGGTTTCTTCTGTGATAGCTCAATGGGTGTGAGGAAAAAATGTAAATAGGGGTATTCCATGACAGTCAGGAGGAGAGAAAAGAGGTAGGTAAAGGATTGAGAGGATTCTAACTAAGTCAGAAGTGATTCAGTGTGCTGTTCTGTTCCTGGGAGGTTTTTGCTTTCTAAGGTTGAGTCTTCTAGCTCCTT…
44836	Candidate enhancer	CHO	Chinese Hamster	unpublished data	GAAATGTTTCCCGTAGTCCTGGGATTTTGGTCCATTTTGTGATCCTTGGCAGGCTCCTGTCCAGTTGGCTTTGAAAGACTGCAGCAGGGAGCTTTCCAAAAATGGGGAACAAAGAACTGCTTCATCAGCCTCCTGGACTTTCCCTTAAAACCAAGAGTAATAATGCTTATTAAAACGATGTTTATTTTAAATGCTTAAAATTAACAGTGGCGTTTCCTAGTTACTCCATATTTCAAGATAAAGTTGGCACCCATCTCTTAAAGCCACCCTGTCCTTTGTGTGTGAGGCACATGGCTTTACCTGGGTTTTCCCTGCTCTGACTGCTGCATGGAGTTCCCCCACATACTACAGTCATAGAGAGTGCTAGCTCAGCCCTGTCCTCACTGGGGCTGTGGAATA…	254	TAGAGCATGCACCGGACACTCTTTCCCTACACGACGCTCTTCCGATCTGAAATGTTTCCCGTAGTCCTGGGATTTTGGTCCATTTTGTGATCCTTGGCAGGCTCCTGTCCAGTTGGCTTTGAAAGACTGCAGCAGGGAGCTTTCCAAAAATGGGGAACAAAGAACTGCTTCATCAGCCTCCTGGACTTTCCCTTAAAACCAAGAGTAATAATGCTTATTAAAACGATGTTTATTTTAAATGCTTAAAATTAACAGTGGCGTTTCCTAGTTACTCCATATTTCAAGATAAAGTTGGCACCCATCTCTTAAAGCCACCCTGTCCTTTGTGTGTGAGGCACATGGCTTTACCTGGGTTTTCCCTGCTCTGACTGCTGCATGGAGTTCCCCCACATACTACAG…
7930	Candidate enhancer	CHO	Chinese Hamster	unpublished data	TCTGAGTTTTCACCACGAGTCTAGCAGTGGCCCAGAGGTCTGTCCTTTATCATGTATGGCTACTTTTTAGTTTGGAGCTACTTTTTTACCTCACTCAGTGGGGCTCAGTGACCCAGTGACATTCTTTCCTTCCAAACTGATTCTTCCCAATGGCTCAGAATCCTGAAAAGCTGTCCTACTTGGCAAGAGCGAAGATGACCCTTTAACTCTCCCCTGCTCTTAGGGAAGTGAGTAGGCGTGGCAATGGCTTGGGAAGCTGTGGATTTTAATATGTTGGATCTGGAGCTGTAGGGCTTTCCAGGAATCCAGAGTCCATCTGGGCCCAGGCAGTTTGGGAACTCAAGATGACTCACAGGCAAGGACTCTCCCACACGTGGAATGGCAGATGTGCAGGTCACC…	601	TAGAGCATGCACCGGACACTCTTTCCCTACACGACGCTCTTCCGATCTTCTGAGTTTTCACCACGAGTCTAGCAGTGGCCCAGAGGTCTGTCCTTTATCATGTATGGCTACTTTTTAGTTTGGAGCTACTTTTTTACCTCACTCAGTGGGGCTCAGTGACCCAGTGACATTCTTTCCTTCCAAACTGATTCTTCCCAATGGCTCAGAATCCTGAAAAGCTGTCCTACTTGGCAAGAGCGAAGATGACCCTTTAACTCTCCCCTGCTCTTAGGGAAGTGAGTAGGCGTGGCAATGGCTTGGGAAGCTGTGGATTTTAATATGTTGGATCTGGAGCTGTAGGGCTTTCCAGGAATCCAGAGTCCATCTGGGCCCAGGCAGTTTGGGAACTCAAGATGACTC…
8428_44836	Candidate enhancer	CHO	Chinese Hamster	unpublished data	GGATCCAGGTAACAGACTTCAGGATTGTTTTCATGGATGCTGGGAACCCCTTACACACCAAGGAAGCTTTTTGTGTATGACTATATTCAATATTACTTCATTTTGAGTCTTTAAAATGTTGAGTCACTGCTGGGCCGTGGTGCTGCGTGCTTTGAATCCCAGCACTTGGGACACATAGGCAGGTGTATCTCTGTGAGTTCAAGGCCAGCCTGGTCTACAGAGTGAGTTCCAGGACAGGCTCTAAAGCTACACAGAGAAACCCTGTCTCAAAAAAAAAAATGTTGAGTCACTCTTACCAAGGCAAACAAACAAAACACTTGGAATATGACTCATATTAGACGCTCTGGTAGAGAAACAGACTAGGGTCTCCATGGAAACTGTATTCTTATAGGGAGCTTT…	643	TAGAGCATGCACCGGACACTCTTTCCCTACACGACGCTCTTCCGATCTGGATCCAGGTAACAGACTTCAGGATTGTTTTCATGGATGCTGGGAACCCCTTACACACCAAGGAAGCTTTTTGTGTATGACTATATTCAATATTACTTCATTTTGAGTCTTTAAAATGTTGAGTCACTGCTGGGCCGTGGTGCTGCGTGCTTTGAATCCCAGCACTTGGGACACATAGGCAGGTGTATCTCTGTGAGTTCAAGGCCAGCCTGGTCTACAGAGTGAGTTCCAGGACAGGCTCTAAAGCTACACAGAGAAACCCTGTCTCAAAAAAAAAAATGTTGAGTCACTCTTACCAAGGCAAACAAACAAAACACTTGGAATATGACTCATATTAGACGCTCTGGTAGA…
13168	Candidate enhancer	CHO	Chinese Hamster	unpublished data	GATGACAAACACTGGAGAGGGCTGGGGAGATTCTATACCCCTCATCTCCTCAGGCCTGAGGCCAGGAAATCAACCCAAATCTCCCAGCAATGAAAACTCTGAGGGTCATACCAGGAACCATACCAGGAAGGGCTGAACAGCAGCCTCTTCCCTTCACCTCCTAGCCTCCTTTCTGAACAAATTCTAGAAGAACGTGTGCTTGCAACTTCCTATTTCCATTTTAGAGCCACCAGTAAGTAAGACAGCTGAACATGTGACTCAGGGCTGGAAAGTCCCTATCCTTCCACCACCATCTGCATAAAGGAATTTTAGAATCCCAGAGGTCTGCATGATGAACTTGCTGGTCAGCCTGTGGCACAATAGGAAAATGCTAGAACTTTGAAGAGCTGTGACTCAGTG…	601	TAGAGCATGCACCGGACACTCTTTCCCTACACGACGCTCTTCCGATCTGATGACAAACACTGGAGAGGGCTGGGGAGATTCTATACCCCTCATCTCCTCAGGCCTGAGGCCAGGAAATCAACCCAAATCTCCCAGCAATGAAAACTCTGAGGGTCATACCAGGAACCATACCAGGAAGGGCTGAACAGCAGCCTCTTCCCTTCACCTCCTAGCCTCCTTTCTGAACAAATTCTAGAAGAACGTGTGCTTGCAACTTCCTATTTCCATTTTAGAGCCACCAGTAAGTAAGACAGCTGAACATGTGACTCAGGGCTGGAAAGTCCCTATCCTTCCACCACCATCTGCATAAAGGAATTTTAGAATCCCAGAGGTCTGCATGATGAACTTGCTGGTCAGCCT…
46695	Candidate enhancer	CHO	Chinese Hamster	unpublished data	AGGGTGTCCAGCACGTTCATAGTGACTTCTTTAGTGAAAGCAAGCGAAGTTCCCAGGATGAGTCAGTCACAGTACAGTAGCCCCATAATCAAGCTTCTCCTGTAAGGCCAGCCCCACACTTAGCCCTTTATGATTAATCCAGCTAGTTCTTTTGCTATTCCAGAGCAGCTGTGAGACCCCTTCTACAGATGAAGGATCTGAGTCACTGCCCCAAGCCACAGGAGAGCAGGCTGCCAAGACCCCTGCCCAGTGGGTCTGTCCCCCACCCCCACTAATGCCTCAGACCTTCCACGTCAGCCCATCAACTTGTCACTGCCTCCAGCACCACACCCATGCCTGGTCTGGCCACCTCCCAGCCTAAAATGTCAGGCCTTGGAGCCAGGGCTCAAGAGCCCATTT…	643	TAGAGCATGCACCGGACACTCTTTCCCTACACGACGCTCTTCCGATCTAGGGTGTCCAGCACGTTCATAGTGACTTCTTTAGTGAAAGCAAGCGAAGTTCCCAGGATGAGTCAGTCACAGTACAGTAGCCCCATAATCAAGCTTCTCCTGTAAGGCCAGCCCCACACTTAGCCCTTTATGATTAATCCAGCTAGTTCTTTTGCTATTCCAGAGCAGCTGTGAGACCCCTTCTACAGATGAAGGATCTGAGTCACTGCCCCAAGCCACAGGAGAGCAGGCTGCCAAGACCCCTGCCCAGTGGGTCTGTCCCCCACCCCCACTAATGCCTCAGACCTTCCACGTCAGCCCATCAACTTGTCACTGCCTCCAGCACCACACCCATGCCTGGTCTGGCCACCT…
44960	Candidate enhancer	CHO	Chinese Hamster	unpublished data	CACTTAACCAGGCTGCACAGGCTTTGTTTACCCAGTGAGTACACACAGGCATTTCCATCTTCCACAGCTCCGACCTCTGACTAATGGACAAGCGTTGGCCCATCAGCTACAACTGGCAGTGACCCATGTCACTTCTGGGTCAAAAGCATCAGTGCTCTGTGCTCTGTCTTCCCATGCCAGAGTGACCTAATTGTCCACACGGTGGCTCTTCTGGGAGTCTAGATCCCGGAGACACTGGGTAGGGCAGGGCCTTGCTCTCCGGGCTCCATCCCCCTCAGTGGCCATTCAGCGTGGTTGAATGATGACCAAAACTGAATGTAGTCACTGTGATCTGGACTTGCAGACCAGGTGCAGGGGCCTCCCCTCTCAGCAGTGTCCCCATCCCCATCACTCAGGGAG…	643	TAGAGCATGCACCGGACACTCTTTCCCTACACGACGCTCTTCCGATCTCACTTAACCAGGCTGCACAGGCTTTGTTTACCCAGTGAGTACACACAGGCATTTCCATCTTCCACAGCTCCGACCTCTGACTAATGGACAAGCGTTGGCCCATCAGCTACAACTGGCAGTGACCCATGTCACTTCTGGGTCAAAAGCATCAGTGCTCTGTGCTCTGTCTTCCCATGCCAGAGTGACCTAATTGTCCACACGGTGGCTCTTCTGGGAGTCTAGATCCCGGAGACACTGGGTAGGGCAGGGCCTTGCTCTCCGGGCTCCATCCCCCTCAGTGGCCATTCAGCGTGGTTGAATGATGACCAAAACTGAATGTAGTCACTGTGATCTGGACTTGCAGACCAGGTG…
505	Candidate enhancer	CHO	Chinese Hamster	unpublished data	CTCATCGTGGAAGCTGCAGTGTGACACGGTGAGTCAGGCAGTAAACCCTTTCATCCACACATCTTTACATGCAGGTGTTCTTTGTTTTGGTTTGAGGTCCCTGATCTCTGCTACATCATCAACACTGGGCCCTCACTGTGACACATCCTGGACATCCCCTTGCTGCCTTGTGTCATAGAGATCCTGTAGCCCTGGGTCCAAAGGATCCCTCCCCCCCATCCTCACTCCTTGCCCCCACACCAGCAGATCACAGATGGGGTGGATGTTGGGATGGGCCAACACTTAACCCTGATTCTGGGCCTGGGCAGTTGCAGGGCACCAGCTCTCCCCTGTCCTCACCAGCAGGGTGGACTCTCCAGCACTGCCCTGGCTAGTTCACCCCTCACAGTGATGATCAAG…	630	TAGAGCATGCACCGGACACTCTTTCCCTACACGACGCTCTTCCGATCTCTCATCGTGGAAGCTGCAGTGTGACACGGTGAGTCAGGCAGTAAACCCTTTCATCCACACATCTTTACATGCAGGTGTTCTTTGTTTTGGTTTGAGGTCCCTGATCTCTGCTACATCATCAACACTGGGCCCTCACTGTGACACATCCTGGACATCCCCTTGCTGCCTTGTGTCATAGAGATCCTGTAGCCCTGGGTCCAAAGGATCCCTCCCCCCCATCCTCACTCCTTGCCCCCACACCAGCAGATCACAGATGGGGTGGATGTTGGGATGGGCCAACACTTAACCCTGATTCTGGGCCTGGGCAGTTGCAGGGCACCAGCTCTCCCCTGTCCTCACCAGCAGGGTGGA…
5985	Candidate enhancer	CHO	Chinese Hamster	unpublished data	TGGTCTGGGCTGGTCACGTGACCTCTTAGGGCCTCTTATGGGAAGAGAGCAGAATGATGCATGCCGCATCTCAATCAAACCTTAAGTGCCAGTGTGGTTTTCTACTTTATGCCATTTAACTGTGACCTTGAGTCTGGAGCTAAGGGCTGGGTTGTTCCTTCAGCATGAACCTCAGGATAAGAAGAAAACATAAGTCATAGCTGATTCACATTTTAGTAATTGGGCATGAAATCTTACTTGTAGAAATCCCCAAAAATTCTGGGGTTGTCACAGCTGCCTAACCCCGTGAGAGCTGACTAATGCTTGAAGGGGTGCAGGGCTAGGCTTGGTCACAAAGTCCTACATGGATTCAGGATGAAGTCACCTGCTCACAGTGGCCTCTGTGTTTGATCCAGTTTG…	601	TAGAGCATGCACCGGACACTCTTTCCCTACACGACGCTCTTCCGATCTTGGTCTGGGCTGGTCACGTGACCTCTTAGGGCCTCTTATGGGAAGAGAGCAGAATGATGCATGCCGCATCTCAATCAAACCTTAAGTGCCAGTGTGGTTTTCTACTTTATGCCATTTAACTGTGACCTTGAGTCTGGAGCTAAGGGCTGGGTTGTTCCTTCAGCATGAACCTCAGGATAAGAAGAAAACATAAGTCATAGCTGATTCACATTTTAGTAATTGGGCATGAAATCTTACTTGTAGAAATCCCCAAAAATTCTGGGGTTGTCACAGCTGCCTAACCCCGTGAGAGCTGACTAATGCTTGAAGGGGTGCAGGGCTAGGCTTGGTCACAAAGTCCTACATGGATTC…
34433	Candidate enhancer	CHO	Chinese Hamster	unpublished data	GGAAGAAACCTTGAATGATGGATCTTCAGGAGGACAGACTGAGGTTTGTCCCTGGGCTATATTGCTTAAGCCTTCCAATTATGGCCTAGAGCAGTCCACGTGATCCCCCTTACTAGCCATTCAAATTGAGCTTGGTAAATCACCTCATGCTGGCCGGAGCACATAGGTTAGGGATAGCATTCTGTCTTTAGCTATGCACCTTAATCTCAAGGGAAACCCTAATTGCAGAGATCAAAATGAAATGTTCTTAAGGAAAACTCTTAAGTCAGCAATCAAACAATAGCACAAACAAGGAAATGAGGTTTTTCCTCTGTATTGCACAATGTTAAAATTGTCTTCCCACAGCCTGTGGGATGAGTGGGAGGGCACTTCCAAATCTTTGTGGAATGGGGTGGAGAA…	711	TAGAGCATGCACCGGACACTCTTTCCCTACACGACGCTCTTCCGATCTGGAAGAAACCTTGAATGATGGATCTTCAGGAGGACAGACTGAGGTTTGTCCCTGGGCTATATTGCTTAAGCCTTCCAATTATGGCCTAGAGCAGTCCACGTGATCCCCCTTACTAGCCATTCAAATTGAGCTTGGTAAATCACCTCATGCTGGCCGGAGCACATAGGTTAGGGATAGCATTCTGTCTTTAGCTATGCACCTTAATCTCAAGGGAAACCCTAATTGCAGAGATCAAAATGAAATGTTCTTAAGGAAAACTCTTAAGTCAGCAATCAAACAATAGCACAAACAAGGAAATGAGGTTTTTCCTCTGTATTGCACAATGTTAAAATTGTCTTCCCACAGCCTGTG…
36620	Candidate enhancer	CHO	Chinese Hamster	unpublished data	GGCCAGGGGGAAGCAGGCCAACTAATAGTCATGGAAATCCCAAACCACAAGAATTTGATGAGTTTATGTGTGGGACCAATTTTCTGGATGGGAATAATATGCCAAGAAGGAACATGATGAGTTTAGTTGGCTATTCTTAGGTCCTTATCTCAGTTGATTTAAGAATGCCTTCATAAACAATCCTGTCATGTGAAAAGTGTAGTAAAAACAAAACAAAAAAAAAAAACAACAAAAAAAAAACCATTATGGCAATGCTCTGTTGTGTAACAATTCCCTTCAAAATGGAACATTCCATTTTGGAGGGAAACTCAATAGGACTCAAGAATCTAAGGAAAGGTGTCTTAAGATTCAGGAAGTACAATCTCACAAGGCTCAAGAGAACCCAGAAACTTAGCAGAG…	683	TAGAGCATGCACCGGACACTCTTTCCCTACACGACGCTCTTCCGATCTGGCCAGGGGGAAGCAGGCCAACTAATAGTCATGGAAATCCCAAACCACAAGAATTTGATGAGTTTATGTGTGGGACCAATTTTCTGGATGGGAATAATATGCCAAGAAGGAACATGATGAGTTTAGTTGGCTATTCTTAGGTCCTTATCTCAGTTGATTTAAGAATGCCTTCATAAACAATCCTGTCATGTGAAAAGTGTAGTAAAAACAAAACAAAAAAAAAAAACAACAAAAAAAAAACCATTATGGCAATGCTCTGTTGTGTAACAATTCCCTTCAAAATGGAACATTCCATTTTGGAGGGAAACTCAATAGGACTCAAGAATCTAAGGAAAGGTGTCTTAAGATTCA…
14333.1	Candidate enhancer	CHO	Chinese Hamster	unpublished data	GTTGTAAAATTTAAGGAGAGATCTGTGACATCGGAGGGCCACTGCAAACTTAAACAAGTGTTGAGATTAAGGTCATCAGGTTACCAAATTATCAGTGTTCCTCCGCTTCCCTGTCCAGCCACTTCTTTCAGGGCTACACAAGACAAACTAGCAGGCTTTTCTGTGGAATGGTCAGAGTCACAGAAAGGGATTCCAATAAAAATCCCTTAAAACAAAAGGGCCAGATTGGACGGCACACGCCTTTAATTGCAACTTCAAATATACTTCCTTAGGTCATAGCTTAAATCGGAGTCGCCAACCCAGGAACCGGAACACCAAGCGAAAAGGGCGGGGCGCCGTCTCTGCCACGTAGCCGGGGAGGGAGGAGCCGCTGCAGTATGGCGATGAGCCGGTCGTCTT…	605	TAGAGCATGCACCGGACACTCTTTCCCTACACGACGCTCTTCCGATCTGTTGTAAAATTTAAGGAGAGATCTGTGACATCGGAGGGCCACTGCAAACTTAAACAAGTGTTGAGATTAAGGTCATCAGGTTACCAAATTATCAGTGTTCCTCCGCTTCCCTGTCCAGCCACTTCTTTCAGGGCTACACAAGACAAACTAGCAGGCTTTTCTGTGGAATGGTCAGAGTCACAGAAAGGGATTCCAATAAAAATCCCTTAAAACAAAAGGGCCAGATTGGACGGCACACGCCTTTAATTGCAACTTCAAATATACTTCCTTAGGTCATAGCTTAAATCGGAGTCGCCAACCCAGGAACCGGAACACCAAGCGAAAAGGGCGGGGCGCCGTCTCTGCCACGTA…
014736.1_RC	Candidate enhancer	CHO	Chinese Hamster	unpublished data	CAGCATGTTAATGTGAACATGACAGGTTGATAGTTGTCCCAGTGCTGTGCATTCCCCCAATTCAGGGGCATTCCAACTATAAAAACATCATAGAATTAGTATCCAGAATGAAGGAAGGCATATAGGAGTTAGCACCAAAAGTGTTTATCTAAGTACAGAAGTCCAAGTAGCAGTCACAGACAAATGAAGCTCTCACCTCAAGACCAAACCTTACAGGGGCCATTCACAAATGAAGTCACTGTGTAAACCCAGGGAGGCTGAGGTTCAACCGATATAAGCAAGTGGGAAGACGGGAGGGTGAAATACGGACAGATGGACAGACTCCAGGGTACATAAAATGTCACTTTGAGTTTCCGCCGAGAACTTCACGAGGTTGGTGCACATCACATTTGCACCAAT…	666	TAGAGCATGCACCGGACACTCTTTCCCTACACGACGCTCTTCCGATCTCAGCATGTTAATGTGAACATGACAGGTTGATAGTTGTCCCAGTGCTGTGCATTCCCCCAATTCAGGGGCATTCCAACTATAAAAACATCATAGAATTAGTATCCAGAATGAAGGAAGGCATATAGGAGTTAGCACCAAAAGTGTTTATCTAAGTACAGAAGTCCAAGTAGCAGTCACAGACAAATGAAGCTCTCACCTCAAGACCAAACCTTACAGGGGCCATTCACAAATGAAGTCACTGTGTAAACCCAGGGAGGCTGAGGTTCAACCGATATAAGCAAGTGGGAAGACGGGAGGGTGAAATACGGACAGATGGACAGACTCCAGGGTACATAAAATGTCACTTTGAGT…
CHO021287.1	Candidate enhancer	CHO	Chinese Hamster	unpublished data	GAAGGCGGTGAGGGAGGCGGGGGCCTCAGAGTGGAAGGAGGGAGCAGAAGGGCGGGGCAAGAGGCCCAAACGAGGACAGACTCCAACTCTGACTTCTTCAGCGACTCTCGGTAAGTTTTCAATCCGTTATTCAGACGGGACTTTATATACTTATATACTGGGCATCACAGCACTGTGGGAGGGGCGCCCTAGGCAGGAAGAAACCCTCCACCCTGCTCCCGAGGACACTAGTAATTGAAGAAGGGGGTCTCTCAGCCTTTATAGTGGGGACACAGGAAGGAGTAGGGCCATCTATAGGATGTGTGGTCCCAAGAGAGCACACCATAGGAAACATCTTGTAGCTTCTCCATGGGGTCTTCCATTCTCTCTTGAGATTAAGGGGTGCAGGAGGGCTCCCAG…	666	TAGAGCATGCACCGGACACTCTTTCCCTACACGACGCTCTTCCGATCTGAAGGCGGTGAGGGAGGCGGGGGCCTCAGAGTGGAAGGAGGGAGCAGAAGGGCGGGGCAAGAGGCCCAAACGAGGACAGACTCCAACTCTGACTTCTTCAGCGACTCTCGGTAAGTTTTCAATCCGTTATTCAGACGGGACTTTATATACTTATATACTGGGCATCACAGCACTGTGGGAGGGGCGCCCTAGGCAGGAAGAAACCCTCCACCCTGCTCCCGAGGACACTAGTAATTGAAGAAGGGGGTCTCTCAGCCTTTATAGTGGGGACACAGGAAGGAGTAGGGCCATCTATAGGATGTGTGGTCCCAAGAGAGCACACCATAGGAAACATCTTGTAGCTTCTCCATG…
21597.1	Candidate enhancer	CHO	Chinese Hamster	unpublished data	CTTGACATCATCAGGCTGACTCAACTTCTGGGTATTCGGGATTACATAACTTGTGACATCAGGCCCGGCTTCCCTGCTCTTAGTGTTAGGGGCTCATGACTCTGACTTGTTAAAGAGTAAAGGTCTGTTCTTGACTTCAGTTCATGTTCCTTGATGTCTCTTAATCATCACTTCTTGTCCCAGCACCCAGCATATTGTTGAGGTTCCAGTAGATGATAAACGGCTGAAAACAAACAAACAAAAAAACCCACAAAACTACATAGCCCCCTTGGTTTTTCATAAGAGAGATGTGACCCAGTAAGGGCGGAGATGCCCCTTGATGGCCTCAGATCATTGCAAGCAGAGGACCCAGCAAGTGGAAAGGACTCAAGGCTAAAGGGCTTCCATGTCCCTGAGAAC…	454	TAGAGCATGCACCGGACACTCTTTCCCTACACGACGCTCTTCCGATCTCTTGACATCATCAGGCTGACTCAACTTCTGGGTATTCGGGATTACATAACTTGTGACATCAGGCCCGGCTTCCCTGCTCTTAGTGTTAGGGGCTCATGACTCTGACTTGTTAAAGAGTAAAGGTCTGTTCTTGACTTCAGTTCATGTTCCTTGATGTCTCTTAATCATCACTTCTTGTCCCAGCACCCAGCATATTGTTGAGGTTCCAGTAGATGATAAACGGCTGAAAACAAACAAACAAAAAAACCCACAAAACTACATAGCCCCCTTGGTTTTTCATAAGAGAGATGTGACCCAGTAAGGGCGGAGATGCCCCTTGATGGCCTCAGATCATTGCAAGCAGAGGACCCA…
022372.1_RC	Candidate enhancer	CHO	Chinese Hamster	unpublished data	CAGCTCCATCTCTCGCCATGCTACCCAGCTCTGCTGGGCAGAAAGGGCCTGGCTTGGGACCTTGACACTACACTTTCCTCGCCAGAGGCTGTGCCCTGAAATCTCCCTGTGTTGTCCTCTGGGTTTCTAGTTTGTCATCCAGAGTCCTGCGTCTAGAGTCTCGTCTCCCTCCAGCCCCAGTGATAAAGAAACCAGGAGGGAGTTTTCCCCAGCTTCAAGGGATGGGGGATAGTCTCTGGCAGAGCTCGGCACCTCATGGTGATGTCACATGCAGGAATCTTCATGTACGCAGCACTCCACGAGAGCTGGAAGGTCACTACTCAGCACTCCACGAGAGCTGGAAGGTCACGAGCTGGTTCTGTGGGTTCCTGCATCCCCACCCCAATTCTGATTCAGAAA…	657	TAGAGCATGCACCGGACACTCTTTCCCTACACGACGCTCTTCCGATCTCAGCTCCATCTCTCGCCATGCTACCCAGCTCTGCTGGGCAGAAAGGGCCTGGCTTGGGACCTTGACACTACACTTTCCTCGCCAGAGGCTGTGCCCTGAAATCTCCCTGTGTTGTCCTCTGGGTTTCTAGTTTGTCATCCAGAGTCCTGCGTCTAGAGTCTCGTCTCCCTCCAGCCCCAGTGATAAAGAAACCAGGAGGGAGTTTTCCCCAGCTTCAAGGGATGGGGGATAGTCTCTGGCAGAGCTCGGCACCTCATGGTGATGTCACATGCAGGAATCTTCATGTACGCAGCACTCCACGAGAGCTGGAAGGTCACTACTCAGCACTCCACGAGAGCTGGAAGGTCACGA…
7725_1	Candidate enhancer	CHO	Chinese Hamster	unpublished data	GCTGAGTCAGCTCTCCAGCCCCATCCCATCTTGTAAACTGTTCAGGTCCCTGTAGGTAGAGGGAGCCACTGTTCACTCAACACATATTTCGAAAGTGACTTTGATGTGCCAGCATTTTCGCATGTATGTCAGTAGTTACATCAGTGAACAAATCTAACATTTTTGCCCATTTGGAACTGATACATTCCTGGAAGAAAATAAAGGAAGAAAGGGAAAAGGCAAATATGTAGTGTTAGACGGAGAGAGGGAATAAGTGAAAGGAAGGACGTAGATGAGTCAGGATGAGACTGCAATTTCAAATAGAAGGCGCAGAGAAAGTCCAATCAAGAAGATATTGGAGCGAAGACTGGCTTGGGGTGATTAAGTAAGTTCTGTACATATCTGGGGAAAGGACACTCA…	456	TAGAGCATGCACCGGACACTCTTTCCCTACACGACGCTCTTCCGATCTGCTGAGTCAGCTCTCCAGCCCCATCCCATCTTGTAAACTGTTCAGGTCCCTGTAGGTAGAGGGAGCCACTGTTCACTCAACACATATTTCGAAAGTGACTTTGATGTGCCAGCATTTTCGCATGTATGTCAGTAGTTACATCAGTGAACAAATCTAACATTTTTGCCCATTTGGAACTGATACATTCCTGGAAGAAAATAAAGGAAGAAAGGGAAAAGGCAAATATGTAGTGTTAGACGGAGAGAGGGAATAAGTGAAAGGAAGGACGTAGATGAGTCAGGATGAGACTGCAATTTCAAATAGAAGGCGCAGAGAAAGTCCAATCAAGAAGATATTGGAGCGAAGACTGGC…
7725_joint	Candidate enhancer	CHO	Chinese Hamster	unpublished data	GCTGAGTCAGCTCTCCAGCCCCATCCCATCTTGTAAACTGTTCAGGTCCCTGTAGGTAGAGGGAGCCACTGTTCACTCAACACATATTTCGAAAGTGACTTTGATGTGCCAGCATTTTCGCATGTATGTCAGTAGTTACATCAGTGAACAAATCTAACATTTTTGCCCATTTGGAACTGATACATTCCTGGAAGAAAATAAAGGAAGAAAGGGAAAAGGCAAATATGTAGTGTTAGACGGAGAGAGGGAATAAGTGAAAGGAAGGACGTAGATGAGTCAGGATGAGACTGCAATTTCAAATAGAAGGCGCAGAGAAAGTCCAATCAAGAAGATATTGGAGCGAAGACTGGCTTGGGGTGATTAAGTAAGTTCTGTACATATCTGGGGAAAGGACACTCA…	709	TAGAGCATGCACCGGACACTCTTTCCCTACACGACGCTCTTCCGATCTGCTGAGTCAGCTCTCCAGCCCCATCCCATCTTGTAAACTGTTCAGGTCCCTGTAGGTAGAGGGAGCCACTGTTCACTCAACACATATTTCGAAAGTGACTTTGATGTGCCAGCATTTTCGCATGTATGTCAGTAGTTACATCAGTGAACAAATCTAACATTTTTGCCCATTTGGAACTGATACATTCCTGGAAGAAAATAAAGGAAGAAAGGGAAAAGGCAAATATGTAGTGTTAGACGGAGAGAGGGAATAAGTGAAAGGAAGGACGTAGATGAGTCAGGATGAGACTGCAATTTCAAATAGAAGGCGCAGAGAAAGTCCAATCAAGAAGATATTGGAGCGAAGACTGGC…
17011	Candidate enhancer	CHO	Chinese Hamster	unpublished data	CATGCAGTGTTGGTGGAAGTGATAAGGAGTTTCCAAAGGAAAGTCCCTCTCCTGTTCTTACTTCCTACACACTTTCAAATACTTCAAAGGACTTGAACCTTCAAAGGACTTAGGATTTGGAACACATCTTCTGGAAGAAATTGTATGTAGCCGCTGGCACTCAAGACACAAGGAGGAGGACAGTGTTTGGCCACTGCTCTGCTTCTGGGTGTCACATTACAGCTTGGTCTGGCCTGGGCTACAATGTACCACAACTGCCTAGTGATTTGGAATTTGGTTCAGGGTGAACCGGCCTTTCAGGGTACCCACATAGCCTTTCCTCTTCTGGCTGTGCTCACTCAGCTGTTTGGGCGGAGGCAGGGGACTTCCCCACCCGCTACTTGCATTCCTCCTTAGGGG…	603	TAGAGCATGCACCGGACACTCTTTCCCTACACGACGCTCTTCCGATCTCATGCAGTGTTGGTGGAAGTGATAAGGAGTTTCCAAAGGAAAGTCCCTCTCCTGTTCTTACTTCCTACACACTTTCAAATACTTCAAAGGACTTGAACCTTCAAAGGACTTAGGATTTGGAACACATCTTCTGGAAGAAATTGTATGTAGCCGCTGGCACTCAAGACACAAGGAGGAGGACAGTGTTTGGCCACTGCTCTGCTTCTGGGTGTCACATTACAGCTTGGTCTGGCCTGGGCTACAATGTACCACAACTGCCTAGTGATTTGGAATTTGGTTCAGGGTGAACCGGCCTTTCAGGGTACCCACATAGCCTTTCCTCTTCTGGCTGTGCTCACTCAGCTGTTTGGG…
26407	Candidate enhancer	CHO	Chinese Hamster	unpublished data	TGACATGGCTGTGTCACTGGAAGAAACAAGCACCACCCAGGAAGCTAATTGCTGGAGGTCCCAGGGAGCAGCTGTCAAAGCTGAGACCTGTGCTTCTGCCACGGGGATTTCCCTTCTAGCTATGATGGACAGACAGCCCTGGGACTGTTCTGTGCCGGCGGCGCCACCTGGTGGCTGAAGTGGGAATGCCCTCAAATGAGACACCCCCATTAACACACACCCACACCCCTTCCCCCTTTAAGGAACCTGAGTCACTCAGAGGCCACCACCTTGCCAAGTTAGGCCCAGACACGAATGGCAGCAGGTTTGGGCAGTGATACAGAGGTCAGGGACAGGCGAGATATAATGTGTCGGGAAGGCTGCAGAACCTAGATCAGGGCCCCAGTGTGCCTCTCTGAG…	601	TAGAGCATGCACCGGACACTCTTTCCCTACACGACGCTCTTCCGATCTTGACATGGCTGTGTCACTGGAAGAAACAAGCACCACCCAGGAAGCTAATTGCTGGAGGTCCCAGGGAGCAGCTGTCAAAGCTGAGACCTGTGCTTCTGCCACGGGGATTTCCCTTCTAGCTATGATGGACAGACAGCCCTGGGACTGTTCTGTGCCGGCGGCGCCACCTGGTGGCTGAAGTGGGAATGCCCTCAAATGAGACACCCCCATTAACACACACCCACACCCCTTCCCCCTTTAAGGAACCTGAGTCACTCAGAGGCCACCACCTTGCCAAGTTAGGCCCAGACACGAATGGCAGCAGGTTTGGGCAGTGATACAGAGGTCAGGGACAGGCGAGATATAATGTGT…
31354	Candidate enhancer	CHO	Chinese Hamster	unpublished data	GCACGTGACCAGGCAGGCCCTGACAAAGAATGCTTTAACTTGTATGCTTCCTGCCCTTTGGAAAGCTGGCACCAGCAGATGGCAGCACCTGGCAGGGTGAGACCAAAGGGCACCTCCTGACTCAGCCTGGAAGACCTTCAGGGGGCCCATAATCCAGATGTCAAGGAAAGACAGGGCTAGCAAGAGTGTGAAGGAAGCTTAGCCTAGGGCCCCAAGGAAGGAGGAGGACCCCAGACCTTAGATCTGCAGGGAGCCACCAGAGCACATGGCTTTGGTTCCACCTCTCGCTTGCATTTCATGGCTCTTGCTGCGCGCTCCCCCCACCCTTTCCTCCACTCTTGGAAGAATGACTAACTTTAAGGACTAAAAAAAAAATGTTTTGATTACACTGCCTTTTCA…	622	TAGAGCATGCACCGGACACTCTTTCCCTACACGACGCTCTTCCGATCTGCACGTGACCAGGCAGGCCCTGACAAAGAATGCTTTAACTTGTATGCTTCCTGCCCTTTGGAAAGCTGGCACCAGCAGATGGCAGCACCTGGCAGGGTGAGACCAAAGGGCACCTCCTGACTCAGCCTGGAAGACCTTCAGGGGGCCCATAATCCAGATGTCAAGGAAAGACAGGGCTAGCAAGAGTGTGAAGGAAGCTTAGCCTAGGGCCCCAAGGAAGGAGGAGGACCCCAGACCTTAGATCTGCAGGGAGCCACCAGAGCACATGGCTTTGGTTCCACCTCTCGCTTGCATTTCATGGCTCTTGCTGCGCGCTCCCCCCACCCTTTCCTCCACTCTTGGAAGAATGAC…
CHO005185.2_RC	Candidate enhancer	CHO	Chinese Hamster	unpublished data	CTTGGGGTTTGGGGTTCAAGTGGGACACTGTGGGAAATACTAACACCACACCCGCCCGGCGGCATCAATTGGGTTCTGAGGCGCTCAGACCGGTTCGAGCCCTCAATGACCGAGAGGATCACGTGACCGGCGGGATGCTCACAGTTCCCGCTCACAGGCGGTCGCTGAGTCAGCTATGCGCGCACGTTTCGAAAAAGGCGAGTTACTACTTCTAGAAACCACACCGCCGTCATTTCAGGAACCGTCACCGCATCCCTCTACGTCCTCTCATTACCTCCTTACGCTCACGTGACTCCGCACGGCCCTCCTCTCCCGGAAACACGTGTCTGCCTGGCCTTTCACATTCCCGTCCCTTCCTCTCTGGGCCTCAGTGCGCGGCTCTCCGCGCCCAGACGCTCA…	205	TAGAGCATGCACCGGACACTCTTTCCCTACACGACGCTCTTCCGATCTCTTGGGGTTTGGGGTTCAAGTGGGACACTGTGGGAAATACTAACACCACACCCGCCCGGCGGCATCAATTGGGTTCTGAGGCGCTCAGACCGGTTCGAGCCCTCAATGACCGAGAGGATCACGTGACCGGCGGGATGCTCACAGTTCCCGCTCACAGGCGGTCGCTGAGTCAGCTATGCGCGCACGTTTCGAAAAAGGCGAGTTACTACTTCTAGAAACCACACCGCCGTCATTTCAGGAACCGTCACCGCATCCCTCTACGTCCTCTCATTACCTCCTTACGCTCACGTGACTCCGCACGGCCCTCCTCTCCCGGAAACACGTGTCTGCCTGGCCTTTCACATTCCCGTC…
21062.3	Candidate enhancer	CHO	Chinese Hamster	unpublished data	CTCCCGATCTGCGAGGGGGGCGCTGGTGTTTGCCTGCGGGCCCCACCTCCGCTGCTGCAGCATCCTCCGGACCCTGGTCCTGGCCGGGCGGGGCCGCTGGGTATTGGTTGGGGTGCCGGAGAGAAAGCTTTCTTCTCAATTTCCTTCTGAACCAAGGACGTGCCTTTCTGGTACTGGCCCTGGAGGCAGGTAGCCTAAATCGTGTTCTTCCGGTCTTTGTAGCCATGAAATTCCCATTGACTGTCTCTCAGGTGAAGAAACTAAAAGCATAGAAAGAAGTGTCTATCACCAGGTCTCAAACAGAGATTTTGTAGTGAACTAGCTGGAAGGATACAGCTGCTAGTCTGATCTTTTAAAAGCATAGACGGGATGATGTCACCCTTGTATTTTAAGCCTCCG…	640	TAGAGCATGCACCGGACACTCTTTCCCTACACGACGCTCTTCCGATCTCTCCCGATCTGCGAGGGGGGCGCTGGTGTTTGCCTGCGGGCCCCACCTCCGCTGCTGCAGCATCCTCCGGACCCTGGTCCTGGCCGGGCGGGGCCGCTGGGTATTGGTTGGGGTGCCGGAGAGAAAGCTTTCTTCTCAATTTCCTTCTGAACCAAGGACGTGCCTTTCTGGTACTGGCCCTGGAGGCAGGTAGCCTAAATCGTGTTCTTCCGGTCTTTGTAGCCATGAAATTCCCATTGACTGTCTCTCAGGTGAAGAAACTAAAAGCATAGAAAGAAGTGTCTATCACCAGGTCTCAAACAGAGATTTTGTAGTGAACTAGCTGGAAGGATACAGCTGCTAGTCTGATCT…
6206_1	Candidate enhancer	CHO	Chinese Hamster	unpublished data	AGGTCACATCACCATTGCATCTAGAACCAGACAGAGCCCAGTCCTCTCCAGCATCATGACAATGACTAAGTGCCATGATTATGCTGAAGCACAATGACAATGACTAAGCCGCCAACCTCTCATTCCTGTGAGTCATTGTTCTTTTCCAACTATGACCTAGTTCAGGTTAATCATTCTAACTCCTAGATAAATGTTTCCCAATTTCTTGACAAAATCCAGCCTAAAACCAGGCCCCTGCTTTCTGATTCTCCCCTTAGAGTTATTTCAAGTCCGGTCTATTCTCAAGAGGCTCCTAGACTCCACTGAGCTTCACTCTCCTTTCCTGCAGCACCCGAAGAAGCTTAATTATGTTGCCATCAGAGGAGTCCCTGGTGGTTTCATTGTCTGCATTTCTTGATT…	579	TAGAGCATGCACCGGACACTCTTTCCCTACACGACGCTCTTCCGATCTAGGTCACATCACCATTGCATCTAGAACCAGACAGAGCCCAGTCCTCTCCAGCATCATGACAATGACTAAGTGCCATGATTATGCTGAAGCACAATGACAATGACTAAGCCGCCAACCTCTCATTCCTGTGAGTCATTGTTCTTTTCCAACTATGACCTAGTTCAGGTTAATCATTCTAACTCCTAGATAAATGTTTCCCAATTTCTTGACAAAATCCAGCCTAAAACCAGGCCCCTGCTTTCTGATTCTCCCCTTAGAGTTATTTCAAGTCCGGTCTATTCTCAAGAGGCTCCTAGACTCCACTGAGCTTCACTCTCCTTTCCTGCAGCACCCGAAGAAGCTTAATTATGT…
6206_2	Candidate enhancer	CHO	Chinese Hamster	unpublished data	TCCTGAGACTGACGTCAGATTTTAACACTTGGTAGCAACCCTCTTTACCCACCATGCCATCCCATCAGCCTAGCACTCACTTTTTAAAGCATCACAAACAAAAGTAGTGTGGGGCTTTCTCTCTATTAAAGTAAACATGTGTAGGCACATCATTTTTTTCTTTTGCAAGAAGAAAAATATAGTTCTATATCAGATAAAATATTCCTAGGACCAACATTCAAGTTACTCATTCATGGTTAGTCATTAGAGGTGGGGCTGAAACTCTATTCCAACCTTTTATCTCCCCAAATCTTCTCCATAGCATGCAAAAGCTGGGAGACCAGGCAGCTTGGGGGAACCTGATTCGAGCTACAGATCTGGGGAAACATCCTCATGCATTTTGTGCAGTGTTTCAGGAGC…	660	TAGAGCATGCACCGGACACTCTTTCCCTACACGACGCTCTTCCGATCTTCCTGAGACTGACGTCAGATTTTAACACTTGGTAGCAACCCTCTTTACCCACCATGCCATCCCATCAGCCTAGCACTCACTTTTTAAAGCATCACAAACAAAAGTAGTGTGGGGCTTTCTCTCTATTAAAGTAAACATGTGTAGGCACATCATTTTTTTCTTTTGCAAGAAGAAAAATATAGTTCTATATCAGATAAAATATTCCTAGGACCAACATTCAAGTTACTCATTCATGGTTAGTCATTAGAGGTGGGGCTGAAACTCTATTCCAACCTTTTATCTCCCCAAATCTTCTCCATAGCATGCAAAAGCTGGGAGACCAGGCAGCTTGGGGGAACCTGATTCGAGCTA…
19746	Candidate enhancer	CHO	Chinese Hamster	unpublished data	CCAAATGAAATCATATCTCTTGACTTAATCACTCCCAGATGTCAGAGTGACTCATGTGTTGACTTGTCTTCCCAAGTACAGGTGTGAGACCGCTCATATCGTCAAGCTGTCTGTAGCATGAGCCTAACCTGAACATGGTTGTTATTGTAGGTCAAAGGCATAGTCAGGGGTCTGGGTGTAGAGACAATTCTTCTATTACTACAGGAAGTGCATCATTACTCTATACAGGCACTTACTTCTCTCATCTGCTTCCCTTTGCTTATTGTTGCAATATCACCTTAACTGCTTGGGAACTTGTGTTTGAATTTATATGTGACAAGTAACAAATCTACTCATGCTAGGTAAGTCACTATGGCATACTGTGACAAAGCATGATGCCCTAGAAGAGTGGTAGATATC…	664	TAGAGCATGCACCGGACACTCTTTCCCTACACGACGCTCTTCCGATCTCCAAATGAAATCATATCTCTTGACTTAATCACTCCCAGATGTCAGAGTGACTCATGTGTTGACTTGTCTTCCCAAGTACAGGTGTGAGACCGCTCATATCGTCAAGCTGTCTGTAGCATGAGCCTAACCTGAACATGGTTGTTATTGTAGGTCAAAGGCATAGTCAGGGGTCTGGGTGTAGAGACAATTCTTCTATTACTACAGGAAGTGCATCATTACTCTATACAGGCACTTACTTCTCTCATCTGCTTCCCTTTGCTTATTGTTGCAATATCACCTTAACTGCTTGGGAACTTGTGTTTGAATTTATATGTGACAAGTAACAAATCTACTCATGCTAGGTAAGTCACT…
26886	Candidate enhancer	CHO	Chinese Hamster	unpublished data	AGCTAGAAGAGTGATGCCTGGCACCAAGTCAGCCCAGCTTGGGAAGGAAAGACCCAAAGAGCCCTAGGACAGTCTGCAGTGCTCCTTTAATAGCTTTGGCGCTGGCCTACTTTCCGTTTGTAATTCTCACAACAGCCAGAAGATGGGGCTCTTGACCCTGAAGTCAAGGGCCAGAGGCTCTGCTTCCACATCTGAACTAAAGGAAAATCAGATCCACCAGGGCTCCTGGAAGTCACATCCCTTGCCCTATCCTGCCCCCTCCTACTGTGGCTGAGACATGTCTTATGGGCCAGTGAGGCATTCAGGTGCATCCTCTCTTTGGCCACCACCTTTGGCCTCTCTTGAATTATGACACAGCCAATGCCAGTCTAACGAACTCCTGGCTTCAGGCTTGGTGTA…	601	TAGAGCATGCACCGGACACTCTTTCCCTACACGACGCTCTTCCGATCTAGCTAGAAGAGTGATGCCTGGCACCAAGTCAGCCCAGCTTGGGAAGGAAAGACCCAAAGAGCCCTAGGACAGTCTGCAGTGCTCCTTTAATAGCTTTGGCGCTGGCCTACTTTCCGTTTGTAATTCTCACAACAGCCAGAAGATGGGGCTCTTGACCCTGAAGTCAAGGGCCAGAGGCTCTGCTTCCACATCTGAACTAAAGGAAAATCAGATCCACCAGGGCTCCTGGAAGTCACATCCCTTGCCCTATCCTGCCCCCTCCTACTGTGGCTGAGACATGTCTTATGGGCCAGTGAGGCATTCAGGTGCATCCTCTCTTTGGCCACCACCTTTGGCCTCTCTTGAATTATG…
31023	Candidate enhancer	CHO	Chinese Hamster	unpublished data	TATACTTGCTGACATGCATGAAAAATAATGAGTAGAACTAATAGTTTCCAGAAAATACTGTAGGGGGCTGGTGAGATGGCTTGGTAGGTAAGTTTGATTCCCAGGACTGCATGGTAGAAGGAGAGACCTCAGACTTCCATATGCCTGCTGTGCCGTGCATGGCCCCTACATATACACAAGCTAAATAAATAAAAAAAACTGAAAGCGCCACAGATGCTTAGATCATAACAGTAGGAAGCAAATTTAATATATTTCTTTAAAACTTGCTGAGTCTGCCCCAATTAGAAGCAGTGGCACACACATACATCTGTGGCTAAGTCACAGATGTGTCCAAACACTTGCTTACCACAGTGAGTCAGTAAGGGAAGCAGCTGTTGACTCATGGCAATGACACAAATA…	714	TAGAGCATGCACCGGACACTCTTTCCCTACACGACGCTCTTCCGATCTTATACTTGCTGACATGCATGAAAAATAATGAGTAGAACTAATAGTTTCCAGAAAATACTGTAGGGGGCTGGTGAGATGGCTTGGTAGGTAAGTTTGATTCCCAGGACTGCATGGTAGAAGGAGAGACCTCAGACTTCCATATGCCTGCTGTGCCGTGCATGGCCCCTACATATACACAAGCTAAATAAATAAAAAAAACTGAAAGCGCCACAGATGCTTAGATCATAACAGTAGGAAGCAAATTTAATATATTTCTTTAAAACTTGCTGAGTCTGCCCCAATTAGAAGCAGTGGCACACACATACATCTGTGGCTAAGTCACAGATGTGTCCAAACACTTGCTTACCACAG…
31598	Candidate enhancer	CHO	Chinese Hamster	unpublished data	CACCTAATTCTTCTGTTTCAGACTGTTTCCGAGTGTTGGCTTTAGCTCACCAACTAACAAAGCTTAGCACCAGTTGAAGAAACAAGGTTGATCACATGACTCTCAGTGACTGAGCCAGGACCATGGTAAGAACACAGATCAATGGTGCCACCTACAGGCACTAGGGAAGTCTAAGTTAGTGGGAGCTTTGTGGGGAATAGGGGCTTTCTGAGCTATAGCCTAGGTAAATAGGAAACAGAAGATGGGGGTGGGGGAGCCTTCTAGGAAGCAGATTGCCAGGAGCAGAAGTATGTGTAATGGTAAGATATGGCAGGTCTGTGGTCAAAAAACAAGTAGTAGAAAACAGGGACTCACAGGAAAAAAAAAACTGAGCAAAACTTGGTCAAGGTGAAATCAATT…	201	TAGAGCATGCACCGGACACTCTTTCCCTACACGACGCTCTTCCGATCTCACCTAATTCTTCTGTTTCAGACTGTTTCCGAGTGTTGGCTTTAGCTCACCAACTAACAAAGCTTAGCACCAGTTGAAGAAACAAGGTTGATCACATGACTCTCAGTGACTGAGCCAGGACCATGGTAAGAACACAGATCAATGGTGCCACCTACAGGCACTAGGGAAGTCTAAGTTAGTGGGAGCTTTGTGGGGAATAGGGGCTTTCTGAGCTATAGCCTAGGTAAATAGGAAACAGAAGATGGGGGTGGGGGAGCCTTCTAGGAAGCAGATTGCCAGGAGCAGAAGTATGTGTAATGGTAAGATATGGCAGGTCTGTGGTCAAAAAACAAGTAGTAGAAAACAGGGACT…
45319	Candidate enhancer	CHO	Chinese Hamster	unpublished data	TCAGTGGAGAGCACCTCCCCTCATGTGACTGGGGCACTCAAGCCAGGTCACATGATCACCTTTGCCCATGAGCAAGCATTTCTCTGCATGACATCATATCGACATTGCCTATTGCCCAGGTGTTTCATGGCCTCCCGGGGGCCCCGGTAAAGCTAGAATAGGATCTGGAAACGTTGTCAAGGCAACCAGACAGCAAATACTGTTTCTGTGGCCTGGGTGAATCATTTCATAGGCCTGCGGAAGGCAGGGTTTGGGCTGATCAGCTGAGAAGCCCCCTACAGTGTAGAAAAGACTAAAGCTGGCACCTTGATGTCCCCTAGCATCTCAACTGGCCACACAACCTGACTCACTGCATGGCCCCTCATGGCCTCCTAAGGAGGACCAGGCAAGGGACACAGG…	415	TAGAGCATGCACCGGACACTCTTTCCCTACACGACGCTCTTCCGATCTTCAGTGGAGAGCACCTCCCCTCATGTGACTGGGGCACTCAAGCCAGGTCACATGATCACCTTTGCCCATGAGCAAGCATTTCTCTGCATGACATCATATCGACATTGCCTATTGCCCAGGTGTTTCATGGCCTCCCGGGGGCCCCGGTAAAGCTAGAATAGGATCTGGAAACGTTGTCAAGGCAACCAGACAGCAAATACTGTTTCTGTGGCCTGGGTGAATCATTTCATAGGCCTGCGGAAGGCAGGGTTTGGGCTGATCAGCTGAGAAGCCCCCTACAGTGTAGAAAAGACTAAAGCTGGCACCTTGATGTCCCCTAGCATCTCAACTGGCCACACAACCTGACTCACT…
CHO008230.1	Candidate enhancer	CHO	Chinese Hamster	unpublished data	TTCCTTCGCCTGGCTCTTGAAGCAAGTTAACTTTTGTGGGGAGCTGGTGGTTGCAGCCACGACAGATTGCTCAACCCAGATTGAGCGCGGCCTGTCTTGCTTTGACCCTGTAGCCCCTTTTAAGTTAAGGAACCGGGAGGGTCTACTCCTCCCAAGTTTGGACTCTGATCCAAGGCTTGATCCTTGGTGCAGCAGGCACCTTGCTCCTCGGAGCTTCGTCCCGTGTGCCCAGCGGAGCCCAGTGGAATTGCAGGGCTTTGCAAGGAGTGGAAGGTTAGGGTTGGGAAGGGAAACCTAGACCTGATGAATGAGTCAGGAGCTGACTCTGGAGTCACGTGACAAAGGCCACGCCCCGGGAACTGACTGAATCATGTGACACCCGGGCCAAGGAACGTTTTT…	415	TAGAGCATGCACCGGACACTCTTTCCCTACACGACGCTCTTCCGATCTTTCCTTCGCCTGGCTCTTGAAGCAAGTTAACTTTTGTGGGGAGCTGGTGGTTGCAGCCACGACAGATTGCTCAACCCAGATTGAGCGCGGCCTGTCTTGCTTTGACCCTGTAGCCCCTTTTAAGTTAAGGAACCGGGAGGGTCTACTCCTCCCAAGTTTGGACTCTGATCCAAGGCTTGATCCTTGGTGCAGCAGGCACCTTGCTCCTCGGAGCTTCGTCCCGTGTGCCCAGCGGAGCCCAGTGGAATTGCAGGGCTTTGCAAGGAGTGGAAGGTTAGGGTTGGGAAGGGAAACCTAGACCTGATGAATGAGTCAGGAGCTGACTCTGGAGTCACGTGACAAAGGCCACGC…
19487.1	Candidate enhancer	CHO	Chinese Hamster	unpublished data	CCATCACCCTCTCTCACTCAAAAGTCAAATCTTGAAAGGTCTAGTTTTCAGCGTTCTCAAACCAGAAGTCGTCCTAGAGGTCCAAGTTGGTTTGCAGTTCTCGATTTACCAGTACCCTCCCACACCCCCATAGTTGCACCTGAGGTGCTTTGAGCTCTGGGCCTGGGATGGGTAAAACAGTGGGAGCCAGTTGCCAGCATTCTAAGAGTCAACGGGGTTGGCCATAGTACTTGGTGTGGGGCGGGGTACACGTTTGGGGGCGGAGTCTTCTAGGGCTGAAGACCGTTGCTCAAGGCAGCGATCACGTGAGTGTCTAGGCGGAGCTTCGCAGTCACGTGACACGAGCGGATCACGTGAGGGCAGTCGGCTGCGCAAAGTGGGCGGGCTTGTGTCACGTGG…	415	TAGAGCATGCACCGGACACTCTTTCCCTACACGACGCTCTTCCGATCTCCATCACCCTCTCTCACTCAAAAGTCAAATCTTGAAAGGTCTAGTTTTCAGCGTTCTCAAACCAGAAGTCGTCCTAGAGGTCCAAGTTGGTTTGCAGTTCTCGATTTACCAGTACCCTCCCACACCCCCATAGTTGCACCTGAGGTGCTTTGAGCTCTGGGCCTGGGATGGGTAAAACAGTGGGAGCCAGTTGCCAGCATTCTAAGAGTCAACGGGGTTGGCCATAGTACTTGGTGTGGGGCGGGGTACACGTTTGGGGGCGGAGTCTTCTAGGGCTGAAGACCGTTGCTCAAGGCAGCGATCACGTGAGTGTCTAGGCGGAGCTTCGCAGTCACGTGACACGAGCGGATC…
CHO022324.1	Candidate enhancer	CHO	Chinese Hamster	unpublished data	CTGATGTCATCCACTTAAAAACTCATTAGGATTTCAGGGCATCTTGCAGGTCATTACCAAAATGGAAAGGAGAAAAGCCCTACTGACTGAGTCTATAGGGTAGAGAGGAAAGAAGGATACACCTCCTAGGTGTGGCAAATGACCCTGGGCACAAAATAATGCTCAGAGACACCAGACAACAGAAAATAGCTTTCACAAGTGGACCACTGACCAAATCATCTGGTACTTGAAAAGAATGGTCTGAGTTCTAGACCTCTAATGAGAATCCCATAGAGTTGGGAGCAAGAGACTAGGAAATAGCTCAGAGGCCCAGCTAAAAAACCAGCACAGCTGAGGCTCAAGTAGTTCAGGGTATAGGAAACAGCTTTAGGAGAAAGCCCCAAAGCTCCAGCCAGGCCG…	589	TAGAGCATGCACCGGACACTCTTTCCCTACACGACGCTCTTCCGATCTCTGATGTCATCCACTTAAAAACTCATTAGGATTTCAGGGCATCTTGCAGGTCATTACCAAAATGGAAAGGAGAAAAGCCCTACTGACTGAGTCTATAGGGTAGAGAGGAAAGAAGGATACACCTCCTAGGTGTGGCAAATGACCCTGGGCACAAAATAATGCTCAGAGACACCAGACAACAGAAAATAGCTTTCACAAGTGGACCACTGACCAAATCATCTGGTACTTGAAAAGAATGGTCTGAGTTCTAGACCTCTAATGAGAATCCCATAGAGTTGGGAGCAAGAGACTAGGAAATAGCTCAGAGGCCCAGCTAAAAAACCAGCACAGCTGAGGCTCAAGTAGTTCAGG…
CHO023577.1	Candidate enhancer	CHO	Chinese Hamster	unpublished data	CCCGACTCTATAGAATCTAAGTGTCCACAGTCAAAGTTCATGGTTGGGAAATTAAAGGGGGCAGCTGCTCCCGGTTATTCATCCAACAATTACTGAGCAATGAAGCCATCAGCTAGTCACCGAAGAAAGCGGGAACTTCTCACTAGCATCTGTAGAGATGTGTTATTTCCAACCCTCTGTGATCCACTATCTTGTGTGACCACAAGAAATCAGATAAATGGGCATTCCATCTAAGGCGCCCGACTTTGCCAACTTGCGAGGCCCCCTAGGGACTGCTGGTGAAAGTGGGACCAAGCGTCGAGCTGCTGTGGTGCTTAGCTGTGTGCAGGAGCCCAAGAAGCCTTGGAGGCTTCCGTAGTCGGTGGCAGGTCACGTGCCCAATCTTTGCACCGGGTGACT…	682	TAGAGCATGCACCGGACACTCTTTCCCTACACGACGCTCTTCCGATCTCCCGACTCTATAGAATCTAAGTGTCCACAGTCAAAGTTCATGGTTGGGAAATTAAAGGGGGCAGCTGCTCCCGGTTATTCATCCAACAATTACTGAGCAATGAAGCCATCAGCTAGTCACCGAAGAAAGCGGGAACTTCTCACTAGCATCTGTAGAGATGTGTTATTTCCAACCCTCTGTGATCCACTATCTTGTGTGACCACAAGAAATCAGATAAATGGGCATTCCATCTAAGGCGCCCGACTTTGCCAACTTGCGAGGCCCCCTAGGGACTGCTGGTGAAAGTGGGACCAAGCGTCGAGCTGCTGTGGTGCTTAGCTGTGTGCAGGAGCCCAAGAAGCCTTGGAGGCT…
mouse_strong_1	Strong enhancer	P5424 (T-cell line) and 3T3 (fibroblast cell line)	Mouse	Vanhille et al. 2014. Nature Communications	GGCCCTTTTGACACGTGTCGGTGTATAGAAATGACGGAGAAGCAGGTCCTCTCTGTGTTTGTCCCTTCTGCTTCCTGGACCTCAAACATGATGGCGGAAGCTTCGGCAGCTCTCCGGGGGCCTTAGACATGGAAAACACGGAAGACAGTGTAACAAGGGAGTATTGTGGTTTCTGGCCCACAGGGTGCTGCACCAGCCCTGAGCTGATCGCTTCCTACGCAGAGGAGGAGGAGGAAATGCACTTGATGGTTGCTTTGGCTTCTGCTTCTCTGTGTTTCTCCATTACTTGCTGTTAGGCTTAATATAGCAAGCCTTTCTGAAGCCTGGTTGATAATGGTGTTAATGAGCCAGGCATGGTGGAGCACGTCTTTAATTCCAACACTGGAGGCAAAGGCAGGC…	110	TAGAGCATGCACCGGACACTCTTTCCCTACACGACGCTCTTCCGATCTGGCCCTTTTGACACGTGTCGGTGTATAGAAATGACGGAGAAGCAGGTCCTCTCTGTGTTTGTCCCTTCTGCTTCCTGGACCTCAAACATGATGGCGGAAGCTTCGGCAGCTCTCCGGGGGCCTTAGACATGGAAAACACGGAAGACAGTGTAACAAGGGAGTATTGTGGTTTCTGGCCCACAGGGTGCTGCACCAGCCCTGAGCTGATCGCTTCCTACGCAGAGGAGGAGGAGGAAATGCACTTGATGGTTGCTTTGGCTTCTGCTTCTCTGTGTTTCTCCATTACTTGCTGTTAGGCTTAATATAGCAAGCCTTTCTGAAGCCTGGTTGATAATGGTGTTAATGAGCCAG…
mouse_strong_2	Strong enhancer	P5424 (T-cell line) and 3T3 (fibroblast cell line)	Mouse	Vanhille et al. 2014. Nature Communications	CCATTACTGCGTAGAGCCCGGATTTCCGAGCCGCCTGAGACGAAGGCATTCGCAGGCATCCTCGCTTCAGCTAATGCGTAAGACAACGAGGACGCCAAGGGATACGCTCCACACCGAAGCGTCGGGGGAAAGCAACTAAACGCTCGAACCTGAATGTCCGCCATCTTCCCGGCCGCCGGAGAAAGGGAGAGGCAGGGCCGCTCCCGGCTTCCTTATTCACCACGCGAGGTCGGGGCGGAAGTGACGCGGGGTTATCCTCACGGAGGTGGGAGGTACTTCCGGCGAGAGCCCGCGTTCCTGGGACTGTCCGTACGCCGCCATGACGGGGGAGGACTAAGGGGCGGGAAGATCCTATCATCTCGCGAGATTTCAGGAGCACGATGTGGAGGAAACGTGCAT…	110	TAGAGCATGCACCGGACACTCTTTCCCTACACGACGCTCTTCCGATCTCCATTACTGCGTAGAGCCCGGATTTCCGAGCCGCCTGAGACGAAGGCATTCGCAGGCATCCTCGCTTCAGCTAATGCGTAAGACAACGAGGACGCCAAGGGATACGCTCCACACCGAAGCGTCGGGGGAAAGCAACTAAACGCTCGAACCTGAATGTCCGCCATCTTCCCGGCCGCCGGAGAAAGGGAGAGGCAGGGCCGCTCCCGGCTTCCTTATTCACCACGCGAGGTCGGGGCGGAAGTGACGCGGGGTTATCCTCACGGAGGTGGGAGGTACTTCCGGCGAGAGCCCGCGTTCCTGGGACTGTCCGTACGCCGCCATGACGGGGGAGGACTAAGGGGCGGGAAGATC…
mouse_strong_3	Strong enhancer	P5424 (T-cell line) and 3T3 (fibroblast cell line)	Mouse	Vanhille et al. 2014. Nature Communications	CAAAGTGAGAAAATTATAGAGGAAGTGGACTGGGAAGAGGGGTGTCTCGTACTGGGAGCTACAGGGTATGAGGCAACTGAGGAAAACCGGTACTGGGGGTAGCCAGGAGGTGGAAGGAGCAGAGAGCTTTTCCGAATGCTGTCACTAGGTGGCGCCCGAAGACAGAAACTGGAAGGCAGGACATTCACGCGAGCGTGCAGATTCTCCAAGTCACTTCCCCGGAAATGACTCAGCAGGGATGACTTCAGCAGGTGGGGTTCTTCCGCTTGCGACCCAGGCTGCACGACGTTACATCAGGCACTGGGTGCAGAGGAAGTGGGCTTCTCATTTCATTCACGGAGTACCCACTCTTCACTCATCATCAGTCCAGTCCGGGTTCTTTTGTATCTGGGCAATGTC…	110	TAGAGCATGCACCGGACACTCTTTCCCTACACGACGCTCTTCCGATCTCAAAGTGAGAAAATTATAGAGGAAGTGGACTGGGAAGAGGGGTGTCTCGTACTGGGAGCTACAGGGTATGAGGCAACTGAGGAAAACCGGTACTGGGGGTAGCCAGGAGGTGGAAGGAGCAGAGAGCTTTTCCGAATGCTGTCACTAGGTGGCGCCCGAAGACAGAAACTGGAAGGCAGGACATTCACGCGAGCGTGCAGATTCTCCAAGTCACTTCCCCGGAAATGACTCAGCAGGGATGACTTCAGCAGGTGGGGTTCTTCCGCTTGCGACCCAGGCTGCACGACGTTACATCAGGCACTGGGTGCAGAGGAAGTGGGCTTCTCATTTCATTCACGGAGTACCCACTCT…
mouse_strong_4	Strong enhancer	P5424 (T-cell line) and 3T3 (fibroblast cell line)	Mouse	Vanhille et al. 2014. Nature Communications	TGCTCTGGCAAGGAACAGAATGGGAACAGACACAGACAACCCGTGACGGTGACTCATGGTTCAGCTACTGACATCACCTGAGAAGGGCAGCAGCTGGGAACAGGGGTGAGCTGCCACCCAAACATCCACGGGAGAACCTAGACCCAGCCTGGGCTAACCACAGCCTCGTTCTCACTTCCTCCTTCAGTGAGGTACAGTCGCATTTCACATACCTGGGTGCTGGGGGCACAGATGTCTAGAAAAACAAACCTGACCTTGGCAGCTCTGGTCAACCTGAGACAAAGCTGACCTGGGAACGTGCCTGCCGTGCAAGCATGGAGACCCGAGCTGGCATTTCCAACAAACACAACGCCTGGATGCAATGGCGCACATGTAGAATCCTAGCACTGGGCACCTGGA…	188	TAGAGCATGCACCGGACACTCTTTCCCTACACGACGCTCTTCCGATCTTGCTCTGGCAAGGAACAGAATGGGAACAGACACAGACAACCCGTGACGGTGACTCATGGTTCAGCTACTGACATCACCTGAGAAGGGCAGCAGCTGGGAACAGGGGTGAGCTGCCACCCAAACATCCACGGGAGAACCTAGACCCAGCCTGGGCTAACCACAGCCTCGTTCTCACTTCCTCCTTCAGTGAGGTACAGTCGCATTTCACATACCTGGGTGCTGGGGGCACAGATGTCTAGAAAAACAAACCTGACCTTGGCAGCTCTGGTCAACCTGAGACAAAGCTGACCTGGGAACGTGCCTGCCGTGCAAGCATGGAGACCCGAGCTGGCATTTCCAACAAACACAACG…
mouse_strong_5	Strong enhancer	P5424 (T-cell line) and 3T3 (fibroblast cell line)	Mouse	Vanhille et al. 2014. Nature Communications	TTGCTGGGAGATGACCTAATTTATTGAGTGCTGCTCAATAGCTAGTTTGTTCTGAAAGTGGTGATAGTGTGTTCTACTTCACCTCAGGTTAGTCAAAGGACTGCCTGGGACTTTGGCAAGAAAAAATAAATCAGCCGCCTTGTGCCTTTTTCCTAGTTCCCACGAGTGTACTTTGATTGCAGGCTAGAGTTGGGTGATCTCAACGCAGGTGTGTAGCCCTTTTCCGTTAGACTTCCTGGAAGGCATGCCCTGGCTGTCTTAGAACTTGTTACAGTAGATGTTCCTGCCTCTGACCCCCGCCCCACCCCCCATATGCTGGAGTTACACACACCACACTCTGCTTTTAATGTTTGGTACTAGAAAACGGTTGAAAGGATTGCTTCTAGACAGGCTGTGAGG…	110	TAGAGCATGCACCGGACACTCTTTCCCTACACGACGCTCTTCCGATCTTTGCTGGGAGATGACCTAATTTATTGAGTGCTGCTCAATAGCTAGTTTGTTCTGAAAGTGGTGATAGTGTGTTCTACTTCACCTCAGGTTAGTCAAAGGACTGCCTGGGACTTTGGCAAGAAAAAATAAATCAGCCGCCTTGTGCCTTTTTCCTAGTTCCCACGAGTGTACTTTGATTGCAGGCTAGAGTTGGGTGATCTCAACGCAGGTGTGTAGCCCTTTTCCGTTAGACTTCCTGGAAGGCATGCCCTGGCTGTCTTAGAACTTGTTACAGTAGATGTTCCTGCCTCTGACCCCCGCCCCACCCCCCATATGCTGGAGTTACACACACCACACTCTGCTTTTAATGTT…
mouse_strong_6	Strong enhancer	P5424 (T-cell line) and 3T3 (fibroblast cell line)	Mouse	Vanhille et al. 2014. Nature Communications	ACCCCAGTGCTGAGGATTAGAAACAGGGGGATCCCTGGGGCTTGCTGACCGTCTAGTCTAAACAAATTGGTGAATCCAGATTTAGTGAACAGCACTGTCTCAAAAACAAGGTGAGAGTGAAGAGGACCCCCGGCTTACACACATGCACACATGTGTGAGTACACATTAAGTACCTTGGGAGAAATGAATCCATAGTGCAAGAGGATGCCCTACCCGAGTCACAGCCTGCGCTACGGGGAAGCCTGGTACAGTCCTGAGAAGTCAGGCACAGAGCCAGGAGCTTGGTCCCCCTGCCTTTAAGAACTACCAATGCAGAGGCCACCCCACTGAGTTCTACTCTGTGGCCCCAGTGGTTTCTCTTTCTTGATCACCACGAAGGCTGCTGTGTGCCCACATTAA…	110	TAGAGCATGCACCGGACACTCTTTCCCTACACGACGCTCTTCCGATCTACCCCAGTGCTGAGGATTAGAAACAGGGGGATCCCTGGGGCTTGCTGACCGTCTAGTCTAAACAAATTGGTGAATCCAGATTTAGTGAACAGCACTGTCTCAAAAACAAGGTGAGAGTGAAGAGGACCCCCGGCTTACACACATGCACACATGTGTGAGTACACATTAAGTACCTTGGGAGAAATGAATCCATAGTGCAAGAGGATGCCCTACCCGAGTCACAGCCTGCGCTACGGGGAAGCCTGGTACAGTCCTGAGAAGTCAGGCACAGAGCCAGGAGCTTGGTCCCCCTGCCTTTAAGAACTACCAATGCAGAGGCCACCCCACTGAGTTCTACTCTGTGGCCCCAGT…
mouse_strong_7	Strong enhancer	P5424 (T-cell line) and 3T3 (fibroblast cell line)	Mouse	Vanhille et al. 2014. Nature Communications	TGTCGTCCTCACTGGCATGTCCAGCGTGTTGAGAGTAGCCGTTGCAAGTGTTGGAGGGGACGGCGTGGCCAAGAGCTATTTTGGTAAACATCTTTATAGTGTGGCTCCGTTGTTGTCAGTAATGTGAGTGCTTGGGAACGTCTGCCTGGCTTCTTTGCTCGTGGGATCGAGATCAGGCTTAACCAGGAGAGAGATGGAGGTGCTCCCAGTGTTGGAGGCAGACGTCCTGCCTGGAAGCAGCAGGAAGTGAACTGAAGTCACTGAACTAGGTGCCCTTTTGATGTTCACAGTAATAGCAGTCTTTTTCTCTGCCTTCTTTGTAGACGCAAGTTAAGTATATGTGTGCATTTTGGGGGTCATTTCCTTAGCATGCAGATTTATGTCTCTGGGGTCTTTAAA…	110	TAGAGCATGCACCGGACACTCTTTCCCTACACGACGCTCTTCCGATCTTGTCGTCCTCACTGGCATGTCCAGCGTGTTGAGAGTAGCCGTTGCAAGTGTTGGAGGGGACGGCGTGGCCAAGAGCTATTTTGGTAAACATCTTTATAGTGTGGCTCCGTTGTTGTCAGTAATGTGAGTGCTTGGGAACGTCTGCCTGGCTTCTTTGCTCGTGGGATCGAGATCAGGCTTAACCAGGAGAGAGATGGAGGTGCTCCCAGTGTTGGAGGCAGACGTCCTGCCTGGAAGCAGCAGGAAGTGAACTGAAGTCACTGAACTAGGTGCCCTTTTGATGTTCACAGTAATAGCAGTCTTTTTCTCTGCCTTCTTTGTAGACGCAAGTTAAGTATATGTGTGCATTTT…
mouse_strong_8	Strong enhancer	P5424 (T-cell line) and 3T3 (fibroblast cell line)	Mouse	Vanhille et al. 2014. Nature Communications	CAAGGTGCCCTCTGCATACAGGTTGTGGGGAGTCCCCAGGTCAAAGGCAGGTCTGGTTGGCACGTCCCGGGGCAGAACCGGGAAAAGAGTGGACTGCAGCATCCCAGCGCAGTCGGTTGTAGCATGTCCGCACAGTCCCGGGGCTCTCGCTGGCTGAGAACTTGCAGAGAGCCACGCGAATTCCCCGGGGTGTTCCCGATCGCGTGCTCCGCGGCCCCTGCGAGCGCCCAACTCCCTAACTCCGGGACTTTGGCAAAGCTGCAGCGGGCGGGGAGCAGTGGAGAAGCAGGACGCACCATTGGAGCCCACGGGGGGTGTAGCAATCAGGAGCCGGGGCCCTCTTGCATCCTGGAGGACGGAGATGCTCTATGAGTAGATGAAGAATTGAAGGATGGAGGC…	110	TAGAGCATGCACCGGACACTCTTTCCCTACACGACGCTCTTCCGATCTCAAGGTGCCCTCTGCATACAGGTTGTGGGGAGTCCCCAGGTCAAAGGCAGGTCTGGTTGGCACGTCCCGGGGCAGAACCGGGAAAAGAGTGGACTGCAGCATCCCAGCGCAGTCGGTTGTAGCATGTCCGCACAGTCCCGGGGCTCTCGCTGGCTGAGAACTTGCAGAGAGCCACGCGAATTCCCCGGGGTGTTCCCGATCGCGTGCTCCGCGGCCCCTGCGAGCGCCCAACTCCCTAACTCCGGGACTTTGGCAAAGCTGCAGCGGGCGGGGAGCAGTGGAGAAGCAGGACGCACCATTGGAGCCCACGGGGGGTGTAGCAATCAGGAGCCGGGGCCCTCTTGCATCCTG…
mouse_strong_9	Strong enhancer	P5424 (T-cell line) and 3T3 (fibroblast cell line)	Mouse	Vanhille et al. 2014. Nature Communications	TCCATGTAAGGGGAGAGATGTCAGTCCCACATTCTAACTCTACCCTGTGGGGTGACCATGTTGTTACATGATAGGCCCAACCAGGAAGTAGTGTCGAAACAGAAAATGGCTGAGGTGGAGACAACAGGTGTGGTGTTGCCACACACACAGGCAAAATGTCAGGAAATGATCTTGTTTTCATAATCTGAGAACTTTCTGAGAAGTGGATGTCACAGACTCACAGAGATACGTAGAGATCAAAGGGAACAAAGACGCACAGTGAAGTGAGAGCGTCATTCTGTGAGCACAGCCATCATGGGTAAGGAAAGATGTGAAGGGTTGAAGGTAGAAGCCTGTGTTGACCTCATGTGCAGACGTGGGGTAAATATGGCTCACTTCCCATGGCTTTCTTCCTGTTCA…	184	TAGAGCATGCACCGGACACTCTTTCCCTACACGACGCTCTTCCGATCTTCCATGTAAGGGGAGAGATGTCAGTCCCACATTCTAACTCTACCCTGTGGGGTGACCATGTTGTTACATGATAGGCCCAACCAGGAAGTAGTGTCGAAACAGAAAATGGCTGAGGTGGAGACAACAGGTGTGGTGTTGCCACACACACAGGCAAAATGTCAGGAAATGATCTTGTTTTCATAATCTGAGAACTTTCTGAGAAGTGGATGTCACAGACTCACAGAGATACGTAGAGATCAAAGGGAACAAAGACGCACAGTGAAGTGAGAGCGTCATTCTGTGAGCACAGCCATCATGGGTAAGGAAAGATGTGAAGGGTTGAAGGTAGAAGCCTGTGTTGACCTCATGTGC…
mouse_strong_10	Strong enhancer	P5424 (T-cell line) and 3T3 (fibroblast cell line)	Mouse	Vanhille et al. 2014. Nature Communications	GCCACCACGCCCAGCAGGTTTTCTGAGTCTTAAGAGTTGTTTCTAATACCCTCTAAGGAGATGCTGATATTGCAGGGTTTGAGGCTGCCCTTTGAGCTACTGCAGTTCTTGCACTGTGGTTCTGATAGCTTGACTCTAGCATCTGGTCCAATGCCTGGCACTTGTGTGTTCTGAGAAGCAGATGTTCTGAGACCGGCATCAGGTACCTGGAGCCTCATCTCATTAGGAAACACATATCATACACAGGGCCTCGTGAACTGCGTGGTTGCACCTGTGACCCAGATAGACAAGGCCTGCCTATACTTGACTCTGAAGCTTCAACACAGGCTCCAGGAGACTTCTAAAGGAAGCCTACAGATTCAGCAGGCCTGCCTTTCCATGGCTTCCTTCTCTGTAAAA…	270	TAGAGCATGCACCGGACACTCTTTCCCTACACGACGCTCTTCCGATCTGCCACCACGCCCAGCAGGTTTTCTGAGTCTTAAGAGTTGTTTCTAATACCCTCTAAGGAGATGCTGATATTGCAGGGTTTGAGGCTGCCCTTTGAGCTACTGCAGTTCTTGCACTGTGGTTCTGATAGCTTGACTCTAGCATCTGGTCCAATGCCTGGCACTTGTGTGTTCTGAGAAGCAGATGTTCTGAGACCGGCATCAGGTACCTGGAGCCTCATCTCATTAGGAAACACATATCATACACAGGGCCTCGTGAACTGCGTGGTTGCACCTGTGACCCAGATAGACAAGGCCTGCCTATACTTGACTCTGAAGCTTCAACACAGGCTCCAGGAGACTTCTAAAGGAAGC…
mouse_inactive_1	DHS CTCF/Inactive enhancer	P5424 (T-cell line)	Mouse	Vanhille et al. 2014. Nature Communications	AAACCCATACACATAAATGAATTTTTAATAAAACTCTAGGTTTGTACTATCTTCTGAGTCATGTTCCTACTGCAGCTCTCGTACCTCTTTGATCCTCTCAACAAAGTGTTCACAGGCCATGTGTGGGTTTTACCATCTTTTTTACCATGCTGGGATTCCCACCAGACCGGGGCCAAGCCCAACTGATATTGGTAACTCTCTGCTGCCCTCCCGTGGTCACTCCTGGCCATGGCAGTCTCCTTTCAAGTCTTTCCACACCTCTCCCACACCCATCTGCCTCTTGTCTCATAGTCTTGGACAGCAGGAGGCTGATGTAGAGTTAGTTACATCCTGTCTTCTTTAAAGAGTTGGAAGAAACAGATGGACAGACTCTATGGGAGGTTGTGAGTCTGAGCCCCA…	200	TAGAGCATGCACCGGACACTCTTTCCCTACACGACGCTCTTCCGATCTAAACCCATACACATAAATGAATTTTTAATAAAACTCTAGGTTTGTACTATCTTCTGAGTCATGTTCCTACTGCAGCTCTCGTACCTCTTTGATCCTCTCAACAAAGTGTTCACAGGCCATGTGTGGGTTTTACCATCTTTTTTACCATGCTGGGATTCCCACCAGACCGGGGCCAAGCCCAACTGATATTGGTAACTCTCTGCTGCCCTCCCGTGGTCACTCCTGGCCATGGCAGTCTCCTTTCAAGTCTTTCCACACCTCTCCCACACCCATCTGCCTCTTGTCTCATAGTCTTGGACAGCAGGAGGCTGATGTAGAGTTAGTTACATCCTGTCTTCTTTAAAGAGTTGG…
mouse_inactive_2	DHS CTCF/Inactive enhancer	P5424 (T-cell line)	Mouse	Vanhille et al. 2014. Nature Communications	TTGTAGTATGGTCCATGGAGGGAGGAGGGGAGAGAGGCTTTCCCGGACTTGCCACCTTCAGCAGTCGGGAGAGCTGGCCACTGGGTCACGAGAGCAAGTGGGCAGGCCCAGCCCCTCACTGGCTGCTGCACTCAGGAGAGTGGCCCTACACCTCACTTGAGCAGCGTTGGTGGAGCTGGTTCTGGAGGTGTGGGGCAGGTGAGCCGGTCCTGAGGATATGAGAGAGGGAGAGCTGACCCTCCCTCTCATTGAATGGCCTAGCCAGAACAGTGCTGGAGAGCTCCCCCTAGTGGTGGACACGTATAATGGAGAGCCTGCACACTCACCAACTCAGCTAACAACCAAGTCCACCTCCAGTGCTTTGAGTTGATCCACTCCAATATCTACACCATCTGTTAA…	200	TAGAGCATGCACCGGACACTCTTTCCCTACACGACGCTCTTCCGATCTTTGTAGTATGGTCCATGGAGGGAGGAGGGGAGAGAGGCTTTCCCGGACTTGCCACCTTCAGCAGTCGGGAGAGCTGGCCACTGGGTCACGAGAGCAAGTGGGCAGGCCCAGCCCCTCACTGGCTGCTGCACTCAGGAGAGTGGCCCTACACCTCACTTGAGCAGCGTTGGTGGAGCTGGTTCTGGAGGTGTGGGGCAGGTGAGCCGGTCCTGAGGATATGAGAGAGGGAGAGCTGACCCTCCCTCTCATTGAATGGCCTAGCCAGAACAGTGCTGGAGAGCTCCCCCTAGTGGTGGACACGTATAATGGAGAGCCTGCACACTCACCAACTCAGCTAACAACCAAGTCCAC…
mouse_inactive_3	DHS CTCF/Inactive enhancer	P5424 (T-cell line)	Mouse	Vanhille et al. 2014. Nature Communications	CCTCCTCATGTTCATTCCTACAAAGTCCATAGTGCTCCCGGTCCCCCACCCCCACCCCAGGCAGAGTCCAGCAGACTGAGTAACACCTACATTGCTTGTGAGCTCATGAACAGTGCCGTCTTTAGGCATGTTGTATTCCTTGTCTGGATCATTCTGTAGGAAAACAAACAAAACAGCCTCTGGTTCCTGGAAAGGGCTCTGACCAGTTGTTTCTTGGTTCACTCTGAGCCCTAATCAGCCTGCTCATGGCGCCATCTACTGGCACATGGGAAGAAACCAAAGCGCTCTAAGGGTCTCCCCAGGAAATCGGCACTGCAGGCACCATTCTGAGAGCAAACCTGGCTCTCCTGAAGGTCTGCTCTCTGAGGAGTCCCCAGAGCTCAGGGAGCAAGCTGGGCT…	200	TAGAGCATGCACCGGACACTCTTTCCCTACACGACGCTCTTCCGATCTCCTCCTCATGTTCATTCCTACAAAGTCCATAGTGCTCCCGGTCCCCCACCCCCACCCCAGGCAGAGTCCAGCAGACTGAGTAACACCTACATTGCTTGTGAGCTCATGAACAGTGCCGTCTTTAGGCATGTTGTATTCCTTGTCTGGATCATTCTGTAGGAAAACAAACAAAACAGCCTCTGGTTCCTGGAAAGGGCTCTGACCAGTTGTTTCTTGGTTCACTCTGAGCCCTAATCAGCCTGCTCATGGCGCCATCTACTGGCACATGGGAAGAAACCAAAGCGCTCTAAGGGTCTCCCCAGGAAATCGGCACTGCAGGCACCATTCTGAGAGCAAACCTGGCTCTCCTGA…
neg_random_1	Random nucleotide sequence	NA	NA	NA	ATTGCCAACCATAGAACTTACGAGCCAGGGAAAACAGTAAGGCCTAATTAAGTAAAGGGAGTAAGTGTTCGAACGCTTCAGATATAACTATATACTTACGTTAGATCTTCTCCCGTGAATTTTAATCCTCATCAATTATAAAATTTGAGGTAAACCAAATAAGCACGTAGTGGCGCTATCCGACTGTTCCCAAATTGTAACTTATTGTTCTGTGAAGGCCAGAGTTACTTCCCGGCCCTTTCCATGTGCGCACCATATCCTCCTAATTCTTTGGTTATCTTTCCGAAGAAGGAGTGAACGATCTTCCGTTTACGTTTTATTACCAATGATATAGCTATGTATTTTGTATAGGTTACCAACAGGTTTCACAATTCACAGATAGTGGGGATCCCGGCAAAA…	500	TAGAGCATGCACCGGACACTCTTTCCCTACACGACGCTCTTCCGATCTATTGCCAACCATAGAACTTACGAGCCAGGGAAAACAGTAAGGCCTAATTAAGTAAAGGGAGTAAGTGTTCGAACGCTTCAGATATAACTATATACTTACGTTAGATCTTCTCCCGTGAATTTTAATCCTCATCAATTATAAAATTTGAGGTAAACCAAATAAGCACGTAGTGGCGCTATCCGACTGTTCCCAAATTGTAACTTATTGTTCTGTGAAGGCCAGAGTTACTTCCCGGCCCTTTCCATGTGCGCACCATATCCTCCTAATTCTTTGGTTATCTTTCCGAAGAAGGAGTGAACGATCTTCCGTTTACGTTTTATTACCAATGATATAGCTATGTATTTTGTATAG…
neg_random_2	Random nucleotide sequence	NA	NA	NA	CGATCTACGCAGCGACATGATTATTAACAGTTGTTTGGTAGCTCTAATCTTTTACCATGGTCGTAAAAATTTCCAAGAGTTAGATCATACCTAATGTCACAAAAGTGATACAACGCCAATGAGTATTAGACTTTAGGTCGACTACAGTTCGGTAAGGGAGAGACTCTGCGGCATACTTTATTTTATATATGTAACGTGCCCAAGTGACGCTAAGCAAGTCTCAGCTGGTTCCTGTGTTAGCTTAAGGCTAAACATAGAAGTTGATTGAACATGGGTTGGGGGCTTCAAATCATCGAGGACTCTATAGTACCTCGGACACCAAGTAGGGCAGCCTATAGTTTGAAGCAGTACTATTTCAAGGGGGGAGCCCTCATGGTCTCTTCTACTGATGACTTAACA…	500	TAGAGCATGCACCGGACACTCTTTCCCTACACGACGCTCTTCCGATCTCGATCTACGCAGCGACATGATTATTAACAGTTGTTTGGTAGCTCTAATCTTTTACCATGGTCGTAAAAATTTCCAAGAGTTAGATCATACCTAATGTCACAAAAGTGATACAACGCCAATGAGTATTAGACTTTAGGTCGACTACAGTTCGGTAAGGGAGAGACTCTGCGGCATACTTTATTTTATATATGTAACGTGCCCAAGTGACGCTAAGCAAGTCTCAGCTGGTTCCTGTGTTAGCTTAAGGCTAAACATAGAAGTTGATTGAACATGGGTTGGGGGCTTCAAATCATCGAGGACTCTATAGTACCTCGGACACCAAGTAGGGCAGCCTATAGTTTGAAGCAGTAC…
neg_random_3	Random nucleotide sequence	NA	NA	NA	ACAATAAACCATCGTGTTTTCATTATAGTATCAGGATCTTTAAGTCGAGTCAATTAAGCTCGGATTACAGTGTTTACCGCATCTTGTGGTTACTCACAAACTGTAATCCACCACAAGTCAAGCCATTGCCTCTTTGAGACGCCGTATGAATTAATATGTAAACTTTGCGCGGGTTCACTACGATTTGTTCAGTTTCGTCCAAGGGCACAATCAAATTCCTATTTGTATGTTCAGCTAACTTCTACCCATCCCCCGAAATTTAGTAGGTTGTGAGATGTCATAGAGGTTCTCGTTCATCCCGTGGGACATCAAGCTTTGCCTTGATAAAGCATTCCGCTCGGGTATAGCAGAAAAAACGCCTACTGAATTGTGCAATCCTTCTACCTTAACTAAGGTAGC…	500	TAGAGCATGCACCGGACACTCTTTCCCTACACGACGCTCTTCCGATCTACAATAAACCATCGTGTTTTCATTATAGTATCAGGATCTTTAAGTCGAGTCAATTAAGCTCGGATTACAGTGTTTACCGCATCTTGTGGTTACTCACAAACTGTAATCCACCACAAGTCAAGCCATTGCCTCTTTGAGACGCCGTATGAATTAATATGTAAACTTTGCGCGGGTTCACTACGATTTGTTCAGTTTCGTCCAAGGGCACAATCAAATTCCTATTTGTATGTTCAGCTAACTTCTACCCATCCCCCGAAATTTAGTAGGTTGTGAGATGTCATAGAGGTTCTCGTTCATCCCGTGGGACATCAAGCTTTGCCTTGATAAAGCATTCCGCTCGGGTATAGCAGA…
neg_random_4	Random nucleotide sequence	NA	NA	NA	GCGAATATGTGAATTAAGGCTCCGGACAGGACTATATACTTGAATTTGATCTCGCCCCGACAACTGCAAACCTCAACATTTATAGATTATAAGATTAGCCGAAATTGCACGTGGTGGCGTCCGTCGACTGCTCCCCGAGTGTGGCTCTTTGATCTGACAATATGCAACCTCTATCACGATCGATTATTTCTACGAACCATGTTGTTCTCATAGTTTGGGCATATTTCCGTTGTAGGAGTGAAATCACTTAGCTTTGCGCCGTAGTCTTAATGAAAAACCTATGGACTTTGTTTTGGGTAGCATCAGAAATCTAAACCTTGTGAATGTGAAGGTCGCGTGCATAGACCTTTATCTCCGGTTCAAGTTAAGCATGAGGCTGCATGCTATGTTGTTACACCT…	500	TAGAGCATGCACCGGACACTCTTTCCCTACACGACGCTCTTCCGATCTGCGAATATGTGAATTAAGGCTCCGGACAGGACTATATACTTGAATTTGATCTCGCCCCGACAACTGCAAACCTCAACATTTATAGATTATAAGATTAGCCGAAATTGCACGTGGTGGCGTCCGTCGACTGCTCCCCGAGTGTGGCTCTTTGATCTGACAATATGCAACCTCTATCACGATCGATTATTTCTACGAACCATGTTGTTCTCATAGTTTGGGCATATTTCCGTTGTAGGAGTGAAATCACTTAGCTTTGCGCCGTAGTCTTAATGAAAAACCTATGGACTTTGTTTTGGGTAGCATCAGAAATCTAAACCTTGTGAATGTGAAGGTCGCGTGCATAGACCTTTA…
neg_desert_1	Sequence within CHO gene desert	CHO	Chinese Hamster	NA	TGATATTGACCCATGCACCTACGAATACCTTATTTTTGACAAAGGTGCTAAATCTATACAATGGAAAAAAGATAGCATCTTCAACAAATGGTGCTGGTACAATTGGATTCGGACATGCAGAAAATTGCAGATAGATCCATACCTGTCACCATGCACAAAACTTAAGTGCAAATGGATCAAAGATCTCTCCATAAATCCAGCCACATTGAATCTTCTAGAAGAGAAAGTGGCAATTACCCTTGAACAAATTGGCACAGGTGACCGCTTCCTGAACATTATGCCAGTAGCCCTGACATTGAGGTCTGCAATTAATAAATGGGACCTCCTGAAACTGAGAAGCTTCTGCAAGGCAAAGGAAACAGTCAGTAGGACAAAACGACCACCCACAGAATGGGAAGA…	500	TAGAGCATGCACCGGACACTCTTTCCCTACACGACGCTCTTCCGATCTTGATATTGACCCATGCACCTACGAATACCTTATTTTTGACAAAGGTGCTAAATCTATACAATGGAAAAAAGATAGCATCTTCAACAAATGGTGCTGGTACAATTGGATTCGGACATGCAGAAAATTGCAGATAGATCCATACCTGTCACCATGCACAAAACTTAAGTGCAAATGGATCAAAGATCTCTCCATAAATCCAGCCACATTGAATCTTCTAGAAGAGAAAGTGGCAATTACCCTTGAACAAATTGGCACAGGTGACCGCTTCCTGAACATTATGCCAGTAGCCCTGACATTGAGGTCTGCAATTAATAAATGGGACCTCCTGAAACTGAGAAGCTTCTGCAAGGC…
neg_desert_2	Sequence within CHO gene desert	CHO	Chinese Hamster	NA	TTTCGGGTCACTTATGTAGACTATCATGTCATCTGCAAATAGTGAAAGTTTGACTTCGTCCTTTCCAATTTGTATCCCTTTGATATCCTGATCTTGTCTTATTGCTCTAGCTAGAACTTCAAGAACAATATTGAAGAGATATGGAGAGAGTGGACATCCTTGTCTTGTTCCTGATTTTAGAGGAAATGCTTTGAGTTTCTCTCCATTTAGTTTGATGTTGGCTATTGGTTTGGTGTATATCGCATTTATCATGTTTAGATATGTTCCTGTTATTCCTGTTCTCTCCAAGATCTTTATCATGAAGGGATGTTGGATTTTGTCAAAGGCCTTTTCAGCATCTAGTGAGATGATCATGTGGTTTTTCTTTTTCAGTTTGTTTATATGGTGGATTACATTGAT…	500	TAGAGCATGCACCGGACACTCTTTCCCTACACGACGCTCTTCCGATCTTTTCGGGTCACTTATGTAGACTATCATGTCATCTGCAAATAGTGAAAGTTTGACTTCGTCCTTTCCAATTTGTATCCCTTTGATATCCTGATCTTGTCTTATTGCTCTAGCTAGAACTTCAAGAACAATATTGAAGAGATATGGAGAGAGTGGACATCCTTGTCTTGTTCCTGATTTTAGAGGAAATGCTTTGAGTTTCTCTCCATTTAGTTTGATGTTGGCTATTGGTTTGGTGTATATCGCATTTATCATGTTTAGATATGTTCCTGTTATTCCTGTTCTCTCCAAGATCTTTATCATGAAGGGATGTTGGATTTTGTCAAAGGCCTTTTCAGCATCTAGTGAGATGAT…
neg_desert_3	Sequence within CHO gene desert	CHO	Chinese Hamster	NA	GCCAGAACCTGGCCGAGACTGTGGACAAAGCTGCTGGACGCTGGAAAATTGATTGTACCCCTTTGCCTAGACAAAACAAGGTCAGTCTTTTCCATGTCCCTCTTCCACAGAGAGAAAATAAAACCTCTCACAGATAGGCCTGGCGAAGATTGTTGTTCTTTGAGACAGCTGCCTCCAACGGTAATGGAGAAACTTGGGTTTGGCTAACTGTATATGGACCTACTTCTAACTGGCTTCTGTCACTTTTTAGTAGATTCGGATAAAATATACCCTTCTCAGATCTCTGAAATATTACTGGTTGTCAGCTTGACAGCATCAGACAGTCAGATCCACTATAGACTAGTCAGTATGTTAGCTGATAAAATAATGACTATCTACTGTTCAGGCACAAGCTCAAGG…	500	TAGAGCATGCACCGGACACTCTTTCCCTACACGACGCTCTTCCGATCTGCCAGAACCTGGCCGAGACTGTGGACAAAGCTGCTGGACGCTGGAAAATTGATTGTACCCCTTTGCCTAGACAAAACAAGGTCAGTCTTTTCCATGTCCCTCTTCCACAGAGAGAAAATAAAACCTCTCACAGATAGGCCTGGCGAAGATTGTTGTTCTTTGAGACAGCTGCCTCCAACGGTAATGGAGAAACTTGGGTTTGGCTAACTGTATATGGACCTACTTCTAACTGGCTTCTGTCACTTTTTAGTAGATTCGGATAAAATATACCCTTCTCAGATCTCTGAAATATTACTGGTTGTCAGCTTGACAGCATCAGACAGTCAGATCCACTATAGACTAGTCAGTATG…

## Sheet: Table S3
Supplementary Table S3. WG STARR-seq enhancers
N	chromosome_name	chromosome_ID	start_position	end_position	peak_ID	STARR-seq FC	STARR-seq Fold Change (log2)	P-value	FASTA	Nearest PromoterID	Gene Name	HOMER_Annotation	Distance to TSS
1	Chr4	NC_048597.1	58011804	58012802	peak_1	116.566	6.865	1.10917e-16	AACCAGAGGTATTTAATTCTTGGTCAACACCCTACACCGGCCAAGTTCACCTGTGGGCAAGGACCTTGACATGTATAATTCATCTCACAATAGCTTAGCATAGTAGATGTTCATGTTGCTTCCAATTTCATCCGTGAAATAATCTAAGAGAGGAAAGGTTCATTGTGGTTCAGAGCTTCAAGATTTCTGTCCATCGTGGCCAGGAAGGCATGATGTCAGCATCTGCTGTGGCAGCCCCAGCACTGAAGACCCTGTTCATCACGTGCTCATCACGAGCTCATCACGAGCTCATCACGTGCTCATCACGAGCTCATCACGTGCTCATCACGAGCTCATCACGTGCTCATCACGAGCTCATCACGAGCTCATCACGAGCTCATCACGAGCTCATCCATGCTC…	ENSCGRT00015048662.1	BDH1	Intergenic	46187
2	Chr2	NC_048595.1	392707937	392709047	peak_2	93.1188	6.541	1.10917e-16	CTAGAGCCATTAACAACATACAGTCCCAGGTTGCCGCTCCGACGGCTTAAATGTCAAGGCTCCTGCTTTCGTCCCCACGGTCGCCCTGTGGTACCCTCGGCCGGGTCCTCTGGGCCGCCGCCGCTACCCTGCGCTCCCGGAGCCCGGGCACCGCGACCCCCGGCTCGCACGAGGGGACAAGCCGGCACACACGACGACACGCTCCCGGAGCCAGGGCCTCCGCGAACCCCGCTCGCACGAGGGGACAGACTGGCTCACACATGACGACACCATCGAGCGGCCACCCGGTCCTCGCCCCTCGGGATCCCGGCCCGCTGTCAGTCACCCCCATCGCGAGTCCCCGGAGCAGCCGGCCGCGGGCCGCGTCTGCCTTCCGCCACCGTCACTCCCGCGGCCTCG…	ENSCGRT00015083529.1	ARID2	Intergenic	-2094
3	Chr8	NC_048601.1	4152555	4153468	peak_3	77.5471	6.277	1.10917e-16	GGTCACTGCATTAAAATTTTATCTTCTTAAAGAAAAGGATTGGTGAAAGCAAGATGCTGTTCCCAAGTTCATTTAATTCATAGTCATGAATATATGCAATAAAACAGTTTTTACCATATGTGCTGTCCAGTCAACATGCCCATTTAGGAAATTCATGAATAATGTTCTCTTAGGATGAGCAAACTCAATCTCTGATTTCAGAAGGAACCAAGAAAAGTTAATTGAATGAGCCTTGTGTAATGTAGGAGGATGTCTTTCCCAAAGAATATTTTCACTAATTCATATTCATGTTCATATAGCACACTCTTCCCCAGAGCCTTACTCGATGGTTGTTCTGTTTCCAACTCATGAAGGACAGTCTGGGCACGGTGACATTTATCTTTACATAAAATGACCTGT…	ENSCGRT00015007401.2	LMNTD1	FirstIntron	-35339
4	Chr1.1	NW_023276806.1	129829947	129830962	peak_4	76.8514	6.264	1.10917e-16	CACTTAGCAGACAGCGGACGCTCCTTGCCCTGGTCCCCTCCTGTCCTAACACGCACCCCCCTCCGCCGGGGACCCCGGGACTCTCCGGATCACTTCCGAAAGCAGGGAGAGCACAGGGAGCCATCAGTGCCACTCTGGCCACAGGACGGACGCTCCAAGGCTGTGACCCCGTCCTCCCTCGGGATCCCCGCGAAGCCCTTCCCCGGGACAGACGGACGCACCCGACCTCCGCGGCTAACACCGCAGCGGTGCCCGCGTCCCACGCCTCAACTCCGGGCGCAGCACGCACGCTGCCCTTCCCTCCGCTCCTGCCTAGCCCCCGACCGCAGGCCCCGCTCCGCCCGCAGGCCCGGGGACGAACGGACGGGCGAGCCGGAGCTCCGAGCCCCACGCAGCCGC…	ENSCGRT00015048407.1	naca	5'UTR	112
5	Chr7	NC_048600.1	128016755	128017761	peak_5	68.0725	6.089	2.2182e-16	GGAAAGTTTTCGGTGCTTATGTTTCAGTATTGTCGATATTGTGACTGATATTTATTTCTCATCCTTTCGGGATTCGCTGTCAGTTCTTTAGAAATAGCCGGGGTGGAGGTGGGGGATTAACGCGGTGGAAACTTTCACTGACTACGGTCCCGGTGTGCCGGCTCCAGGCCCCACCCAGCGTGCTCGGCGCCGACCCAGCTCGGGCTTTTGCTTCTGTCTCTGCGGTTCTCCAGGGCAACAACCGAAAAACGCAGTGAGTGTAAGACACGGTCGCATCAGCACCCATTAGAACAGAAAAGGCAGCAGCCACGTGCCGTGAGCCCCAGTGGCCTAATGGATAAGGCACTGGCCTCCTAAGCCAGGGATTGTGGGTTCGAGTCCCACCTGGGGTAGAATCTG…	ENSCGRT00015054778.1	ENSCGRG00015037590	Intergenic	-6826
6	Chr7	NC_048600.1	50817030	50817740	peak_6	65.3901	6.031	1.10917e-16	GCCGTGCATCTTCCAGTACCGGGATGATGTTGGTGCGTTTCTTGGCAACGTTGACCAGATCGCGGCCGGCGCGGTGGGAAAATTCAACCGCATAGACCAGGCCATCGGGACCGATGATGTCAGAGACGTGAGAGACAGTGGTTCCCGAGGCGGCGCCCAGGTACAAGACTTTGGACTTGGGCTTGATGTGAATCTGGTCCACGCCGCCCAGGATGGCGGCGGCCAGTTTGGAGCGGAAGGGATTCCACGTGCGGTACTCCTGCTTCTCGCCGTTCTCCACCACCGTGACGCGCTTCTCTCCATACACCGAGACTCCTGGCACCATGTTCAGAGTGACCAGCGCGTCCTCCGCGCCGCGGTAGATGAACACGCCCTCGTGCCGATGCGGTTCCACTGACA…	ENSCGRT00015035414.2	FBLL1	5'UTR	490
7	Chr2	NC_048595.1	164920446	164921250	peak_7	64.9384	6.021	1.10917e-16	TCTCTTTCCCTTAGTGCCACAACTACCTTCCCACAGCTTCAGGCAGCCGGGGGACACGAGGCCGCCGTCCACTAAAAGCGGTGTCTTCGGAGGCTGGGGTTTTTTATAGCCCTAGCATGGCGGGACGCGGCCACAGTCACCTACAGACCCCTCCTTCGCCCGGATCTCACAGCCTCCCCGCGTACCCACGCCACGAGCCGCTCAACGTACAGCACCGAACTCTAATGAATGAAGCGTCACGCGGCGCCATTCGGGTGCAACAGCGCAGCGCTTTCCCGCGTCGCCGCCACGAACACGGTCACCGCAGGGGCCCGGCCTAGCCTCACGCATCCTGCTCTGCTCGCGTCACTCCGGGCCTCCGCCAGCGGCGCGGCCCTCACCCCACGCCCGCCCCTCACG…	ENSCGRT00015052556.1	rpl17	Promoter-TSS	300
8	Chr8	NC_048601.1	58238031	58239066	peak_8	63.6461	5.992	1.10917e-16	TATGGCTGCAGCCTGGCCTGTGTTCCTATCAACAACTCTACAAATGGACTAGTGAGAAACCAACGCTCTGAGTCCCAATTACTGGTCTGCATAAAGAAACAGCATCACAGAGGAAACCGCTCGTATTGCCAGAGACGGTACTTTCTGTTCCTTCCTGAGACCGGATTTCAGGGGATGACAACGGCTGAGCATGACAACACAGCCCTGTCTTCATGTGTCCTGGTCCTCGGAACTCCCCATGACTCGCAGCGCGAAGCGGCCAAGCAGTCTCAGAAGACCAAGGGAACCGCCATGAAGCCACGCTTCCGCCCGCACTGACGCAGGGAGGCCGGCGCAGCACGCGGTCCCGCGGCCCCGCGAGATGACGCCACGGCGCTGCCGACACGCGTCGCCTCCAGC…	ENSCGRT00015081601.1	ENSCGRG00015039362	Promoter-TSS	-41
9	Chr2	NC_048595.1	133912789	133913684	peak_9	62.4227	5.964	1.10917e-16	TGTCTTCACAGGTGCTCCTGGCCGGCAGCCAACCCGCTGCACCACAAGTGCATCCCGGCACCCACTGAGCCTCTCAGAACCGTCCGCCCAGCTGGGAGACTGCCACAGACCTCCCCACTGTTACTGTGGCAGTTCTAGCTGCAGGCACAGGACCAGCTCGGATGGAGGCCTAACTGCACCTGGAGGCCTCCTGCCCTTAGCCTAGTAGGCCTTGGGAGTTGGCCTCAGCTTTCAGCAGGGTCCACAGCTTCCCCTTGCTGCGGTGAACACGTAATGAACACATGATAAGCACATGATGAGCACGTGATGGGCATGTGATGAGCACGTGATGAGCACTTGATGGGCACGTGATGGGCACGTGATGAGCACGGGATGGGCACGTGATGAGCACATGATGAG…	ENSCGRT00015027959.2	SLC7A13	Intergenic	45046
10	Chr2	NC_048595.1	202718328	202718828	peak_10	61.5634	5.944	1.10917e-16	CAGCGGCGCCTCGCACCCCGGCCGCCCCCCAGGAGAAACTGGGGCGCGCACCCCGACGCGGAAGCCACGCCGGCCAGAGCCCGAGTGCCCAGGCGCCGAGGTGCCGGCGGGGGGCGCTCAGGAGAGTCGGGGGCGCGGAACTGGGTCACCCCCGCCTCGCCACCCCCCTCACAAAGGCCCCCGGGGAGGCCGCCCACAGGCCCCGCAGCCCCGGCCTCGCGTGCCCGCCTCGGCCGCCACTCACCGCTAGGTCCTGGGGCACCGCCCCGCTCATGGCCCGCACCGTGCCGGCTCGCCAGGCCCGAGTGCGCAGCGCAGGCCCAGGATCTCCGCTCACCGCTGCAGCCGCCGTGGGGGCCGAAGCCGAAGCCGCAGGGTCCGAGAACAGAAGCAACAGCC…	ENSCGRT00015003519.2	KDM3B	5'UTR	270
11	Chr7	NC_048600.1	37923748	37925147	peak_11	60.0878	5.909	1.10917e-16	CAGAACATCGGCCGCCAACCCGAAGTGGCTTGCCCTTCCTCCCTTCCCCCTTAACCTGGCAATGCAGAGCAAGGTTATCTTTACCTTTGTAGAGGTTGGTGACGGCGGTGGCTGCGTTTTGGAAGGGGACCCAGAGAGAAAGTCCTGGCTGCTGACACACTCGATCTGGAATCAAAAACGGAAAAACAAAAACAATGGGGGGTGGGAATAAAAGACATACAAGAACACAGAGAAAGAAGAGAATGTTATTTGGGCGTCAGTCACTCCGGAACGGCCATATTAGGTTTCGCCATTTTGTTCAGGGTTTGGGGATCCCAAAGGGAGCGTGAGACAGGAGTTACTGGGTCGAGGAGGGGGGAACCTGACATCAGCGAAGCTGGAGCAGCAAACGCGGCCTGG…	ENSCGRT00015054545.1	1810013L24Rik	FirstIntron	526
12	Chr7	NC_048600.1	86579457	86580556	peak_12	60.0878	5.909	1.10917e-16	GAGACGGAGAAGTACGGTAGCTATATAGACCAGGTAGACTTCTGAATGGAAGCAGTAACTAACGAGACACATCCTTCTCCTAAATCAGTCACACACCGCGACGGACAGAAAAACGAATTAGTTGCGGCCGAGCCGCAAACCAGGACCATGCAGCCGCGGCAGTCTGGAGGAATGTGGGCTGACCGGTCGCTCGCCGCTCGGATGACAAGGGTGTGAGAGCATCCTCGCTGATACCTGCGAAGCCGCTATAGTGCGCCCCAGGCTCGTAGTGCTTCCGGCCGGAGGACACGTCGTAGACGCGGCCGAGCAGCGCCAAGTACAGACCCGGGTCCCCCGGGCCGCCGCGATAGCGGGCTAGCTCCTCGGGTACGAAGAGGCGGAGGCCAGCGCGGGGACCCC…	ENSCGRT00015050901.1	CYB5D2	Promoter-TSS	136
13	Chr2	NC_048595.1	385610340	385610840	peak_13	59.5901	5.897	1.26765e-13	CGTGTCGTTTTTGCTGGCGAGGCGGTTAGTGCGGGACATTCTGACTGGCTGAAACCCTCGGACCATGTGACGTCAGCTGATCGAACCATATGACGTCACGTGAGGGGTGGAGACTAAGGGCAGGAAAGTTACAAAGTTACCCATTGCGCATGCGCACAGCTTCCAATGGCTCCTAACAGAAAATATTGGGGGTTCTGGTCACGTGAGGTCCTTGGAGCAGTCACATTTCCAGAGACGTAAAGTGGGATGGTAGTCACAGCGGCTGGGACTGGGACTGGGACCAGGAGTTGTGTAATGGGCACAGAGTTTGAGGTTCTTCAGTGATCCTGGAGATGACGGTGGTGATGGCTGCCTTGTGAATGTGCCTCGTGACATGAACTGTAGATTTAATAATGGCAA…	ENSCGRT00015036869.2	ENSCGRG00015022687	Intergenic	-14374
14	Chr5	NC_048598.1	101346942	101348041	peak_14	57.8402	5.854	1.10917e-16	GCGAGTTCCAGGACAGCCAGAGCGGTTACACAGAGAAACTCTGTCTCGAAACAACAACAAAAGTGCCATCACACGAACCACTGCGACACGCTCCCTGCAAAACCCAAAAGTCTATACACCCATCCAAGCCAAGCGGGTTTTCAGCTTGACAAACAGAAGGTGCCCTTAGGGCCTTGTGCTTCCAACTACTGGAGGCGGCGGTGGTCTCGCCCCAGGAAAGCGTCGCGATCATAAACAAGATGTGCCGCCAGCGCACAGGGCCGGGTGCACGGTGACAGGAGGGCAGTGACATCCCGTTCCACACGAAGTGGGCGGAATGAAGGCCGGGGGAGCCGCACCAGCTGCACCAAGTGCCCTAGCTCGGGGCGCGCCGGTCCCGTCGGGTTTACGTTACACTCG…	ENSCGRT00015005484.2	REXO1	5'UTR	334
15	Chr9	NC_048602.1	9630643	9631921	peak_15	57.0834	5.835	1.24451e-14	GCCCAGTTGAGGTGGAGGCGAAGCCACGCTCGCCCTCAGAGAGGCGGCGGCGGCGGCAGCGGCGGCGCTCTCGCGAGCGCTGCGAAGTCTCGCGAGACTCGACGCCCGACTTGTGCGCCCGGGAAACCCCGTCGCTCCCTTTCCCCTGGCTGGCAGCGCGGAGGCCGCACGGTAAGCGAGGGCTGTGGGGCTGGCTGTGTGCGCGGGGCCACGGGGCCGGCCTCGCCGGGCCCCAAGAGCTCGTGCCCGGGCACCGCGGTGGGGGAGAACCCGGCGCGGGGCCGCTCCGCCCCCCGGGGAGCCGCGGCCACGTGCGAGCGGCAGGCCCGGACATGCCCGATCGCCGCAAGCCGGCAGCCCGGAGGCTCCGGCGGGCAGCGGAGGAGGCAGCGGGGCGCT…	ENSCGRT00015065115.1	ENSCGRG00015029670	CDS	627
16	Chr2	NC_048595.1	411713191	411714347	peak_16	56.3366	5.816	1.10917e-16	AGTCCCTTCCTCCCTGTCCCCCAGCGGCAAGGCACCCAGAGTGACCGGAGTGCCAGTAGGTGTCTCCGCTGGCTTCCCGCGGCGGGGCTCCCCACCTGTGGGTAGAGATGCTCCATGAAATGCTCCCGCGTGACGCCCCGAAGCCGGGGCACCGGAAGGCACTGCTCCGCCATGGTGGGCTCAGGTTAGTTTTCACAGGCCTGGCAAATTGGACGTGTTCGTCCACGAGTAATCCTCCCGGAAACACAACCCTGGGAGAAAAGGGCCGCGAAGGTGACGGACGAGGGAAGGCGGCTGGATTGAAGTTCGCGCGAGGCGGGAAGCCCGTGGCAGCTGCCTGGACCTACTGTGTCACAGCCGCGATGGGCAGATTCACCAGAGGTGGCAGCAGCAGGCGGC…	ENSCGRT00015046902.2	TYW5	Promoter-TSS	-206
17	ChrX	NC_048604.1	74597138	74597638	peak_17	55.7539	5.801	2.14289e-11	CTTTCCACCATTACTCTCTCTTGTTCCACTCTGCAGACAACCAATAGACCATGGCTGCCCCATCTCTGCTTACACACACACACACACACACATACACACACACACACTTAAATCTAGGTTATACATATTTAAAATATGATATTTGTCTTTCTGAATCTGGCTTATTTATTTTGTCTAATTATACGATGATTTCCAGTTCTTTCCATTTTCCTAAAAATTGCATTGTTTTGATCTTCATATTTGATAAAACTCTATTGTGGGAAAGAGAGCATCTTCAACAAATGGTGCTGGCGTAACTGGATGCTGGCATGTAGAAGACTGCAGATAGATCCAAGTCTGTCACCATGCAAAAAACTTAAGTCTAAATGGATCAAAGAACTCAACATAAATCCAACCACA…	ENSCGRT00015024984.2	ASB12	Intergenic	-5435
18	Chr4	NC_048597.1	133321670	133322170	peak_18	54.9863	5.781	9.39723e-14	CGCCGCCGCCCATGCCCTCCCCCGGCCTCACCAGAGCCCGTGCGGCCGGCCCGCCACCGGGGAGAAAAGAGGACAGGGCCGCGCGAAGCCACACCGGAAGAGACGGAGACGAGCCGCGGCTCACTTCCGCTTGCCGAGTCGGAATCCTTCCTAAATAGAAACGTGGGTTCCCTGGCCCTGCTGCGTGCGGACTGATTCCGAAGCGGGGGTTAAAAACCGGGTCAAAGGACGAGACTGAAGCCTGAGGAAGCCTGAGTAAGACTACCGGACGAGAACGGCCTTTCCCGATGACCAAGCCCACACCGAGGTTACGAACAGGCCGGGAAGTACGGGGTCTCAGGAGGCTCACAAACCTTCCTTTCTGCCTCCGGATCTGTGACCCCGCCTGTCGGCTCCACT…	ENSCGRT00015074977.1	Zfp26	Promoter-TSS	-887
19	Chr5	NC_048598.1	116357782	116358851	peak_19	54.7201	5.774	1.10917e-16	GCAAATAATAAATCTTTCCACCAAATCGCTGGGTACGGTCGATTCGCACCCTAGCTGGGGGGAGGAGAGGGGGGTTGTCATCTCTAAACAGTTAACCGGAAGCAAAATTTTCCGCGCAGTGACTTGCTCAACAGCAAACCGCTTGCGCTCGCTTCCAAAAGAAGAGACCAGCTTGGATGACACGCAAATTCGTGAAGCGTTCTAAAAAAAAAAGGCAAACCACCTCACCTAACGCATCTACCACGCTGACTTAAGCCCTCTGCAGAGGCCTTACGAGCTACTTAAACATGAAAGCTGCGCGCTTGGGCATCTCCATCACTCACTCGTCGCCGCGGTCCAAGGAATTCTCCTGACGAAAGCAACATGCTGACTGCCACGCGTACTCAGCGCCATTGCTCG…	ENSCGRT00015004579.2	ENSCGRG00015041331	Promoter-TSS	15
20	Chr2	NC_048595.1	13938763	13939850	peak_21	54.5686	5.77	1.10917e-16	GACCAAAAAAAAAAAAAAAAAAAAAAAAAAAAAAAAAACCCTAAAGCATGGCTGGCTGGATGGCAGGGCTGGCTCCATTGCAGTGCAATCTGCAGTCATATACGGGTGGGCAAGAGTTCCCTGGGTGCTTGACTTAATAGTCTCGGGTCGACGCCTTCAAATTCTTCGCATCTGAAGAAGGGACGCAGCATTCATTCACTCTCCTCTCCCGTAAAGGCCCTGCTGTTAAGCTATAAACTGGGTCCTGCTCCATGGCGATCTCTCTCCTGCTAACAGGAGGGAGACAGGTGTTGGGAAAGCAGACACCTACTTCCTGGAGAAGCGTCGCCCATACGCACCAGTCGAACTTGCCCACTTGATCTTCGTAGACCGCGGCCGCAGGGAGAAGCAGCGTAGCCA…	ENSCGRT00015078352.1	MRTO4	Promoter-TSS	-37
21	Chr1.1	NW_023276806.1	159874594	159875851	peak_20	54.5686	5.77	1.10917e-16	CCCTGCAGCTTGAATATGCCGTTAAGATTAAGCCCGTGAAAATTAGCACCACCACCGCCAGTGACATGAGCTGTCCGTAAGGACATACGCCCATAGATACACACTCCAAACCCGCAGTCCACAGCTAAAACCCTGGTGTAAATGAGGATGAAGTGCTCGGAGGACGTACAGTCCCCGCAATATGTTCGACTACCCCACCCCCACCCTCCACGAAAATGGGTAGGTCCAGTAACCAGGCCTCAACTCGGGTCAGAAGAGATTTTGAGGCGGCGCCCAAACCGCGTGGAAGATGGTGGAGCTGACGCCCGTGCACGTTTCAGGTCCGTGGCACGGTCTGCGTGGGAGCCGAGTGCGCGTCCGTGACCCCCCCCCCCCAGTGCTGGCCCTCGGGAAGGGGGC…	ENSCGRT00015075535.1	METAP2	5'UTR	320
22	Chr5	NC_048598.1	104675850	104677389	peak_22	54.1166	5.758	1.10917e-16	CTTCTCGATTCCAGGCCAAAGGAGGAGGCCAGACCCGTGCAAAAGCCCTCCCCGAAAGCGGCGGGGGTGGGAGAGGGGGGGAGCACACAAGGACGTGGGCGAGCTACGGGATCAGCGTCCAGAACCCAGGCCGGCTCGCAGGCCGCCAGGCGACTCCACACCCCTTCCCAGCCCAGAACAGGGCTGATGACGAACTCAGAATGCGACGGACGCACACGCAGCCCGCGCTCGCACGACAGTACGTGCAGGGCAGCGCGAGGGAGTCCCGGTCCGACACCGGCGCGGCTCGCGTCCCGCCTCCTCCGCTCCGCCACCCCCGCAGCTCCGGGTCCGCCTCGGTGCGAGGCCTCCGCCGGCGCGAGGCCGCTGGCTCGGGTCCTGTCTCTTTAAGTGGTGGGG…	ENSCGRT00015033366.2	PPP4R3A	Promoter-TSS	-94
23	Chr3	NC_048596.1	208060955	208062147	peak_23	53.8174	5.75	1.10917e-16	GGCCGGCGGGCCGGGGGTTGGCGGGACGCGCGCTCCGTGCCGCGCCGCGCCGGCGCCCGCTCGAGCCCGCGCTCCCCCCGCGCGTGCCCGCGCCGCTGCGCGATGCAGTGTGGGGAATGGCTGGGGTTGGCTGAAGAGCGCACAGTGGAGTTTTAATGTCCGCCATGTTGGCCATGGCGTATTGAAGAGAGCGAGTGAGCGAGGCGCGGAGCGGCACAGCCTCCCACCCTCCCGGCTGGTGTCAGGGCCCGGACGGCGGGCTTTGCGCTCCGCCCCCAAGTCCCCGGCAGCGGCAGGCGAGTGGAGACCGAAACCCCGGTTCTCCATGATCCCGCTGGCCGGGGCCGTTTCCCCAGAGCGGAGAGGTATCTGCTGCGCCTGAGATGAGTAAACTGTCGT…	ENSCGRT00015043565.2	EPC1	FirstIntron	411
24	Chr7	NC_048600.1	43345990	43346667	peak_24	53.7056	5.747	1.10917e-16	CCAGAGACTAGGCACATTGTGGTTCCAACCCTGGCTCTGCCACCACCTTCGGCTGCATAGGATCACCGAGGCCTCGGTTTCCCCAACCGTTGAGCAAGGCCGCCTGGCAGGGCGGGGCGGCTGGCCCGGGACGCGATGCGGCCGGCCCCTCGGCATGATCCGAGACCCCCTTGTTGGGCGTCATGCCTGGCCCCCCACGCGCGCAACCGCCACGCCCGCTCGTCGCACCTTGTACAGCCGCTGCTCCTCCGGCGGCCGCTTGAGGATGCCCTCGACGATGCGCTTCAGCTCGAACACGGTACTCGACTCCTTGGCGTCCGTGAAGATGGTGGTCTTGTGGCGCCGGATCATTAGAAACACGTCCTGAGGATGGCGGGCCCGCGTCAACGCCAGCCCGCG…	ENSCGRT00015018619.2	ENSCGRG00015011659	CDS	205
25	Chr7	NC_048600.1	117001156	117001908	peak_25	51.6609	5.691	3.43558e-12	GAGGGGGCTCGAGTGGCCACCACCCTCAGGGTGCCTGGAGGACGAGGGAAACGAGCCCCGGGGGACGGGCCAGAGAGACGCGGGAGACCCGGGGGACGAGGAGCCAACCTCGGGGAGGACAGCGTTCCTGAGCAGAGCTAATCCCCTGCCGCAGCTGCCCTGTCTCGCCTCCAGCCCTGCTCTGACCTCCCTTCTTTCAGTGTTCCCCGGTGCTCAGCCTCGCGTTCCCTCCCCGGAGCCCGCGTGGACCTCGCAGCGGTCGCGAACTCCGCGATCCCGCCGCGATCTGGGGCTGCCCGGCCGCCACTCACCCGGCCCGCCATCTTCGCGGACACGTCCGGTTCCGAGGCTGCAGCTCCGCACTCGGCTGAGCCCGCCCCCGCCGCGCGCGCGCCCGCC…	ENSCGRT00015039599.2	NSF	Promoter-TSS	-29
26	Chr1.2	NW_023276807.1	74928656	74929777	peak_26	51.4108	5.684	1.10917e-16	CTCCTAAATACTTCTACTGACCTCTATGACTTCATCTATGGATGATCCTATTGGTGAGGTCACTTCCTCCCACTAGACCCCACTGTTGGCACCTTTCTGTTATTCCCCCACTGATGACGTCACTTTTTCCGATTATGCCCATCTGATGACATTGCTTCTTCCTTTTAGGCTGCACTCCTAAGTTCCTCTATGAGAGGCAGGGCCAGGGGCATCTGGGAGCTGTGGGAGGCAGGGCCAAATCCTGTGTCCACGTCCTACTGTGTGTTCAGATGCTACTATGTGCTCCATGTCTTCCTGACTCATCCTCCTTCCCGTGTAGGCATGACTTCCGGTAATGGCCACCGCGTCCTCCAGTGGGCAGCAGGTGCGGGCGGCCTTCCCCCCGAGGAGATCACGTTT…	ENSCGRT00015041389.2	ENSCGRG00015025115	Intron	-2830
27	Chr2	NC_048595.1	61064777	61065477	peak_27	51.3396	5.682	1.10917e-16	GGGGCATCCTAGTAATCCTGTCCCCCGGAAGTACCGCCCCTCCGGACTGACTTCCGCCGCCCTCCGCACAGGCCAGTCTCGCGAGAATTGACAGCGCTATGTGACCTGGGTTAGGCGGAAGTTAGGTCTCTTTTTCGTGGCGCCTCCTGCGCGGTCGGCTGCGTCAAGATGAAGGTAGGAGGTGGTAGTTGGGCCTGAGTGAGGCCGGGGAGCTTAGTTCGAGCCCCAGAGAGCAGCATTGCCTCCGCCCCAGGCTTTCACAAATCCCGCACTAGGTGGAGAAGGGTCTTGAGGCAGGAGGAAGCTCTCTCTCGTGGGCTTGGGGCTCCGTGGGACAGCGGATGGCGGCCGATTGCAGCGTTGGAACGGCGGGCGTAGTCCAATGGCGGCGCCCGGCTC…	ENSCGRT00015070630.1	rps6	FirstIntron	380
28	Chr4	NC_048597.1	212515544	212516724	peak_28	50.1786	5.649	1.10917e-16	CGAGTCAGGACGAGTTACCGAGAGAAGAGGGGAACAGGGATAGTGGTGGGAGAAGAGAAGACGACCAGGCAGAGAGAGGGGTGGGGCTGCCAGGCAGTGCCCGGGGCAAATGTCACTCAGAGCCGGGGGAGGGGAGGGCAGGGGAGGGTCCGGACGTAGGAACCCCAGAGGACCGAGGAGCAGTTTGCTTGCTTTAGCAGCTCCGGGCCGCAGCAGCTTAACACCGCCCGCCCAGTGGTCCCTGCCCGGAGCGCCCGGGTCCCCGCTAGTGGAAAGCGGCATCGCAGAACCCCAGAGCCGGAGGCGGCTTTACCTTCGCCGGAGGCTGGAGGCGCTCCAGCCCGAGCTCCGCCCGCCGCCGGCTCCACGTCCTGAGCCGGATGAGGCGCCGCCGGCCCC…	ENSCGRT00015012740.2	DNAJC13	Promoter-TSS	78
29	Chr5	NC_048598.1	102106659	102108056	peak_29	50.005	5.644	1.10917e-16	ACGACGGCGGAGAGGGAGACTGAGGCCACAGTAGAACTCAAGCCCAGGGCTGCCCCTCTGTCATTGCAGCTACTCAGGAGGCCGAGGCAGGAGGATTTAGACTTGCAGGCTGCTCTGGACCATTCGCGGGTCAGAAGACACCCGAAGGCGCCAGATAAGGAAGGGTATTTGTTCCTCAGCATGGAAGGTTGCCTAGAGTTCACCACAAGCCCCCTTTGTCTCTCCAGGTGAGCCTGAGCCAGCTGGGCACCTGCGCCCGATGGGGTGGTGACCCCCTGGCGGCACCGGGCTTGGGAGCCATGTGGCCGAATGGCAGCTCCCCGGGGCCCTGCTTCCGGCCGATGAACATCACCCTGCAGGAGCGGCGTCTCATCGCATCGCCGTGGTTCGCGGCATCCT…	ENSCGRT00015002073.2	TBXA2R	CDS	2537
30	Chr7	NC_048600.1	75870577	75871495	peak_30	49.4535	5.628	1.10917e-16	GTACTCTGGTTACCCGGCACACTGACAGGCAAGAACATCAGTGGCTCGCCGCCGGTCGGTAGGTGGAGCTCGGTCTAGCGGCTCCGGCCTCCAAAACAAACCGAGACAGTGACAGCAAGCACAAAGGCAGGCCGGCTCGGGGCGCCCAGCCCAGCGGCCGGGAACGGGGCGTCGGCTCCCCGGCCTTCCCCCAGACAGCGAGCGAGCGAGCGGCGCTCACCTGGCGGTGCCGCCCCCGGAAGACCACAGCGAAGGCCCCGTGTCCCACGAGGTCCCGCTTGCTGTACTCGAAGTCGCCCACCACCTCCATGGCCGCGCCCCCGGGACATAGAGCGCTTGGGTGGGCAGTGTGGCGGAGAGCCGGGATCAGCACCGCGGACCCGAGGGCCCCGAGCGCGC…	ENSCGRT00015024745.2	ULK2	Promoter-TSS	50
31	Chr8	NC_048601.1	75944164	75945556	peak_31	49.4535	5.628	1.10917e-16	GCGGCGCCCAACACCCGGCCCGAATCGGCGGGAACGCCCGGGCCGCCCTCTCGGAGCACGCTCAGTCAGCCCGAGGCGGGAAGGCTCCCGCCGAGCCTGCGAGCGGCGTGGACTCGGTGCCAGCCACGCTCGCGCACCGTGCGGGGCTCCGCGCACGCCGCGCCCCCTCCGGCTGCACCAGCGAGCGGCCGCGCACGCCCCCGTCCTGCCCGCCAGCCCGGGGCTCCCCACCGCCTCGCCCGGCTTTACCTTCTTTCTTAAGCGCCACCGGCGGCTGCGTCTCCTCCTTTTTGTCAGCCACGCCGACGCTGGGGGGCAGCGGGTTCTTGCGATCTTTCTGGGACTCTTTACGCAACTGTTTGCCCGCCGCGTTGGAGTTGGTCTGGGCCGCGGCCTGAG…	ENSCGRT00015022327.2	SERBP1	Promoter-TSS	3
32	Chr7	NC_048600.1	129421928	129423368	peak_32	49.3166	5.624	1.10917e-16	TTCTTAAGAGGACACCGCGCCTTCTTCCTCTGGAGACTTGGGGGGGCTCTTCGAGCGCGACCGGGACTTGGATTCCCTCTTGGACACGGGGGGAGGACTTCTGGATCTCGACCTGGATCTGGATCTCGAGCGGGATCTGGAGACGGACGACGACTTGGACTTGGACCTCCGCGCGGATCTGGACTTGGAGGTGGAGCGTGAGCGCGACCGCGTGCGGGACCGAGACTTGGAGCGGCTGTAGCGGGATCGGCTTCGGGAGCGGGAGCGGGAGCGGCTCCGGGAGCGGCTGCGGCGGCGGCGCCGAGGGCTGCGGGGTGGTGGGAGCAGGAGCGAGAGAGAGACAGAGAGAGAGAGAGGGTGAGCCGCAGGCCGCCGTTCCCACCCCGGCCCCCCCCGCCC…	ENSCGRT00015052951.1	SRSF2	5'UTR	407
33	Chr4	NC_048597.1	101863387	101864450	peak_33	48.1679	5.59	5.54626e-12	GGGATGCTAGAGAGACAGCAATTCCATGATTGGAATTTCCAAAAAAGAAAATGGGGGAATGAAGGAACCGGCTTCCCTTTTGGCAGCCATAACAGCCGAACACGTGCTTGCCATAAACCTGCCTTGGTCACGTAGAGGTCAGATGCCTGTCTCGTGACAAGGAACCCATCAGAAGTTAGTCACTAGAAAGTCAGATGCCTGTCTCATGACAAGGAGCCAATCGGAAGTTAGGTGGTGTGCTTTACGGACAAGCGCACAGCAATGACGTAGAGAGCATAGCAACCACCCTGGGAGGTCCTATGAGCCATAACAACCAGTTGACCAATCAACACAGGGCAAGCCCTCCAAGCCTGGAGGCACACCAATCATGAGCCTGTGCGTAAGCCTGTGCGTACCCCT…	ENSCGRT00015042720.2	CUX2	FirstIntron	-16801
34	Chr5	NC_048598.1	77215653	77216951	peak_34	48.0345	5.586	1.10917e-16	GCGGACCCGGCGGTGAGGACCGAGCCCCGCGCGGCGGCGGCGGCGAGGGTGCTCGGAGTCCGGCTCCCGCGCTGAGCTTGGCGGCCGCGAGCGCGGGAACGGCGGGCGCGGCGCGAGAGCAGGCCCCCTGCGAGGCGCCGCCGGGGCCAATGCCCGCGCGCGGGAGGCACCGGGCGCAGGCGGCGGCGCGGGGCACCTCAGTCCGCGCCGGCGGGGCCGTCCCGGTGCCCGCGGCCGGCGGCGGCGCGCCAATTCGCTGCTGCTGAGGAGAGGGCGGCTGAAGAGAAATCTGTCGGCCGCCGCCTCGGCGTCCTCGTCGCCGTCCTCGGCGTCCTCGGCCGCCGGCGGCCTCCCGGCCTCCTGCTCGGCCTCGGCGTCTCTGTGCACCCGGAGCCTGGA…	ENSCGRT00015032815.2	PHLPP1	CDS	185
35	Chr10	NC_048603.1	12886394	12887286	peak_35	47.968	5.584	7.26106e-10	TCTCGGCGGCTCCGGCCCTCCGACTCCACGAGCCTCAGGCCCCGGGGTTTCGCCTTAAGCCGGCCGCCTCGCTCACACACACACACACACACACACACACACACCCGGCTTCCGCCTTCCGCGCGCGGGCTTCTTCCTGTCACGTGGTTCCGCCGCGCAGCCGCCCGCTGGGCTCCGCCGCGCTCCGTAGTCGATCAGTCCGGAGTTGGAGGCCGTTGCTTCGGCTGTCGCTCGCGTGACGTCAAAGGGCGGGCGGCCGGGCGGCCGGGCGGACGCGTGCGCGGCAGTTGTGGGCGTGGCCCGGAGGGCTCGGCTCGGCTCGTTTTCCAGCTCGCGGCTCGGCTCGGCTCGGCTCGGCTCGGCTCGACTCGGCTCGTGTTCCGTCTAGCGGCTCGGCTC…	ENSCGRT00015044266.2	DCAF13	Promoter-TSS	-246
36	Chr7	NC_048600.1	41647979	41649325	peak_36	47.5377	5.571	1.10917e-16	CCGGCCCGGGACCCCCGGGCTGCGGCGCGGCTCAGCGGCCAGCTCCCGAGCGCTGCATGCGGGCGCGCGGAGGGCCCGCGCCGCAGCCCATGGCCGGGTCCCCAGCCCGTGGGAAGGGAGCCTCTCTACAAACCGCCGCTTTCTCTCGCCAGCCGGACGGGGGGGGTGGAGGGGGGAGCCGAGATATGCCAAGTCCACGTCCAAGAAAACAAGTCAGGCGACGCCGAGGACGCTTGGCGCGGATGCCGCTCCGGAAACCGACCGTCGAGCGGGGCGCTCCTCAGCAGGCTGGAGCTCCCGCCCCGAGCGCGGGCTCGCGGGAAACCAGTGCCTCTCGGGCCCGCGGCTTGGACCGAGACGGGCTTCCAGGCCGCGCCGGGGTCAGTCAGGGCAGCACAC…	ENSCGRT00015020242.2	GLYR1	Promoter-TSS	16
37	Chr1.2	NW_023276807.1	98411131	98412977	peak_37	47.2748	5.563	1.10917e-16	TTAATGTTCGGCCTTACCACTGCCCAAAAGCAATGGGGCCCTCTGACCATGGACTAAAGCCTCTGAAACCATGGGCGTTAATAAAGCATAAAGAAAGCATCCCAAAACCAGCGGACAGACGGAGCGACACAGTACCCCCAGGGAGCCGCAGGGTGCTTCCCTGGCGCGGCCAGTGACGTCACCCCTGCGCCCCGCCGCCTTGCCGGGTCTTCCGGCCGAGAGGCGGCGGCGGGCGGGGTGGAGTGACGTCACGAGGCCCGCGCGCCGGAAGCGGGCCGTGCAGCACGGAAGCGCGGGGGGCGGGGCGCGGAGGCGATGGGGGGCGGCGGCGGCCGGCGATGAGCGGCGGGCGCGCGTGAGGAGCCGGCGGGCGAGGCTGGGGGCCCCGGAGCGCGAGCG…	ENSCGRT00015081239.1	ENSCGRG00015028171	5'UTR	722
38	Chr2	NC_048595.1	21035045	21035858	peak_38	47.0134	5.555	1.10917e-16	TGTACTGTTCCTGGGCGCTCTTTGCAAGTCCCTGATGAAGGAAGATGACAGTACTCTTAGGGAAGGGCGCATGTGCCCTGGGCCAACCTCCATCAAGTTTTCCCTATGAACTCTCAGGACCTCTCATCATGTTCCTTTTCATAGTGGGGGAAGAGTTGTCAAATGCAGTTATGAATCAGGGTTCAAATCTTGCACGCTGCAGACGCCTCCGCATCGTCAAGAAACTGACTTTTGCGTGTTTTCTTAAGACAAAGCCACGCATTTCGAGGTGTTTGCCAACATGTCCAGCCGCGTCCCCGGCCACCCAGCGCTCCTAGGCCCAAAGCCGCGGCCGTGGGGGGGGAGGGGCGGCCGCGCGCGCCGCTTCCGCTCCTCCAGCCCAGCAGAGGGCGCCACGGG…	ENSCGRT00015074587.1	YTHDF2	Promoter-TSS	-46
39	Chr1.2	NW_023276807.1	65908741	65910161	peak_39	46.9808	5.554	1.10917e-16	GCTCTCGGCTACTGCTACATGGGCACTCCTGCCACTCATCACGCCGGGGGTCGTACTTGAGCAGGCGGTAGAAGAGCGAGCCTCCGGATACATAGATCTCGCCGTTGCAGGTGGCAGCCTCATGGGCCACTGCGAAGGCGCCCCGGGGCAGCGGGGCCACCGCGGTCCAGCGGTCAGCTCGCGGGTCATAGCGCTCCACGCTGAGCAGGCACTCGCCGCCCACGGCGTACAGGTGGCCGTCCAGGGCCAGCAGCTGCACCTGAGAGCGCGCCTGGCGCAGCGGCCGCACTGTACTCCAGGAGTCGGTGGCCGGGTTGTAGCAAAACACCTGGTCCGACGGGCGCGCGCGGCCATCGGGACCCGCGGGAGCCACACCGCCCGCCACGAAGAGGTAGTTGA…	ENSCGRT00015080991.1	KBTBD11	3'UTR	1514
40	Chr2	NC_048595.1	39825674	39827054	peak_40	46.8507	5.55	1.10917e-16	GGCCCCTCTGAGGACACCTGCGCTGTTAGCTGAGATGCTCCCACCCACCCTTCAAAACAAATCCCCCAAAGCCAACTCTGAGCAGAGGGTGCGGGGCAGGGAGAGGAGGGGCCGGTGGCTGGGGAGCAGGCTGGGTCAGTGTTTGGGGCTGCAGGGCCCCGTGTCCTACTGCTTCTCGGGGGTGCCATTGACCATGGGCCCGTACAGGCCGCTCCCGTAGCCGGGCTCCTTGTGCACCGCGGCGGCGGCGGCGGCCGAGCGGTCCCGCATGAGGTCGCTAAAGGCGTAGTCCATGGGCGGGCGGAAGCCGAGCGTGGGCACCAGGCCGGCGGTGGAGTAGGGCGCCATGAAGGCCAGGCCGCGGCTGTGGGCCGCCGCCGCCGAGTAGGCCAGGCGCAG…	ENSCGRT00015077400.1	ENSCGRG00015040812	3'UTR	3966
41	Chr4	NC_048597.1	115124468	115125702	peak_41	46.624	5.543	9.52796e-14	TCCCGCTGGAATGCTTTGCCTCGTTCCGGCAGGCTCCTCCCGCGCTACTCTGGCTTGCTCAACAGTCTTTGCACCCTCCGTAAACAAGCTCCTGACTCCGGGCTGGGGCTGCAATTAACTCCGCCACCTCCGTTAGGCGGGAGGTGCCGGCTCGACGCGGCCCGAGCCCCGCTAACAGAATAGCTTGGGCAGGCGGGGCTGGGGAGGGTCTGAGACTTGCACCCCTGCCCGCCAGGCGACCCGGGAGGGGACAGGACCCCGCGCACCCCGCCAGCTCTTACTCCAGACTCCGGATCTTTCCCAGGTTGTTGGTCTTGGGTCGCCCGCGTTGAAAGAGCAGCCGCCGCGTGAGGGGAGCCATGGGTGTCCAACCCGCGCCTCCACCAAGTCCGGCCACTA…	ENSCGRT00015013141.2	LRWD1	Promoter-TSS	-57
42	Chr4	NC_048597.1	188848144	188849074	peak_42	46.2378	5.531	1.10917e-16	ACTACGTCTCAGTGACCTCACTGAAAAAACCTGGTAGCTAGCTCCAGCTTCCCCATGAAACTGAAGAGTGTGGCATAACCAGATGCGGCACAGGGTAACTGATTAAAAACCCACTGGAGGACATTAGGCCCTATCTCAGACCCAGGGGAGCTTGAGTCCCCAGGGCACTGAGCCTCCGCTTCCCTCACAGGATCTCAGCGAAGCCGCCAACGAGGAAACGTAATCGCGTGACGCCCGAGGAACGACGCCCAGTCCGGACTTGCGTATCTGAAACCGCTGCTACGACAACGACCTTCCTGCGGGAACGCCGCAGCCTCTGCTCCGGGACCAGACCCCGCGGGCGGGCGAGCAGCCCGCGCAGAGTGCTGAGTCACGGTGAGGCGGCACGGCGCGCCGGAG…	ENSCGRT00015074616.1	ENSCGRG00015037578	Intergenic	-3017
43	Chr1.1	NW_023276806.1	170625654	170626249	peak_43	46.1737	5.529	3.25837e-11	GGTGGCGCCAACAGGTCCGCGCGGCACCTCTCTTCTTGAAGCCCCACAGGCCGAAGCAGTCGAGCTCCGAGCGTGCGCTACAGGGGTGATTGGTTGCTTCGGCCTGGTGACGTATTATGCCAGCGTCAGCCGTAGTTCTCCCGACCCAAGTGGGGCAGGATGGCGCCGGTGAGGCCGTCTTCGAAGTGGCGGGCCGGAGGATTTGCGGCGCGCGAGGAAGGGACGCCTCAGGTCGCATCCAAGAACCATAGTGGGAAACGCAGGACCTGGCGGCCTAGCCACCAGCAAGCCTTCCCCGGAAGCGTTCGCGAGGGTATGTCAGAAGACAGCAGTGCAGAAGGCCGAGGGTGCTTGCTGCGTGTCTGCCCGGAAAAGAGCTTTGGGACATCATCCGGGTCT…	ENSCGRT00015013840.2	CCDC59	5'UTR	337
44	Chr3	NC_048596.1	77741250	77742590	peak_44	45.9184	5.521	1.10917e-16	GTGGGAGGAGCAGGACAGGAAAAGGGGCAATCGAGGATCCGCCAACCGGCACAATGTCACCCGGCTGGGTCCCCCTCGCTCATGCTAAGGGCCGGCAGGAGACAGGGCAGGCGGTGCAGTCAGTAGCGGTCAGTCCACACGTTAGAGTCCGAATGACCCCGCGGGGTCAGGGGTCCATAGCGGCCGCACCTCCCGGCTGGTCTCTCTCCGTGGATGGGGGTGACCCAGGCCCCGGGAGAAGGCTGCGGGGAGAGGGCCTAGGCCGGAGTCCACGAGCGGCCTGTCGCCTCCTCCCGGCTTCCGGACGACCGGCGTCGGCGTCCCCAGGCCCAGGCCCAGGCCCCCACCGCACACAAACCCTGGCGCCTGCTCCCCGGAGGCCACGAGCGGCCCGCGGCC…	ENSCGRT00015080005.1	ENSCGRG00015041077	Promoter-TSS	-291
45	Chr1.2	NW_023276807.1	101227091	101228493	peak_45	45.6645	5.513	1.10917e-16	CACTCCCTTCAGAAGACAGCCTCGGGCCCTCAGGCCTTGCCAGGCCTGGGTCCTGTGGCCACCTCCTCGCTCCTGACAGAGGAGTAAGTCCTAGGTGCAAGGCAGGGAACGGAGGACAGTGGCGAGCGCACCACCAGGTCCGATCGGGCGTTGCCTGCAGCTCGCAGATGCCTTTGTCCCTCCCCGCGGAATTGGAACTCAACCACCGCAGCGCGCTCTTGGAACCATGTGCTGCTGCCGCTGCCTCCGCCGCCACCGCCCGCGCGCGACACGCCGTGCCTGAACAGATGACGACAGGGCTAGCGTCACGAAATTCAGCGCTCAGGACTTGGCCGCCGCCGCCACCGCCACCGCCGCCGACCGCAAAGGCGCCGCCGCCACGGCGCCGCCACCGCCGCC…	ENSCGRT00015082824.1	ENSCGRG00015039217	Promoter-TSS	-87
46	Chr3	NC_048596.1	277287999	277289533	peak_46	45.6012	5.511	1.10917e-16	CCACAGGCGGACTGGGAAGAGCACAGGCGGCCCGGGACCCTGCTCGCCCGCCGCCCGCCCCGCCCGCCCGCCCGTCTACCTGTGCCTGCCGGGAGGGGAGGAGGGCGGCGCGGCGCGGCGCGGTGCGGTGCGGTGCGGGGGGCCGCCCCTCACTCTCCCTCCTCCTCCGGGAACCAGAGCCAAATCTCACGCACGAGCCGCTCCGGGTGCTCCAAAACTTGTCCGCGAAGTACCCGGAGAACGAGCGCAGGGCGGGCGAGCCCCAGCTGCAGCCGAGACGCGGCGTCCAAGCCTGCAAGCGACACGGGCGTCAGGGGGGCGCCCAGGAAAGCTCCGGGCGAGCGGGCGAGCGGGCGAGCGGCCGCACCTGTCACCCCCGCGGCCCGGGCGGACGAGGCC…	ENSCGRT00015079800.1	GKAP1	Promoter-TSS	-475
47	Chr6	NC_048599.1	34755645	34756562	peak_47	45.4749	5.507	1.10917e-16	CTTTTAAAATGGGTGCTATTATGACCCTGTGGTACAGACCACGACAGGAACCCCGGCAAGGTAGCTAGCTTGTCTCAGGTAGGTCTGCAGGGCCCAACAACGCAATTACAGAAAGTGACCTCTGCAGCTGTCTCCCATGGGGGGAGACGCGGCAACTGTGGCCCCTCGAACACAGCGAAGAGACTATCTGAATTGACTCCCAGCCTACTGCAGAGTTCTGTCTGTACCTGAGGCACCACCAGCACGGTTTTGAGCCCAGAGCGCGATCAACCTCGCCTCTCGGGACCCGTACTTCCCTGGCTCCCGCGCTTTCCCCAAAGAGAGGCGGGCCCAGCATGCACTGCGGGGCCCACGCCTCACCCGAGAGGCGTTCCTCCTTCTCTGAAGCTGCAGCGTGGG…	ENSCGRT00015011959.2	SNX5	Promoter-TSS	28
48	Chr8	NC_048601.1	3160971	3161629	peak_48	45.4434	5.506	5.21195e-10	GTCTTCTGTCTGTGCCTCTGACTCTCTGTCTCTCCCTCATCTTGGTTTATGGAGATTAAAAAGGGCAGCAGCCTGTGTTCCCTCATCTCCCTGTAGAGCCCCACGGACATGCCTGTGCTGTCTGTACCCAGTGTTTATCTTCTCCTTCCGTGAAGGAGGTAGCCTACTGTAACGGTCAGCCGCTATTGTCAACGTGACGAGGCTTCAAATCACCCAGAATAGGAGACTCGTCTGTTGGTGTTTCCAGGGTGGTCTCACTGAGGAGGTCTGGAGATGAGAACTGAACACAAGGGAGAAATCAAGACTCGTGGCAGCATCGGGCTCTCTCAGCTTGCTGTCTGTCTGGCGGGACTCACTGCCACCCGCTTCTCCACATAGTGGACTCTAGCTCCTCAAACC…	ENSCGRT00015073400.1	ARL8B	Intergenic	-12725
49	Chr2	NC_048595.1	144349833	144350444	peak_49	45.2862	5.501	5.7544e-12	TCAGCAGTCGCGAGGACTCGACGCGGGAGGCCGCACGCCAGAAGGCGACCCCGGAACCTCGGAGCGCGGCGGCCGCACACCACGTAGTCCTCGTCCCGCCGGGCCGCAGTCCCGCTGCCCACCGGCCGCCCAAAGCCAACAGCAGCATGCCGTTGGTGTAGCTGCTCACACGCTCCAGGGGCGGCCAAGGACGCCAAAACCTCACCCTTCGCTACAAAGGCCCTGACGTGCGGCGAGACCCCGCCCCCTAGCGGTGACCACGCTGGCGGATTGGTGCCCGCGCGTACGCAGAATATGCGGCCGGCCTGCAACCTTCCCCATCTAGTGGGTTCCGGGCAGCAAAGGAACCCAGAATTCCAACGCCCTGCCTAGCGTGGCTTCCGAGATCTTACGGGTTTG…	ENSCGRT00015030948.2	ENSCGRG00015019162	Promoter-TSS	41
50	Chr1.1	NW_023276806.1	116616591	116617786	peak_50	45.2548	5.5	5.97035e-11	CACCTGGAGCCTTTTTCCAGTCGTGCCTATGAACATTACAGCCTTCACTTCAGTGCGCTTCCCAGCAACTTCCTATCTGCGGGTTAGAACCAGCGGCAAGTGCCACCTATCCAGATTGCGCCGAGAGCCGGGCGAAGTGGCGCAAGCCTATAATCCCAGCCCTCGGGAAATGAGGCCGGAGGGTGGCAAGTCCGGACCTCCGGGGTCGCACTAGCCGCCGAGACCTTGGCTCAATGCGTTGCCCTTGGAGACGCGGGCCGCAGCTCCACGCCGGTCTAGCCCGGCCGCAAGTAAGCAGCACCCGGCACGGTGAGCGACAACGTGCTTCACAAAGCTAAAACAAGGCCATGGATTTCTGCAGCAGCCCCTCACACAGCCAGCGCCGCGCCTCCTCTAGAA…	ENSCGRT00015044060.2	ENSCGRG00015027096	Promoter-TSS	-179
51	Chr7	NC_048600.1	80628720	80629220	peak_51	45.1921	5.498	7.74462e-10	TTACGATTGGTGTGCCTCCAGCCTTGGAGGGCTTGCCCTGTGTTGATTGGTCAACTGGTTGTTATGGCCCATAGGCCCTCCCAGGGTGGTTGCTATGCTCTCTACGTCATTGCTGTGCACTTGTCCGTAAAGCACACCCAGGGTCGTAAAGCATAGTGCCACCAGCTAACATCTGATTGGTTCCTTGTCACGAGACAGGCATCTGACTTTCTAGTGACTAAGGTTCCTTGTCACGAGACAGGCATCTGACCTCTAAGTGACCAAGGCAGGTTTATGGCAAGCACGTGTTTGGCTGTTATGGCTGCCGAAAGGGAAGCTGGTTCCTTCAATACAAACACACATAAACACACAAAGAATTTGTTAAATCAATTATGGTGGACTACCAACAGCAGTTGCCCC…	ENSCGRT00015077384.1	ENSCGRG00015030460	Intergenic	163769
52	Chr2	NC_048595.1	395342530	395344271	peak_52	45.0046	5.492	1.10917e-16	TCAACACAAAAATAAACAGGCAGAGAGGCTATCTGGACATGTTCCCAAACTCCTGTAGTTCCCTGAACCCCCAATCTTTAAAGAGGCACACCCCAAGAAACCAGGCCTCAGTTCTGCCTTGGCGGCTGGCTCAGGTTCCCTTGACAGACCCCGCCAAAGGAACCCTCCCCAGTTCTGGCACCCCCTTCTCCAACCTAAAGGCCAGCACCGGCCAAGATAGTCCATCTGGCTGTGCCCCTAGTCCAACCCTTTCTGGGCCCAGGCCGGGCGGACTTCACTCACCTCTTCACAGGGCGATCCAGAAATCTTCATCCGAGAACATGGCCAGAGCCCGGGCCGCTCCCCGACCTCCAACCGCCAGAGCGATCACAGCCGCCCCCCACTCGGGGGGGCTTAAGG…	ENSCGRT00015009906.2	kmt2d	Promoter-TSS	-219
53	Chr4	NC_048597.1	66638934	66640164	peak_53	44.8489	5.487	1.10917e-16	AAACTAGAACGGCAGAACAAAGGCATAATGGATGGAGGGAAGCGGAGCCGTCTCTCCTCTCCATCCCCCCCAGGACGGTTCCCTGGAAGGTTCGAGAAACAACTGAGGCACGGCTAGTGACATCGTGGCGTCCCCTGGAGACCACCGCAGATGCCCACAGGCACACACACTCACTTTCCCGCCACGCCGCCGCGGCCCGGCTCCAGGGGCGGGGCGTTGCGAGCGAGGCGGGGCGGGGCGTAGACGTCACATCCGGCTCGGGGAGCGCGCCCCCCCCCCTCGGCGGGGGAAAGCAATTGGCAGCCCAGCGAAGTGGGCGTGGGCGGGAAAGCGCGCCTTCAGGGGAGTGAGCGGAGCCCGCTAAAAGAGCGCCGCGTCACGTCCGGTAGCGTTAGACCG…	ENSCGRT00015041828.2	tra2b	FirstIntron	272
54	Chr7	NC_048600.1	39205703	39206254	peak_54	44.6009	5.479	4.79733e-09	GCCTTCTTGGCATGTGAGGCATGGACCCATGCTGCGATCCCGTCCACCTTTAGTGCCGTGGGGGTGGTCAGAAGCACGGTGTAGGGGCCTTTCCAGCGAGGCTCAAGAGTCTTAGACTGGTGGCGTCTGATGTATACGGAGTCCCCAATCTGGAAGGGGTGAGGTACAGCAGGGTTTCCGGCCTGGTACACTGCAGCCAATGGTTTCCAGATCTGGTTTTGAATAATCTGGAGTGCTCGTAGTCGGGCCTGGGAGACAAAGGCAGGTCCGTTGTCGGACCCTATTACCTTACGCAGTCCGAACCTCGGGAAGATCTCTTCAAGAATCTTCTTGACCACCACCTGGGCGGTCTCATGCTTAGTAGGAAAAGCCTCAGTCCATCCTGAAAAGGTGTCTATA…	ENSCGRT00015057269.1	ENSCGRG00015038813	Intergenic	4893
55	Chr7	NC_048600.1	44533745	44534505	peak_55	44.57	5.478	1.65577e-13	GCAGCATTCTGCCGCCTGGGCCGGGCTGGCTGCACCCCGCTACCCACCCCGTGCCCCTCCGCGGCGGCCGGGGCCCACGCACCTCCTCGGCCTGTTTGCGCAGCGCCTTCTCGCGCTCGTATTGCGTGAGCAGCTGCTCGTTGTCCTCGCGTAGGAGCTCCAACTCCACCTCGTGCTCCTGGTTCTCGCTCAGCACCGAGTCCAGGTTCTCCAGCACGTTCACCACCAGCGGCATGAGCTCCTTGACCACCTCCTCGTCATAGCAGTGGATGAGGCGCTCGAACTCACGGTAGATGGAGCCCGCCAGGCCCGACACACGCTCCGACATAACCGAGCCCGAGCAATAGTCGTCTTGGTACACCACCACACCTCCACCCTCGTCCATCTGGATCTCCATCA…	ENSCGRT00015025614.2	MAPK8IP3	5'UTR	219
56	Chr7	NC_048600.1	133070954	133071543	peak_56	44.4158	5.473	1.55597e-15	GGGCGTGCGGGCGGGGGGCGCCGTGCGCATGCGCCGGCAGGGGGCGCCGGTCGGCGCCGCCGCCATTTTGCGGCCGGCCTCGTGGGCGCGTCGCGCGTGGGCCGGCGGCGTCGCGCGGGGCATCGAGGGGCGTCCGCGGCGCGTGTGGGCCGAGGCCCGGGCCCTTGGGCTCCGGGGCGGCCGCTCTGCCGCCCGGGTTCCGCGGCCGCCGCGCCCGGGCCTCGTCCCCCATTGTCCCTGCAACGCAGAGATGGCAGCGCCGCACGCACGCACGCACGCACGCACGCTCGCGCCGCCGGGCGCGTGGCTTCGCGGGCCGTGGCCCTCTGGGGTCCCCACGAGTTCCCCTCGCCGCGCCCCGCGGGGCCGGCTCACCCCGAGACGGGCAGGAGCCTCCGC…	ENSCGRT00015063795.1	ENSCGRG00015038601	5'UTR	275
57	Chr7	NC_048600.1	129411606	129413351	peak_57	44.2621	5.468	1.10917e-16	TGGAATACTTTACCTGTAAGGGGGCCTGCGCTTCTCCCCTGCGTACTGGAAAAGGTCATCCGTGAAAAACTTGGGCACCTTGTAGTCTTCCAAAAGTTTCCTCCTTTTGGGGTGTTCGCCGTAGCTGCTGTCAAAGATGTAAAGGGGGCTGTCATCACGGGTGCTCTCCATGTACTCGATGTAGTACTTCATCTTCATCTTCACCGAGTAGCCGTCGTTATCCTCACCGCACTTGAACTTCTGGTTCCGGTATTTCCTTTTGAGGCGCTCCAGAGTCCATTTCTCCTGCGCGGACCAGCCCTCTTGTGCGTTGAGCAGAACCACGGGCTTGTAGGGCCTTTCGTACCGCTCTACAAATTCTTCCACCGACAGCTGTAGAGCGTCAGCCCTCTCCACGTT…	ENSCGRT00015009235.2	JMJD6	Promoter-TSS	228
58	Chr1.2	NW_023276807.1	171255466	171255966	peak_58	44.1702	5.465	6.0256e-12	TTCAGAGATCTTCAGAATATGGCATTTAAATTGTTATCTTTAAAGTTTATAATGTCAGACAGACCGCCAGATCCGGACAGTGACCCAAAGTCTCCAAAGAAGATTACGAGGCACCTCAGTTCCTGCACCTGGACCAGTGAGAGAGATGCTCAGATGTGATACCTGCCGCCTGCCAGAACCTGGCCGAGACTGTGGACAAAGCTGCTGGACACTGGAAAATTGATTGTACCCTTTTGCCTAGACAAAACAAGGTTTCTGCTTCTGGCTGACATCTGAGTATCAGTTGCTGACTACAGGCTGTTCTAAGTAGACTGCGAGCCCTGGACTTGCTGTGGATGTGAACCAGTCAGCTGATGTGGACACCCCCTGTCTCTGCAACAGTGTCTGCTAACCAGAAGC…	ENSCGRT00015025379.2	SYNPR	Intergenic	-17382
59	Chr2	NC_048595.1	224697127	224698233	peak_59	44.109	5.463	2.95121e-09	ACACACCAGGGAAACAAACAAACGCCCAGGGCGCTCAGCGTGCCTCTCACGAGCGAAGCGCGCACTCGCCGCGGCTCTCTCGCCTTTCCTCACACGCCCCTCAGCCACCCCGCGCGCCCCACGTCCCACGCCAAGACGCTCGGGACCGAGGGCTTGCGAAAAGCGCGCGCGGCGCAGATGGCGCATGCGCGGGGCGGGCTCAGCGCTGAGGGGCTCGCCCTGGAGGCGCGCGGGAGCCCGAAAGACCGTGGAGCACGAGCCCGGCGCGCGTCCTCCGGCCGGCCCCGACCCAGCCTCCCTCGGCGGGTGCCGCACGCGCCTCGGCCGCCCGAGCCTTCCCTGGAGCGCAGCTCTGACCGGAAGTGGCCGCTCCGACCCTGCACGCCGGCTAGGGGGAAG…	ENSCGRT00015011616.2	RBBP8	Promoter-TSS	-36
60	Chr2	NC_048595.1	271664540	271665657	peak_60	44.0173	5.46	2.10863e-15	CCCACCCCCACGGGGCGACCCCTCCCCCTCCAGGAGTCCCCGGGCACCCGCACCTGCGGCCTCGGCCCGCAGCGGGGGAGCCCCGGGAGAACCTGCCCTTCTGGAAACGCCGCCCGCTCCTGCTCCCGCTCCCGCTGCCCGAGGCCCGATCGACCGACCGGGGGACGCGGCGGCAGTACCTGGAGGACCACGTCGTTGGGTAGCTGCGCGGCCCGGAACAGCTCGAGCACCCGCCCGTTGACCACCACCTTCTTGGTGCTCTCGATGTCGCAGTAGGAGAAGAGATCCGAGTAATATTTCTGCTCGGCGTCGCTCAGCGTCAAGCCTTCCATCTTCGCCTCGGCCCGGCAACCGCCCCGCCCCGCATGCACCACCGGGGCCACCGGCCCCGCAACCCGG…	ENSCGRT00015049060.1	REPS1	Promoter-TSS	23
61	Chr1.2	NW_023276807.1	78116002	78117666	peak_61	43.8955	5.456	1.10917e-16	TGGTCTCCTACCGACTTTCTAACCCTTCACATTCTAAAGCTCAACAACCAGGCAGGGACTGGAGGGGAAGGAGTCAAAAATCCTTAATGGGGACGGAGGCGGAGGAACCGGGAGTCCGCGTCTCCCGGGCGGAGGGGGATCGGGGCCCGGTGGTTTGTTTTTATCGTGGAGCGCGGCGAGCCGCCGGGAAGCTCGCTCGCTCTCTCGCTCGCTCGGGCTGTGCGGGCCCGCGGACGCTCTCCCAGCGCGGCGAGCCACCGGGAGGCAGGCTCGCTCGCTCGCTCGCTGGCTCACTCACCGTCGGACTCGGCACGCACCAGCAGCGACATCCCCTTCAGCTCCTCCACGTAGGTGGAGGAGACGTGCCCGGTGCCCCGGTCGTCCCACTGCCGGTCCTCG…	ENSCGRT00015051613.1	PPP4R3B	Promoter-TSS	-193
62	Chr4	NC_048597.1	199715470	199716631	peak_62	43.6225	5.447	1.85353e-12	AACCCCACATCATTTCTGATTTTCATGGGATACCTTCAAGTTTTTCTTCACGAGCCGATTACGTGCCCATCACGTGCTCATCACGTGCCCATCACGAGCCCTTCACGTGCTCATCACGTGCCCATCATGAGCCGATTACGTGCTCATCACGTTCTCATCATGTGCCCATCACGTGCCTATCACGTGCTCATCACGTGCTGATCTCATGCCCACCACGTGCTCATCATGTGCTCATCACGTGCCCATCACGTGCTCACCACGTGCCCATCACGTGCTCATCACTTGCAGATCATGTGCCCATCACGTTCTCATGACGTGCCGATCACGTGCCCATCACGAGCCCTTCACATGCTCATCACGTGCCCATCATGAGCCGATTACATGCTCATCACGTGCCCA…	ENSCGRT00015047171.1	ENSCGRG00015031660	Intergenic	-56145
63	Chr1.1	NW_023276806.1	13234773	13236208	peak_63	43.5319	5.444	1.10917e-16	CCGCTCGCTCGCTCGCTCATCTTTCTGGCTGGCTTTTTAAATTTTATTTCCTTTTAAATCCTTTATGCTTTTTAAAAGACAACACTCTTTTTTTTCTTTTTTTGTAATTTTCCATCAACATCACAACACCGTTAAGTGAAAAGTCAAAGGGTTCCCTAGATAAACAAAGCTCATAACTTTTAGTTACCAAGGAAGAGTCCAGTCTCAGATACTACGGCCAGGCTGACCCCTTCAGGAGGCTGCGGCAGACACTGTCTTGGCGGCAGCAGCAGGCACTTCGGCGTCAAAGGGAAGGGGTCTCGGGGAGAAGCTGCAGCGGGGGCGGGGAGTCACCACCGTTAGTCGTCGCCGGGCTGGGGCCCCGAGCGCGGGGGGCCGGGCGGAGGGACGGACGGACGG…	ENSCGRT00015071808.1	2410004B18Rik	5'UTR	339
64	Chr1.2	NW_023276807.1	67620845	67621953	peak_64	43.5017	5.443	1.10917e-16	CCGGGTGAACTCTCGCCAGCCTTCTCTCTCGGGTCCTGCAGATGCTGGCACTGCAGCCAAACCCTGCGCGTTACTGGGATACAGCGGTGAGAGGGCACCTCAGGCAGGAGTCAGAGGCAGCACCCACTCCTCTCACAAGGAAGCCCGGGTGCCAGCAGCACTGCTCCCCGCACCCAGGAACTCCATCTCGGCCCCCACCAGAGCGTCCGGGGAGGGGGGGTCTCAGGCTGGGCTCCCACCCCGCATCTGTGTCCTTAGGCCCGCAAGGGCTTCGAGCGGCAAGCGCCACTGCGGAGCCGGCCAGCCGGCCGGCTCGAGGCCTACTCGGCGCCCCGTTCCCACCCGGCCTGGCGCCCCCTTCCCGTCCGTCCCGAGACGCCAACCCCGCCCGGTCCTCCC…	ENSCGRT00015036005.2	LAMP1	5'UTR	225
65	Chr10	NC_048603.1	16574304	16575059	peak_65	43.5017	5.443	3.99945e-14	CGCACTGCTGGAGCCGGCTCTCCCACCACGTGGGCCCGCCCGCCCGCTCGCTCGCCCGCCCGCTCGCTCGCCCGCCCGCCAGCCAGGTCTGGGTTTGTTGATTGCGGTCCCCGTGCAGCAGCAGCACAGGGCCCGGGGGAGAGCGGCGTCCCGGGGTCCTCCCGGGGCTCGCACGAGGCGGCAGCTGCCAGAGCCTGGTGGCCGCCACCGTCCCAGCCGCGGAACCAACCGGTCCCCGTAGCACCAGCCCGCGGCGGTCCTCCGGGAACCAGATTCCCTTCCGCTAGTGCCGCGCTTGCAACCCGCGGCGGTCCGCGCCGAACCAGGTTCCCTTCCGCTTACGACTCTATTGCAGCCTCGGAACCAACCGGTCCCCGTAGCAACAGACCGCGGCGGTCC…	ENSCGRT00015081883.1	rpl30	Promoter-TSS	-95
66	Chr1.1	NW_023276806.1	54035937	54036437	peak_66	43.3813	5.439	2.80543e-10	CTCCTCCCCTCAAGGCCTAGGAGGACGCCATGGAGAAGCAGAAGCCCTTCACGTTGTTCGTCCCGCCCAGGCTGAGCAGCAGTCAAGTGTCGGCTGTGAAACCTCAAACCGCGGGAGGGGACTCCATCTACTTCAAGGTCAGTTCGCACAAGCATCCCTGCGGACAGGCGAACCGGCTCGGCGGGGAAGGGCGGCCGCCGCCGCCACCACTACCAAGCCTTAGGACCAGAGTTTTGTCCCTGGAACCCACGAGGTCAAAAGAATCCAATCCTGCAAGTGGTTTTCTGTCCTCGGAGACTCACCGCAAATAAACGCTAAAAAGAAAAGCGTGCGCTCTCACTGTGTATGTTATACTAATAGCTGATATCACCAAGGATTCTTTAAGATTTTATTCATTAT…	ENSCGRT00015042376.2	SYCP1	FirstIntron	220
67	Chr1.1	NW_023276806.1	230174435	230176977	peak_67	43.3512	5.438	1.10917e-16	GTCACGGCCGGAGCCGCACACGAACCCCCGCCGCCCCGGCTGCGCGGACACGGACGGGCGGCTCAGACGCAGTACCTGGGCCGCCGCCACCGCTTCAAAACCGTCGCAGCCCCCTCCGCGAGCTCGCGTCAACAGCTGCGGCGCGGAAGCGCGCCTCGCCCGCCCGGCCTCCCGCCCGCCGCTGCCCCGAACGCCGCCGCCGGCCGCGGCCCCTCCCGCCCGCCCTGCCGCCGGCGCAGACGTACTTGTGGGGAGTCACGTTCTGCAGCATCCTGACCTCGGGAACGGCCGCCGCTCAGCCGCGTCAAGTCCGGGTGGCCTCGGCTCCCGTCACCGCCGGGCCCCGCATAACCCGGGACGCGGGGGGAGGCCGCTGCCCTCGGGCCTCCCGCGCCGCCC…	ENSCGRT00015046123.2	BRD2	Promoter-TSS	-801
68	Chr7	NC_048600.1	86908219	86909143	peak_68	43.1713	5.432	6.42688e-10	TGCTGTCTTTTACGACACGGTTCCTTCCCTTTCTTCCCACATGTCCCAAACTCGTTACCTTCAGTGGTCCCTGAGTCCACAAGGCTAAAGAGGGTTGACCTGAAGCCGGCTCCGGATTGGCGGGCCCCGCCGGTGGAGCTGCCGTCCTCTGTGGCTGCTTCCTGGGGGCAGGGCAGAGACGCTGCTTCTTCGTCCAGGGAGGCTGCCGGGACTTGGGAGCCGTCAGGGACCGCAGGGATTGCATCCGGAGAGTCGGGGGCTCCGGGGGAGGCCGGAGAGCTGAATAAGGAAGCACTGGTGCCCAGCTCGTTGCTGCCTCTGGACTGGCTGCACGCACTGAGGTCCGGGCTGAAGCAGCCCAGGTTACAGCTGGAGAAGGGTGGCGGTCGCAGCCGGCCG…	ENSCGRT00015035291.2	HASPIN	5'UTR	388
69	Chr7	NC_048600.1	4379386	4380233	peak_69	42.9921	5.426	1.10917e-16	CTACTTGATTAGCGAGAAGCATTCTGCCTCTTCCACGGCTCGCCCTTTCCAGAGCCTGGCAGAAACCTTGTTCTCACAGGTGTTTTGAAAGTGTGACTCTGTGCCTTAACCGGTCGGAACAGGAGCAACTGCTGCCGGGGCCTTGAGACACCCCGTGGCATTCTTTTTGAAGGAAGCGCCCCCATGGCCAGCAGTCTCATGTTTGGGAACCAGGCTGTGTGAGCGAGGGTCCACAAGCCGGCTGCGATCGAGCATCCTTCGGGCAGGCCCTGCGGGCGCAGCTGTGCGTGCGTCGCCGAGGGTGGTGGCGGCAGGCACCCCGCCCTTGGCCGCCGCCTCGGCGTGTCAGGTGGCGTGAGAAGCGCGGGAGGGGCGGCCGCGAGCAGCGCCCAGGGAGAT…	ENSCGRT00015026818.2	CYP1B1	Intergenic	-1042
70	Chr9	NC_048602.1	24695344	24697065	peak_70	42.9326	5.424	1.10917e-16	TTCTGGGAGGAAAGTTTGGTTTGGTTCTGTTTGTGTTTTTTTTTTGTTTGTTTTGTTTTGTTTTGATTTTTGCTTTCCCGTCGGCCAGGATTCTCAGCCAGTGTGAGAATTCTGGTGTCTGGCAAGGGAGAGGCGGTCGTGGAAGAGCTGCCCGCACACGTCGCACTTGAAGTACTTGTCGTCGGCCTGCTCGGCGCCGCCCGCGCTGGTGCTGGCGTGCTCGATGTAGCCGGAGCACTCCCCGGGAGCGTTGGCAGGCTCGAAGATGATCACGCTGGCGTGGCTTTTCAGGTGCTCGCCGAAGGCGGCGCTGGTCGCGAAGGTCTCGGTGCACTCGTGGCAGTTGTAGTAGGGCTCTTCCACCTCGATCTCCTGGTCCTCGCCCTCCTCTTCTGGGTC…	ENSCGRT00015008705.2	PEG3	3'UTR	14965
71	Chr9	NC_048602.1	5671417	5672366	peak_71	42.6951	5.416	1.80717e-12	ACAAGATCGCGGCAGCACGTGACACACAGCATCCCATGTCTTCACGGCGACAGCACACGTACACCCGGGAGAGAGGAGACTGCAGCCGCACACACAAACACCCACAAACGCTCACACGGCCACAGCCAAAGCCACGGCTAGAGTCCCGCAAGCCTCGCTGCTCCCGCGGGCACAGACGGCGGCGACCGAGGCTGGGACACGCCCGGCGTCCGCCCACGCCTCCCAGACCCTGCACCTCCGCTCCTCCAGAGGTCACCACGTCGACACGGAAAGCCCGCTCGCTATGGCCTCTGGGAAGTGTAGTCCAGGGCCACACCAGCGGCCGACAAGATGTCGTCCTCTTACCTTGGAGTCTGACTCGGTCTCTTCCTGAGACGACGCCCGCCAGGTATCCGAGAG…	ENSCGRT00015078971.1	ENSCGRG00015037189	Promoter-TSS	84
72	Chr3	NC_048596.1	116231029	116231944	peak_72	42.1658	5.398	1.10917e-16	AGCCTCTCCAATCAAGCTAGACCCTGCAAAGCTCTAACCTGAGTCACGCGCGAGATGGAAGTCAGGGATGACTCCCTCTACTACTTTACCTTTACAAAGCGCGGGCTTCCTGTCTGCCTCATCGCAATGCCTCGAAGCCTTTCCTAGACTAAAGCACACTAAAAGTCAACAAGAAGCCTATCAAGCAGGGAACTCTTTGGAGCGGAAACTCAGCCCAGCTACCTGCGTGCGCACGCGCAGACGCTCGCCCACGCCTACTGCCAGGTACCACCACTCCAATCCGCCAGGGGGCGCTGTGGTGCACCCGCGCGCCGTCCCAGCAGGGCGGAAGCGGCTTTCTGGCCTGCGCTTTATAGGTCTCTCTTGTGCTTCCTGTTTCCTCTTTTATCGGGACGCGTC…	ENSCGRT00015059014.1	MRPL14	5'UTR	247
73	ChrX	NC_048604.1	66587177	66588316	peak_73	42.1658	5.398	8.45279e-12	GCTGTGCTTGATCTACAGTTGGCACTTGGTAAATACATGTTGAATAAAACGTTGGCTGCGGTCTACACTAGTCTGGGACTGTGTGGATCAATGCCAGTGACATTTATAACACATTCTACTTCTCTGAAAAAGGCTTTGAGCGGCCCGACTGTGACGTCCTTCAGCTTTCAAAATGGGAATGCGAAGGTTCCCACAATTCTCAGAACGCGAATTTCTCGCCACAATTCAAAATGGCGAAGGAGGGTGGGGCCTGTCACATGGTGGGCGTCACAGCGGCAGTTTTTTCCCTACCCGCCTCCCGCCGCGTGCGATAGTCTACCGGTCCCCTCCTCTGCCCAGCAGGCCTTCTCGAGGAATCAACTGGGATTGGCTGGCTAGCAGTCTGGGACTGGGGCCTGT…	ENSCGRT00015027106.2	ENSCGRG00015016829	5'UTR	243
74	Chr7	NC_048600.1	128198263	128199657	peak_74	42.1073	5.396	1.10917e-16	CGGCTGCAGGTCAGGCGCGAGCGCCCCGGATACTCACTCAGCCAGGACTCCAGGCTCTCCCCTTCCGCCTCCGCCATAGTGCAGTCGCCCGGTCCGGTCCTGCGGCCTCAAACCTCGCGAGAGTCTGCGCGCGCCGCTCCGGGGCGGGGCCTGCATGGGGGCCTGAGAGGGCGCGAAGCTGCCGCCGGCGGGCGCGCCAGACCGTGTCGGGTACCGGGGGAGGAGGAGGAGGAGGGGAGGGGGAGGGGGAGGGGGACGGGCGTGCTTTCCGGCTTCCTCCTCGCAGGGAAGCCCTGACGTGAAACCCAGTCTCGAGCGAACTGTGCGGTTTCTCATCCGTTTCCGGTCACTCGCTCAGGCGCGCTGCGGGCAACCCTCGGGAGGTCCTTGCAGCGAGCC…	ENSCGRT00015015245.2	GGA3	Promoter-TSS	-421
75	Chr2	NC_048595.1	438192046	438193188	peak_75	42.049	5.394	2.2182e-15	AGAGCAAAGTCTTTGGCAGGTGAGGCCCAAAGGTCCCCTCAGTTAACGGAGAGTGGCCCCATTCCTTGTCACGGTGAAGGCAGCTGGCGGGGGTGGGGTAGAGTTCCGACTCAGGGTTAGCCTGTGGAACCTAGCACGCTGGGGCACCAACTTGGGGAGATGCCCATCTCCAGCCTCTAGTGTGCCCCCGAGAAGAGCCAGACCCCCGCGAGAGCACGCCGCCACGTTGTGGCCGCGGGGCTCCCGGGGCAGGAGCGACCGCTGGACAACGGGAGTGGGAGCAGGCCAAAGGGCGGCGGCACGGCATTCTCCTTAAAGGAAAAGTCGCTCGCCGAGGCCCGAAAGGCTAGCGCGACTGGCACGTGCGCGCGGGATGCGGGCCGGCCACGTGCGGCTTGC…	ENSCGRT00015074048.1	ENSCGRG00015030416	Intergenic	-1423
76	Chr8	NC_048601.1	22725549	22726337	peak_76	41.9035	5.389	4.43609e-13	CTAAGCACATCACCAGTTTCCATCCTGCTTTCAAGTCAGAGAGACTGGCACTTAACGATGGTCCAAAGTCCCGAAGTTCTGCCGTTTTCCAGTAGAGGGCGACGTTGCACTCAAGGCTGCCAGTTGCATCGTCACTCTGGAGGTCCTACTCTAGTTTGCATTGCAAGTATTTTTTAAAAAGTCGTATTATTTCCCCCACACTCTATGAAAGCGAGTATTTAAGAAGAAAAACAGGTACTCGAAGCATTGTTTTCCTATCCACTCTCTTCAGCAGAGAAATTTCATCACATGTGGCATTCCAGGAGGTTGCCGTCAAAGTCCCAAAATACGAAACGCATCTCGCAAGTCATCGACTTCATACAAGGGCTGCGGGAGGAAAAAAAGAGATACAGACCGAGT…	ENSCGRT00015022094.2	AICDA	Intron	8154
77	Chr2	NC_048595.1	216110838	216111840	peak_77	41.7296	5.383	1.10917e-16	TCAGGCCTGCGAGAACAGCCATCACCTTGACAGCTTTGCCCAGCACCAGCCGAAGAACCTGCCCAAAAGGTGCACTCCCGGCCCACTCAGCCCCGCCCACCGGCCTCATAGCCCCGCCCCCGGCCAGTAGGGGAAACCCACGCGTCACAGTATTTCCGGTCCCAATCTTCCTACGGGCTTCCGTAGCTCCCCGTTTGCTAGTCATCAGCTCCGGCCCCGCCCACACCGCGTCTTTGACACTGTCACGTGAGGGGCGCGCGGGGCCTGCCGGGAGTAGTGCTGCCGGCGGGTCAGGGTTCGGCCCAACATGGCGGTTCCTGTCGGAGAGTGACCAAGGCTTTGCCGTCGGGAGGACTGAGCGGCGGTGGTCGGCGTCCCCACCTGCCAGGGTGGGATGCA…	ENSCGRT00015035664.2	TRAPPC8	5'UTR	118
78	Chr7	NC_048600.1	66032779	66033545	peak_78	41.6718	5.381	1.10917e-16	GTGACAGACCGGGCCGGGAGATCCTCCCGGGCCCGGGTGCGGGCTCCGGCCCTGGCCCTGGCCCTGGCCCTGGCCCTGGCCCTGGCCCTGGCCGTGCCGTCCTCCCCGCCCCCATGCGGCACTCACCGTTGGTGTAGGGAGACCCCGAAGCCGAGGCAGCCCCGTTCTGGGCCTGGAGGCCGGCTGCGGCGCCGCGGGCGGCCGGGATCCCGGGCTGGGCCATGGCTCCCGGGCTTCTCAGGACAGGACGGAGTCGTCGGGGTCGACCGCAGAGCGGAGCCCAGAGCTCGAAGAGGAAAGCCGAGGGAAGGGACCTGAAGGCCTGAGAAGCGGAGCGCGCGAGGGCGGCACGTCAAGGCCGAGGCATGGCGTTTCGGTCTCCTCAGCCCGCCGGCGACC…	ENSCGRT00015077691.1	ENSCGRG00015035991	Promoter-TSS	39
79	Chr1.1	NW_023276806.1	86984747	86985999	peak_79	41.1837	5.364	1.10917e-16	TTACTACAAACCCGGCGAGGTGAGGTCAGGGCCAGCACACGTTTCCACGGCTACACCCCGACACCCACGCGCGCTCGGCGCTTCCCGGAACCCGGCGCGCTTCACCTCCCTTATTTCTGAAACTGTCGAGCCGCCCAGTTCAGAGTCATTTTACACACCGCTGACGCCGCCGGCCGGGCGCAGGGCGCAGGGCGCGCAGGGGTCTACGGAGCCGACCCACCAGGCAACACTGCAGATTATCGGGTGCCTAAAGAGATTACCAAACCCGTAGCCTGGAGCCGCCTGCGGACCTCCACGCCCATCTCCTCCCGGCCGCAGCCTGGAGGAACTAGTTGGCGCGCGCCGTGGCCGGGTGGGGCCGGGTGGGGCGGGGCGGGGCGTGGTTACGTCAGGGCGGAA…	ENSCGRT00015037113.2	CCNL1	5'UTR	301
80	Chr9	NC_048602.1	22420448	22421324	peak_80	41.0696	5.36	1.10917e-16	GAGGGTGCCTGAAGCCCTGGTTTCAAGAGGGCCCTCCGCAGAGCCCCAGCCGCTGCAGCCTCCTCCCCGGGGCCCCTCAGCCTCAGCAAGGCCACTGTCAGGTGCAAGGCCTGTGCAGGGACCAGGAAAGCCCCACAAGAAGGGGCAATCCGGACCAGGTGCTCCTGGGCCTTGACCACTTCTGCCCTAAGCCCAGGCTCTGTCACCATCAGGGCCACAAAATGTGTGGGGCGGGGCTGGCGAGGGGACCTTTCCTCAGGCCAAACTCCTGCATCCCACTCACTCCCCATCTCTTCAGCAGAACGCCCCGCAGCTGCCATGGCCTGTGCCTGCCACTGCGGAAGCCGTGTGGCTGCTGTCCTCGACTCTGCGGTCCTATTCAGGGCGGTCTCTCTGCTT…	ENSCGRT00015078798.1	LENG9	TTS	1426
81	Chr2	NC_048595.1	345360267	345361500	peak_81	41.0412	5.359	1.10917e-16	CAGGTCGTGGCGACCCGGGTTACATCGGCTCAGGAGCTGCCCCTAGGACTGACAGGGATGCTAAAGGCTCGGCGTGGTCTGCCCTCCCGTGAACTCGGCTTCCGGGATCCAGGAGAGGCCTTGCTGGTCGCTGGCGCCAGGCCGGACGGTGATGGAGAAGGGAGAGGAGGGTGAAAGTGAGGTCCGTCACGTCACCGATCCCGACCTCAGGTCTCCAGACCGAGGGGACACTAGGATGGCTGGGAGCCCCGCAATCCGCCGGAGTGGGAGGCGGCCAGCCACGCCCCTCGCTCGCGCCGCTTCCGGCACCCCGGCCCCGCCCCGCGCCGGCGCTGCCACATCCTCCGGTGACGTCAGCGCGCGCCGCCATATTGGGAAGCGCCGCCGCCGCCGCCGCCT…	ENSCGRT00015056763.1	GOLPH3	5'UTR	170
82	Chr1.1	NW_023276806.1	51320256	51321495	peak_83	40.8142	5.351	1.10917e-16	CCACGCAGAGCCTGGGAGTTGGCGGTCCAGTCAGTCTCCCGCACTGTGCTAAGGGGCTGGGGCGCCGACGTGACAGGGCTCTCCGAGGGCAGGGAACCCCGTTTTGCTGTGTTCCGGGGCGCTGTCTGCGAGCACTGAGGAGCAGCGGGGAAAAGTGCGGAGGACGAAGACTTCGGCGCGGCCTCAGTCAAGCTAGACCGGGGCAGCGGAGCCCAGCGGCGGCCGAGCCTGACGCTCTGGCTGCGTCACAAAGCGCGCCGCGAGCGCCGGGTTCCGGAGCAGCGCCGCGCGGCCCGTCCGTCAGAGCCGCGGGAGGCGGGCGGCGCCCACCGCGGGCACGCGACGCCCTCTGCAGGCCGCCGGCGGCAGCACTGGTAGCCTCATCTTCCTCGCTCCTCC…	ENSCGRT00015048270.1	Fam212b	Promoter-TSS	-149
83	Chr2	NC_048595.1	171642664	171643729	peak_84	40.7859	5.35	1.10917e-16	CAGCAAGGCTGAAGCTGAGGCTGGAGGACCAATTACAACTGGGGCTAGAGTCCGAAACGAGAGTCTGAAAAACCAAGAACAGAACTGCGCTGTGTGTACGTTCCCTTTATGGGAATGCAATCAGAGAAGTGTCCCGGGCAAAGGGGCACAGGCGCGAGGCCCACGGAACCGAGACACACACGGCCTAAGGAAAAAGACAACACCACGGGAGCCATCGGTCAGCATGAGCACCTAAGAACACGGTCGCGGCCCACTCCGGAAACCCGGCACGCGCGTGCGCTCAGCACCCCGAGGCCGGGGATCGTCCTGCGCAGGCGCGACAGGAGAGCACCGCGAGCGCGGGAGGCCGTGACCCCACAATCCGCCGGCGGGGACCGCTTTCGCCGCTTCCGGGGCGGC…	ENSCGRT00015061272.1	SEH1L	5'UTR	296
84	Chr1.2	NW_023276807.1	162109912	162111078	peak_85	40.7577	5.349	1.10917e-16	CTCCGGCCGCAGAGCCGCCGCCGCTCCCGCTTCCCGCCGCCGCCGCTGCCCCCTGCGCCGCCGCCACCATGGCTCCCTCCTGCTCGCCCGCCGAGCCGCCTACCGCCGCCGTTGCCGCGCCGCCGCCCCGTCCCCTCCGAACTGCTCCTCCGACATAGTGCTGCTGCCGCCGCCGAGACGACACCCGCCGCTGCCGCGAACCGAAACTAGCAGCAAAGTGATCCCCGCCGCCGCCGCGCGCCCGCTCTACCTCGCGAGGCACACAAGACAAGGCGCGCGCGTGGCTGCAAAGGCTCCTGCGCCTCTCCCCGGCCTGCCCCCCTCGCCTCCCACTCTCGCGCGGCGCGCACTCTCACTCTGCCCCGGCCGCACTGGGAAAAAAAAAAAAGAATTAAGTAG…	ENSCGRT00015030107.2	HNRNPD	Promoter-TSS	-427
85	Chr7	NC_048600.1	74781644	74783217	peak_86	40.7294	5.348	4.43609e-15	CGTACGTTTAAAGCAGCCTGAAGTCTGAGGAGAGTCTGAGGGGTGAGGGCGGATGGGAGGGGGCCTCTGCCGCGCTAGAGGCGGAGTCGCGTTCACCTCGGCTTTGATTGAGTACCCAACGCGCGGTCTACCTTTGTGGGCGTTCCTCAAGGAAGCCGAACGAAATGCTTCTTACCCGCCGCATACGACCATTAGACAGCAAGTCGGCGATCCCCTTGGCAGCGTCGTTTTTCTCCGCCACACAGAGAACTTTTCGCACTCCTCGGAAGGCCATTTCCATGGCAGCACGGGACAAGGCACGGCCTCCAGGCCGTCGCTGCCACTGGAACGCTAAGAGGGTGATTGGGAAGATCATTCCCTAAGCCCTGCACCAGCAGCAACTCCACGGGGCCCGTACAT…	ENSCGRT00015025908.2	TOP3A	Promoter-TSS	-178
86	Chr3	NC_048596.1	203411244	203412240	peak_87	40.7012	5.347	1.10917e-16	CATACACGAGTGCACGCTGTCTGTCTCTAACGTCCACGCCCTCGATCCCTTCTCCCCTCGCCCCACAGCCGCCCCTACCTGCTTTAGACCCGTTGGCCCCGTTGGCCTCGAAACCCAACAACCTGCCTGCAGTCAGGGCCGGCTCCTTCTTGAACTTGCTCTCGAAGGGCCCCGAGTGGCCGTGCTGGTGCAGCGCCAGTAGCGTGTCGCGCACCGTCTTAGGCCTGCTGGACCAGTCCTGCTCCCCGGGCGCTCGACCCTTGCCTGCACCGTCGGCGCCCAGCTCGCTCGCCCCAGACGCGCCGGATAAGCTGTCGGCTGGGCTCCGGTGCGCGGGCTGTGCCTTCTCCTTGTTCGGCTCACGAGCCTCGTGCTCTGCCGCGCCGGACACCGACGCCG…	ENSCGRT00015011765.2	IRF2BP2	5'UTR	770
87	Chr5	NC_048598.1	100915042	100917026	peak_88	40.4761	5.339	1.10917e-16	GGGCGTCTGTAACGACCATTCAGAGATAAGATCCCGCCTACACACATCAGCGCTGACCAATTCCATCTCTGGAGCCCCACCGAGGGGCGGGGCTTGAAGCCACCGCCCACAGCCGTTCATGTCGCTCCTTTACAGTCGCTTGCTTACTCCAATTCTCATTGACGGGCGTCTGAGTCAACCAATGAGAACGTAGGTCCCGCCTTCTGAGGTGGAACCCGAGCTGTCCAATGTCAGCTCGAGCGCCTACTCCGATCCAAATAGGCCAATCCGCGTTGGGAATTGAGGCGTGTCTGGGGGCGGGACTTAAGGCTACAGCCAACGGCCGCGCACGTCGGCTCCGCGAGGGGGCGTGTCCGCCGTTGAGGCGTGCGACGACGGCGCGGCGCAGGGCGGTAAACA…	ENSCGRT00015070544.1	STK11	Promoter-TSS	7
88	Chr6	NC_048599.1	154618942	154620157	peak_89	40.3921	5.336	1.10917e-16	CATCGAAAATGATGGGCCACTTCAAACCGTCTGGTTGAGAAAAACAGCCGTTCTCTGAGGAAGGCGACTTAGAAGAGATTGGGGACGAGGCCATCTAGGAGCAGGGAAAAAAGCTGAACCCAAAATACCGGGGAGGGGGTATTATGGCTTAAACTACAGTATAAAAGTCTCAGATTAGAAATCTCGTAGGGCTTCCTGAACTTCAGTTGCGTCTAGTAAACTGAGCATAAGGAAAACGCAGACGCGAATTTAAGGAAGTGCCGGAAGTGTGAGATAAGCTTTCTCTTCAGGCCGGGACGAGCCTCACCTCCAAAACACAACCCACCGGGTCCTCCGGGAGCCACCGAGAAGCAGTCGGCGTGCGGCCAGAGAGTCACCGCGAGATTCCTCCGGCTAACT…	ENSCGRT00015059917.1	rpl18	Promoter-TSS	52
89	Chr7	NC_048600.1	44446735	44448359	peak_90	40.0853	5.325	1.97697e-14	TGCCTGAGCTCACCGTTGACCTTGAGCCACAGTCTTAGGGCGTGAGGGTCAGGGATCTTCTCCTTGGGCACGAAGGCGCTGACAGGGCAGGAGGCCGTGAAGCCCTTGGCCAGGGTCCAGGGCAGGCCCTTCTTCTTGCACTCTTCCTGCACATCTCTGGCAGTCATGTCCAGGCACAGGGCGTAGCCGGCCACGTAGTCCATGGCGGCGGCCTCGGGGATGGCTTGACCACGCTTGCCCAAAAGCACTCCCAACTCTACCTCGTGGTGCAGGTTCCGGCAATAAGCGGGCATTAACACCGGTGAGCCCTCGGGAGCGTACGCGGTGGACGGCTTCAAGAAGAGCACAGGTTCGCTTAGCACCGCGCTGCGCATCTCCTTGACGTGGTCTGCGTAGTTC…	ENSCGRT00015022846.2	HAGH	Promoter-TSS	-391
90	Chr2	NC_048595.1	175119847	175120553	peak_91	40.0297	5.323	2.76058e-08	TCTTCCTGCTTCCAAAGAAGGCTGTAGAGGTTATCTTATCAGGTCACCAGCTTCAGTGTACTGCTGGCCCCTCCCTTTGGCTTTCTCAGAATCTAAAGGCCCTTCTTCAGAACAGTGTGTGTTTGGGGGCAGGTCATGAGGGAGTGATGAATGCTTTGTGGCTACTCTTTTTTCTCCTAGATCTGCCTATGGGAGTACCACATAGCCTCATGTTAAGAAGGAATAGAGGGACCCTAGAGAGATGGCTTAGTGTTTAAGAGCACTGACTGCTCTTCCAGAGTGTAGGGAGCCGTCCCTGCATTCTCCATTACAAGATGGCGCCTGCATCCGGCAGGCACCGAATGTAAACAAGATTATTGCGCAGGCGCTGGGTAATTTTCCATTCCTTGATCTCTGCCT…	ENSCGRT00015031198.2	ST8SIA3	Intergenic	-159770
91	Chr2	NC_048595.1	312217250	312218944	peak_92	39.9743	5.321	1.10917e-16	TGACACCAAAGCCTGGTCGACCGCTGGGACTAGACACTCACCTCCTGGATGCGCTTTCTTGCCCGCTGAAGCACCTCTTCGTAGCCCTTCTGCCGCAGCTCGCTGAGACTTTCGTAATACTCCTCGGGATCATCGGTCTCGGTGAAGAGCACTTGGGAGAGGATCTTCCAGCCGCACGTGTCCAGGCCATGGCCCAAGTAGACCTGGAGCTGGTAACACAGAGCGTCAATCTCCTGTTCGGTCATCTCGGGGGCACCCCCGAACAGCACAGTCCACATGCCAGACGGCTCTTCGGGGAACACTGGTAGACACGGCTCCAGCTGGGAGTTCACAGAGCACAGCTGCTGGTGCACTGCCCGCAGATCTTGGAAGGAGAAGAGCCCGGCCCAGCTGCACTCT…	ENSCGRT00015020232.2	JMY	5'UTR	392
92	Chr3	NC_048596.1	277167209	277168345	peak_93	39.9743	5.321	2.66686e-15	GGCGCCGAACTGCGAGAAGTGCTCGATCAGGTCGCCCTCCGCCACGTCGCCCTTGAGGCCGCCCACGAACAGCTTCTTCACCTTGGCGTGCGCGCCGGGCCGCGCCGAGTCCTCGCGCGACACGGCGCGCTTCAGCTCCACCGTGTTGCCGTCCACCGCGTGCGGCGACGCGGCCATGGCGGCGTCCGCCTCCTCCACGTTCGAGTAGGTCACGAAGCCGAAGCAGCGGGAGCGCTTCGTCTGGGGGTTCACCACCACCACGCAGTCCGTCAGCGTCCCGAAGGCCTCGAAGTGGCCGCGCAGCCCCGACTCGCTCGTCTGCACGTTCAGCCCGCCGATGAACAGCTTGCACAGCTGCGAGTTCTCCATGTCGGACGCCCGGGCCCTGCCCCCGCCCTG…	ENSCGRT00015059637.1	ENSCGRG00015042023	Promoter-TSS	0
93	Chr7	NC_048600.1	99997746	99999232	peak_94	39.8636	5.317	1.10917e-16	GGCCGGGCCGCCGGCTCCTTCTTTGCCTCTACCCACGAAAAGGCCCTCGGCAGCCCCGACCCACACACACCTGGAGATGCTCCTGAAAACGAATTGGCAGAATCTGGGCCATGGCGCTGTCGGGGGGTATGGTCTCCTCCTGTCACTGGGCTACGGGGCAGTGCCTGCCCGGGCTCTCCAAGGGAGAGGAGGAGAAGGGGAAGGGGGGGAGGCTGGGCTCAGCAGGATACTCTCCGGGGACGCAGGAAACTGGCAGGCAGACGAAAGAGCTTGGGTCGGGGGCGGAGGCTCCAGGGGCCGGGAGAGCCGCAATGGCGGAACCGGGAGCAGCGCAGACTCCGGAAACGGCTGAGCCCTGCGGAAGGATCCCGGGGCAGAACTCCGCCCAGCCTCCTCACC…	ENSCGRT00015012534.2	CLTC	Promoter-TSS	-352
94	Chr7	NC_048600.1	66356319	66358424	peak_95	39.6706	5.31	1.10917e-16	TGAGGCCCTCTCTTAGCTTGTGGGTCACCGTGATGCCCTCGAAGATGCGTCTTGCCCAGCATGTGTCAGACTTGGTTGCTCTCCACAGAAGAGCTTAAAAGACCAGCTCTTGCCTTGCCCTTCATGGTTAACCATTCTTTGGCTTCTATTACCTCTCAGACTCTGGGGAGAGCAGTGTATAACTTCCATACATTCCATTCATTTCGGCCGGTACTGTTGGAAAAATTAAAGCTCCACTAGGGCAGTAGCCCTTGTTTGTCCGCATGACCCCTCTATCCTCTAGGCATGGGATCTGGTAAATAGTTGGCACTCTGTGGAGCCAAATATCTCTGTAAATGCAGGGACAGTGCAATGTGAAAACATTTCGCAAGCCCCAAAGAGATTCAATAACCAGGTCAA…	ENSCGRT00015067711.1	ENSCGRG00015025375	Promoter-TSS	-168
95	Chr2	NC_048595.1	158101792	158102849	peak_96	39.6157	5.308	1.10917e-16	GTTCCAGGCAGGGTTTCTCTGTGGCTTTGGAGGCTGTCCTGGAACTAGCTCTTGTAGACCAGGCTGGTCTCGAACTCACAGACATCCACCTGCCTCTGCCCCCTCGAGTGCTAGGATTAAAGGCCTTCAGCACCACCGTCCGGCTTATAATTGCATTCTAAAGACTAAAACACGAGCCGGGCCGGAGGGAACCGGTAGCTGTGTACCTCCAAGGGCTGGGCTCCCATGTCGGAAAAGCTCGTGCAAGTCCCATTACAACTCTCCAGTAACGCGAGAGACCAGAAGTTCTAGACGGCTGAGGCCGGAAGCAGGTCAGGAGGGCAGCGCGCGGAATCGTGCGGCTCCCCAGTCCTCCGCAATCGATTGATAGCGCCTACGTGGCGTGTGCGGCGCTCGACT…	ENSCGRT00015038000.2	TCEA1	Promoter-TSS	128
96	Chr1.2	NW_023276807.1	105725461	105726491	peak_97	39.2875	5.296	1.10917e-16	TTTGCAGAAAATAAACTTTTAACAGTTCACATTCCGACATCATATACACCAGTTTAGCAGGATCTCTTAACATTCGGAACAAGAGTCTTACTGGAGTCCTCCTGCGGTAAAGGTGCGGGATCAGAGCTGCTGTCTGTCATCGCAGCCAGGGAAGTGGTCCTCGGTCCGGAACAGGACCGGCGGCTCGTAGGCGGAACGCTGGGGCCCGGAAGGTGCGGACCTGAAGAGAGCGGGGACGCTGATGGTGTGCAACAGCCTCCGGAAGGCTCGAGGGAAGGTCCCCAGCTCGGCCTCGGCCTTGGTGACCTGCTCCTCCATCCTGGCCACGCTGCAGCCGATCATCCTCACGAACGCCTCGAGCTTGTCGATCCTGCCGTAGATGCGTCTCATCTCCGCGGC…	ENSCGRT00015040120.2	S100P	Intergenic	16342
97	Chr7	NC_048600.1	46291379	46291960	peak_98	39.1516	5.291	8.20352e-12	CTTTTCTCAGGTCTCTGGGTTATCTTAAGTGTCTTGCAGCCCCTTTTCGTGTCACCTATTAAGTAAGTTAGAGGGATTCTCCTAGTTTATGGCTCCAACACAGACTGCCAGGAGGGCCCAGCCTACTGACTGGAATGCTGTGTGAGTACTGACAGGAAAGCTGACATAAGGGATGACAGGAAGGCTGACACGAGGCCAGACCGAAGGCCGCGCTCACAAGATGGCCGCAGCCCACTCAGCACCAGCCCTCTGACAGGAGGATCCTCCACCTGCTCGCGCCGCTTGCTCCGGGCCCCTTGGCGCTCTCGACCTCCGCAGTTGGAAAGAGGTGGAGTAGTCCCGGGTGGCGGCGACCCCGGCGTGGGAGCCGGTGGGCAGCTCTTCTCCGGGGGACCCGCT…	ENSCGRT00015032199.2	4930524B15Rik	5'UTR	273
98	Chr1.2	NW_023276807.1	268950859	268951359	peak_99	39.0162	5.286	7.03072e-08	CAGCAGCGCATGGCGGAAGCCCGGGCACTTCCCGGGCCGCACCGGGGCTTGCTGGCTCTCGGCGCCCCGGCTGCGCATGCGGACTGGGGGGGGGTGCCCCCCGCCCCGCCCCGTCCTCTCCGCCCCGTCCTCCCGGCCCGGCCTCGGCGGCGGTTTGGAGCCCGCTGACAGCTCCACGACCTGCGGACGCCGCCGCGCCGTGTGCTTCCACGTTACCCTATCGGCGGTGGGGCGGGGCGGCGGCCGGCGCGGCCAATCAGCGCCGACCACGACCCCGTCGAGCCGGGCCGCTCCCAGGCCGGGAGGAAGGCGATTGGGCGGCGGCGGCGCTCGGGGCGTGGCGTCCCCGGCCCGCCCCCGCCGCCCGCCGCCGTTTTCCGCCTCTGGGCGCCCTCGCCG…	ENSCGRT00015044434.2	DNAJC3	Promoter-TSS	-122
99	Chr1.2	NW_023276807.1	218635117	218636512	peak_100	38.9621	5.284	2.1677e-10	AAGAAAATAACACGGATGTAAGAGAAAAAAAAAAGAAAAACAGCCCAAGAGGTGAGACACAGTCATGGGGTGGAGGGGGGGGGGGTCTAGCTACACAATGAGGTCATCCTATCTCCCGGAAGTGACAAGTAATCACCTGCTTTGCACTAGCTCCGCCCCTTCCCTCTGAGGTCCCGCCCCTCCGCCAGAAGCCGGCCGGGTGTTAGGGGGCGTTTCTCCTAGAGCAAAGCTGAGAGCTGCAACGCAGAGGAAGGGGACCCCAAAACGTCTGGCACTGCCTCGTCCTGGGAACACTTTGGACCGCCTCACTCAGCCCAGCGGGATTCTGAAACGCCGAGGGGTCAACCTGATGGGTTTCGGGGTCAACGGAAGAGGGGAAGGGGAGCCCTGGCGGGGAGA…	ENSCGRT00015016276.2	XKR6	Promoter-TSS	35
100	Chr5	NC_048598.1	11216042	11217663	peak_101	38.9081	5.282	1.10917e-16	CAGCTACCTGTTGAATGGACCCGGCCCTGTGCAGAGGAGGGAAGATGCGGGAGCTTCCCCGGAGGGCGGGCGGGCCAGGGCTCCCGGGATCTCAGCCCCGGGGCTGGTGCGGGCCCCACCCCGGGAAAGCTTGCGCTGCGGGGCCCGGGCGGCGCCGCGAGGCCCGGGCAGAAGACCCGCCGGGCCCGTCCGTTCCCGCGGGGGGTCACTCACATCTGATACTCGTCTATCGCCTCCACCAGCTGGCCCCAAGAGTCGAAGTCGGCGCCTCTCCTGAGACTGGCGCCCCAGCGCTGCAGCAGACTCCGGGTCACCTCCGACATGGCCGGCCCCCGCCCCGGCCCCTCCCGGCCCTGCGCCAGCGAGGCCGGGCTCTAGGGCGCCATCCTCCCCGGGCCG…	ENSCGRT00015014906.2	BROX	Promoter-TSS	-45
101	Chr2	NC_048595.1	426025604	426026272	peak_103	38.8812	5.281	4.23643e-11	CTAATTGTAACGAATATGACTGTCTTCACAGCTGAAGTGCAACTTGGCCTGGGAGCCCATCCTAGACTTTTACTATGGTCAGCGTCTGACGATTTTCCAAAGCATCACACAATGGGGAAAGCAAGGAGACTCAGCCACAACGTTATGATTTAAACACTTAAAAGATTAAGTCACCTAAAACCTGCCTTCTCGCGATCAGAATGGAAGGAAAATCACACCGGTTTTGTATATTTTTTTGTGTATGTGCAAGCTAAGACGGTTGTGCTTCCAGCCTGTGAGCAAGAGACCAGACAGCAGCCCCCCTAAACATTCCCCAAAGCACCGCCAGGGGACAGCGAGTAAACCTCCGGAACACCGAGTTCTGGTCCTAGAGGGCCCGTGACGTCACTTCCGCCCACT…	ENSCGRT00015071723.1	RPL37A	5'UTR	148
102	Chr5	NC_048598.1	36657240	36658752	peak_102	38.8812	5.281	1.10917e-16	GGCACATCGGCCCGCCCAGAACGGTTGGCGGCGCTTTGTGATTGGCGTTCGAGGAGTCTATATAAGGCGCTGTGTGGGGCTCGTTCCGCTCAGTTTAGCGACCAACGCAGATCAGGTTTGTTGTCTGCGGCGAAGAGGCGGAGGGGGCTACGCATCACCGGGTCTTTTCTCCACCGAGCTTTCAGCCGCCGAGGGTGCACCCCAGAGGCGATCCTGTTTCCGCCTCCCTCTCCTCTCGCAGCTTCGGCGTTCACCCCATCGTCTAGGCGCCACTCTCGAGAAGCGGAGGCAGGATGGAGTTCAAGCTGGAGGCTCACCGCATCGTCAGCATCTCCCTCGGCAAGATCTACAACTCGCGGGTCCAGCGCGGCGGCATCAAGCTACACAAGAACCTCTTGG…	ENSCGRT00015057449.1	ENSCGRG00015038456	3'UTR	-8423
103	Chr7	NC_048600.1	74865474	74866699	peak_104	38.8273	5.279	1.10917e-16	ACTGGAAGAAACAAACCCCTAGCGCCCCCAAACGCATTCTGTTGAAAAGGTCACTTTAAAGGACTTAGGGCAGAAGCGCTTGCAGCGAACCCTCTAAGAGTGGCGATGACTGCCGCTCAGAAGGCGTCCAAGCACAGGCTCTTGGAGGTGCGCCCGGCACGCTGCTGCTCTCAGCAAACGCCCCTAGAAGCACACCGCTCTACCCTCCTCCTCTTCCAAGAGTCCATCCACGCCACGTCCGGCGCCCAGGCCCAGACAGCCACGTGCGCGAGCCAGCGACCCAGGGCCCGCACGCCGCTCCGCAGGACAGCTTGGCGGCCCTCGCAGTCGCTCACCCCGGTTCACAGACCGCCTAGTGCGGGCCGCTACCCCTCCTAGTCGAGCTCCCGGCGCTCCTCG…	ENSCGRT00015051093.1	TMEM11	5'UTR	187
104	Chr2	NC_048595.1	191323450	191324263	peak_105	38.7735	5.277	4.58142e-13	GGAAGCCGCTGGGCGCTGTCCTGCGCCGGCGCTCGCCCTCTCCCGGGTCCGCGGCAGGGCCATACTCACATAGGGCTGGTAGAACTTGGAGAGCCGTGGCTTCCCGTGGTTGTTGAAGATGAGGATGGCCTTGATCATGGCTGGGCCGGGCCGACCGGGTGGGCGCTGGGGCCAGGGCGGGGGCGGGCGCGCGAGCCTCGCCTCCGGGAGCTTGCTGCCACGGCTTCCCCACCCGCCCCCTCCCGCACGCGCGCGCGCGCTCCCGCGCTGTGGGGCGGGGCCTGGAGGCGGGACCTGGGCGGGGCAGGCCAGAAGGAAACGGAAGCGTCTCCGGGTCCGAGCCAACTTGTGGAAGGCGGGGGTACTTGCTCATCTGGTGGTGCACGGAGGCTCGTCACG…	ENSCGRT00015008426.2	AP3S1	Promoter-TSS	-70
105	Chr5	NC_048598.1	124781671	124783278	peak_106	38.6662	5.273	1.10917e-16	CCTTGAACCTGCTTTAAAAAAAAAAAAACTTAAACATGGTGATCTACCTATCCTACTGGTTCTTTAGCGAAAACCTCAGTGTCCACAGAGTCAGGGGAAAGTTTTGGTGTATCCTGGGGCGGAAAAGGAGGGTGGAAAAAAGTCCAAATTCCCAGGCCCGGTAAAAGCAAAGCGCCCAATCGTCCCGAGCCAGGTAAGGCTGGGGTGTCGCGGCGTCCCCCCGAGGCCTCCCCGCCAGAAGGTCTAAGAATCTAGGGGCCACGTTTCTCCGCGGGTCCCTCCGCCCCAACAACCCACGTTTGTGGTTCGCAGCACTAGACACCCGACCGGCGAGAAGACCCAGGGAAGAACCGGCGGGCGGGGACCACGGGGTCCGGGCACTTCCCGCGCACGGACGGG…	ENSCGRT00015058011.1	EIF2S1	Promoter-TSS	-173
106	Chr4	NC_048597.1	87812640	87813335	peak_107	38.6394	5.272	2.95801e-12	TCTATCAGCCATTTTATATTCCTCTGTTGAGAATGCGCTATTTAGTTCTGCACTCCACTTTTAAATTTCATTGTTTGGTGTTTTGGAGGCTAGCTTCTTGTGTTCCTTGTATGTTTTGGTGATCGGCCCTCTGTCAGATGTGGGGTTGGTAATATCTTTTCCCATTCTGTGGGCTGGCATTGTATCTTGCTGACTGTTTCCTTTGCCTTACAGAAGCTTCTTAGTTTCCGGAGGTCCCATTTTTTAATTGTCGATCTCAATATTTGTGCAACTGTGTCCCGCGCTAACCGCCTCGCCAGCAAAAACGACACGGGGACACTCCTCAGGATCCTTCTGCAGTAAAGCTTTAATGCCTCTTGAGAGGAAAGGCATTAGCTTACAAAATGGAGACCCTGAACG…	ENSCGRT00015028125.2	ENSCGRG00015034614	Intron	-11136
107	Chr2	NC_048595.1	242094450	242095292	peak_110	38.5859	5.27	4.57088e-10	GAACTCCCGCCCCGGCCCGTTGCTAGGAGCCCCCGAGGTTCGGGCTCCGTCGTCTTTCGTGCTTTGTTGTTCCGGGTACAGGGCGGCCGCCGCTTCCCCGCGACAATAAATAGACTAGACGCGGGGGAGCATCGAGACGGCGCGCGGCGGCTAGAGCGCCGCCAGGCCCGGGCGCTCCAGCCATCCCCGCTAGCCACCCACTTCCGGCTCTCGCTGCTCCCCTCCCAGCCACAGCCCCCTAGCTCGCGTTCTCCTTCCTCCTTCCTGACGCCGCCGAGGGAGGCCCTTCAGCCCACAGGCCGGGCCGGGCGGAAGTGGCCGCGGGCTGCGCGCTAATGAGGCTCGCCCGGAGAGGTCTTGAAGCCCTGCGCTTGCTTTCACGTGACTGCCGGCGAGCAG…	ENSCGRT00015076370.1	ENSCGRG00015030047	Promoter-TSS	-232
108	Chr3	NC_048596.1	20296655	20297808	peak_108	38.5859	5.27	1.10917e-16	TTTAGCCCACATCTCTGGATTGAATAGAAGTTCCAATCAGCACCGGGTGACGTTAACACACCCTGTACAAGCTGAACGATCACCTTCCATAAAGAAGCTCGGGGAGCTCATTTTCTGGGCTAGACCGAAGCGGGTGCTCGCGTTGAGCCCCAGGCCCTCGGTGGGATGACCCGCCCCACCCCGCTTCGCAGCCACCGCGAGCTAGAGCCCAGCTGGCGTCGGCCCACCGGCCGCAGGCGCCTTGGGCTGGAAAGCGCGAGAGCTCAGGCCGAAGCTGAGCGGCCGGCAGCACACGGGCTCCGGAACCCTCCAGCCAGCCCCACGGCCTGCGCGCGCCGGCGGCGGTTGCGGCCCCGCGTCGGGAGGACTTCCGGCGTGTGCCGGGGTGGCCGGATGACG…	ENSCGRT00015078460.1	TM9SF3	Promoter-TSS	130
109	Chr1.1	NW_023276806.1	247965128	247966667	peak_111	38.5324	5.268	1.10917e-16	TTTTTTAAGATGTATTTATTTATTATGTAGACAGTGTTCTGCCTGCATGTCTGCTTACAGGCCAGAAGAGGGCACCCGCTCTCATTAGAGATGTTTCTGAGCCACCATGTGGCTGCTGGGAATTGAACTCAGATCCTCTGGAGGAGCAGCCAGTGCTCTCCACCTCTGAGCCGCCTCTCCAGCCCCAAAGGTTCCGCATTCTCCCAAAATAGAAGGGGCAGCTGGGAGCCACCTGTTCACTCGCATGAGTGGTGGAAGTTAAGCGTCGCGCAGCGGTTGTCCCGCGTAGTTCCCTCTTCTGCTGCGGACAGCTGTCGCGGAGGCTGCGGCTCAGAAACCGCAGCACCTGCTCGGTTACCGCAGAAGGCCAGTCCGGCCGGACGTCACCCCCGTGTGTGA…	ENSCGRT00015082966.1	PGLS	5'UTR	109
110	Chr2	NC_048595.1	414341244	414342030	peak_112	38.3991	5.263	8.47227e-12	GTACACATCGACGGCCTATTCCGAGATTTAGCAAACATCGAAAGTAAAGCACCGTCTTGAGAGCAGCCACTCCCCTTAATTCTTGTACGTTTCTCACTATCGATTTAGATCCGAAATCGACGAGGAAGACAGGGAAAAGAACTAACGAGCCTGACTCTTTTCAAGGCTGCCCTCAGGCTGGACGCGTTAGACTCAGCTCCGATACTACAAACCCCAGAAGGGAGCGCGATGCAGACGCTCTGAACACTGGGAGTTGTAGGTTCTGGTTATCCACTTAGCCACCCCGCACTCAGGCTCCCTCATCTGCTTTTGAACCTCCCTTCCCCGGCCAGATATTCCGTCTCCTGCTCCTTAACTCTGGGCGACAAAGGCCCCACCTGCTTGTTTTCTATGCCTCGT…	ENSCGRT00015046973.2	WDR12	Promoter-TSS	83
111	Chr3	NC_048596.1	159341331	159342451	peak_113	38.2662	5.258	1.10917e-16	CAGCAGACTCAAAATTTGAATTTGTCCCTTCCTTTTCCCCAGATTGTGTTTGGGTACCCACTAATCAAAGTCTGGGTACAAATCAAACAGGAATCCTAGCATCTAGGGTCTCCTATCCCCAGAGTGCTGCTTCCAATGCAATTCCCGGTTCCCAGGTTCCACGAGTAAGATCTGGGGGTTCCCACGACCTCCCAGAAACACCTCTCGTCCGGAATCCAGGTACAACGTTCTCAGCAAACGACCGGGACCGTCGGGGCATCCCGGCGGAGAACTGCCTTGGACCATGACGCCCCTTCCCGGGTCCGACTCCCCCTGCCAACACGGGCCCCGGCGCCCGCCCCCACCCCCGCGGCTCCTTACGAAGCTGAGCGTGGGGCCTGGGCCGCCCTTCCTCTTCGG…	ENSCGRT00015029245.2	ENSCGRG00015034746	CDS	1150
112	Chr7	NC_048600.1	9864759	9865544	peak_114	38.1603	5.254	1.21619e-09	TACTGGCCCACCAACAGGACCATGGGCTTGTTGTCGAAATCAGCATCCTCCAGGGCGGGTGAGTGGAACTCGTGGAAGCGGTAATACTCTTCCAGGGGCAGCAGCTTGGTCTTGTAGAGTTTCTTGAGCCCCTCACTCACCGTCTGGAAGACCTCGGGGTCCTTCCTGCGGCGATCATCGTTACCCAGCCAGCTGAACATCGTGGCAGCGGGAGAAGGTTCCCGGGAGAGGCACCCGCTTGGGTCAAGCTACAACTGTCTCAGCCGCCGCCACTGCCACCTCACCGTAGCACCGAGCTCAGACGCACCATGGCCTGGGCTGTCCCAGCTGTTAGACCCAGCACAGCCCCTGCTTCATCCGCAGCCGAGCTGGAGAGGAGATGATGTGGGCTGAGTCAGG…	ENSCGRT00015073656.1	EHD3	Promoter-TSS	6
113	Chr2	NC_048595.1	294020857	294021828	peak_115	38.081	5.251	1.10917e-16	CTTGGGGTTAGTAAGCCATATATATATGAGAAGGCGCAGCATATGCAACTGCTGGATAACTCTAGACATCTGCCAGCTAAGTCTGAAAGGAAGTGAGAACCCACCGTGTAAAAACTTCCTATTAGTTAACCTATGGTTCTGTGGATTTAACAACAAAAACCCTTCGGCCTTCGACGTCTAAGCCATGCTCAGCAAGGGTCGGGAAGACGGCAGCAGGAACCGGGCAGCCATCGGGCGATCTAACGGGGGCAGAGCAGCCCGGTCTCACGGGAGGGAAAGCGGCCTCGGGCCGGGCGCTCTCCACTCACTGCCTCCTTCTCGAACATGCTAGGCCTCCGATCTTTCTTAGACGCCACCGGCGACTGGTGCGCCGCGCCGGGGGACGACTTCGTCATTCGC…	ENSCGRT00015075603.1	ERMARD	Promoter-TSS	10
114	Chr1.1	NW_023276806.1	248191832	248192613	peak_116	38.0546	5.25	1.10917e-16	CCTGTGACCAGGTCCCCTCAGACTAAAGGACCCCAAAGGACGAGTGATCCGGCCCAGCCTTGCCCAGGACATCAAGCCCAGCCGCCTGGGCAGTTCCTGCCCTGCTCGGCCGTTCCTGGGTCCCGGGGCAGGCTGTGTGGCTACAGGCGTGGCGAGCACAAGGAAGGAAGAGGCTCTCAGCTGAGGCCTGCTGGCCTCCGGGAAGGTGCTCCCCTTGGAGCCTCAGTGTCCACACCTACGAAGCGGGCAGCCTTCGCGGACCAGCGGCTGCGGCTCAGGGGCCGAGGAAGCGGTCGGTGTCGCCTACACCCGGCGGTCCTCTTGCCCCGAAGGCCGCGGGGGTGGCCCTGGCTCCTCAGCCTTCTGGGTCCACCAAAGGTCGCCCAGAGCGGAGGCTCC…	ENSCGRT00015002286.2	IL12RB1	3'UTR	11512
115	Chr8	NC_048601.1	75129237	75130441	peak_117	38.0019	5.248	9.77237e-15	CAGCCAGAGGGTCTGCGGTGTTGGAATGCGCTCCCAGGCCCCTGGCTCACAGACCTGGATCTCCGGTTCCATGGCCGAGTTAGTGGATGCCCTGCCGGGTTCCTGGGTTTGTGTGTCCGGGGGATAGGCTAACCACAGTCACGGTGCACCCCGAAGAGCCCGAGCAGTGTGAACGGGGGCCAGCGCTGCGCAGCGCCTGAGAGCAACGAGTGCGGGACTGGGTCGCGCTTGGGACTCTCTGGAGGAGCGCGGCGGCTCCTGGAGGATGACACAGCGTTTCCCTGCACCCGGCTCTCTCCCGCGTCCCAGCCGCATCCCGGCAGAGCACGCTAGCAGGCCGGCTGGTCTTGTCACTGAAGCCCCGGCCCGGGGATGGGGATCGGGTCGCTGCACCCATGC…	ENSCGRT00015017641.2	ENSCGRG00015011082	Promoter-TSS	-331
116	Chr2	NC_048595.1	371112146	371113057	peak_118	37.8967	5.244	2.208e-14	ACGGATTCCTCCTAGTTGTCCTCCAATCTTTATATGTGTGCTGAGGAATATGCTCCCCCCCCACACACAAAGTAAATGTAATAATTTAAAAGTGTAAATGGCATTTGCTTGTGCTAATTGTCAGGACCCAAGAAAAGGATTCCATCTTGCCTCAAGTTCAGAGATCTCAAATCTGTCTTATTATCTATAAGACATGAGTTTGGCAGCTATAGGATGTTTTGGCCTTGGGAGTGGATGTCTCTTTTCTAAGTAACAATTGGCTTGGGCCCAGGTGTATTTACTCTCGACTCTGAAGGCAGGATGACAAGTGCGGCTACCAAATACCTGGAGGATTAAGGGAAAAAAATCTCTTTGCCCCTTATATGTCCTGCGCAATCGTCTCGCCAGCAAGAACGACAC…	ENSCGRT00015025858.2	PTK2	Intergenic	-46985
117	Chr6	NC_048599.1	154010249	154012040	peak_119	37.8704	5.243	1.10917e-16	GACGTAGGTGTTAGCAGGCCCAGGGTAATCCAGACTGGAAATCCAGCTGTTGAGTGGGCTCCACCAAAAGCCCCATTTCTGGCATCAGCCTTGCCCCTGGGGATGTCTGAAGACCATCGTGAGAATGGACATCACCTGCCAGTAGGCCTGGACTCAGGGACCTAGAACCATTTTCACCTTCTCACTCACCAGACAGGATCCGACCTCGGATGGAGACGTTACCAGTGAAGGGGCATTTCTTGTCTATGTAGGTGCCCTCGATGGCCTGAAAGGATGAGAAAGTGCGGTTTGGACTACCGGTTCCTAAACTGAACCGAGAATGTAACCTCAGGGGTCCAAACTACAACTCCCAGGAGCCCCAGAGGCAGCAGCTCCAAAAAAGGGCGGGGTGGCAATGCT…	ENSCGRT00015082521.1	RPS11	Promoter-TSS	395
118	Chr3	NC_048596.1	138739432	138740877	peak_120	37.8442	5.242	1.10917e-16	CTACTAACTCACGTTCAACTACCGAATTCTATCGGAAGCAGCACACGGAGAAACCGAGAGCGCAATCCTTAGGCTTGATGTGCCGCTTCATCCGTCTTTCCTCTCCAATCCACCCCCAATACCCCAACCCACTAAGCACACGTCTAAATATGTCTTCCCACCCAGAGCGTCCCTTTGGAGGAAAAGGCCTGCCCTCCGCAGCCTGAAGCCACGGCTGGCTGTCCGATCCCTGTTTCGATGAGGCCCCGATCTCCAGGCCCTCCACGTCCGCCCCACCCCGGGCCCACTTGGGTACCCGCGGGCGACAAAACCCTCCCTCCTGCGCCCAGCCAGCACTGACAGTTAAGGCTGCAGCAGCCGCAGCCACCAGGGCCTACTCCTGGCACCGGCCCCTCCAGA…	ENSCGRT00015042984.2	UBE3A	Promoter-TSS	30
119	Chr1.1	NW_023276806.1	28197898	28199252	peak_121	37.7918	5.24	1.10917e-16	GCCGTGTGGGAGCGCTTTCCTGGCGTCTTGACTAGGATGGCGGTCATGTGGCGAGTTCATTGCCTTTGACGATACGATGAAAACTAAAGAGGCAAGTGGGAACCTTCACACGGACATTTGGAGGCTGCGGGCCCCCTCCGTCCGCGTGCAACCTGACCACCCAGGTGCAGCCTGGAGTAGCTGTTGGCACCGTTTGGGGCGCGCTCGCTCCGTGTGAGACCTCTGGGTTACGGGCTTTAACTCCGGGAGGCCTTTGATCGTGGCGCTGCAGGGCCACTTGACGACACCTCCCGTTTAGACTTCCAGTTAGCCAGCAATTAGCAAACGCTGGCTTCCACGTCCGAGTCTGTGCGCGGCCTCGACGGCGGGAGGGAAGTCTGGAAGCGACGAGGGCCCAGG…	ENSCGRT00015081115.1	RPL34	5'UTR	133
120	Chr2	NC_048595.1	439393656	439394505	peak_122	37.7394	5.238	6.72977e-09	TCTCCTTCCGCGCATCCAGGGCGCCCCACAGCGGCAGTTTCTCATCACCGACGCTTCCGGCTTTAAGGTTGCGTCATTTCAGAGCGTCCCGCGACGTCTCCCGCCGCGAGCTTGCGCGCAGCCTCCGACGTCCAGCCACGAGGCGGGCCTTCCGGCCCCCTCCAAAGTCATTTCCTGCGGGGACCGGAAGGCCGTCCCGGATAGCCTCAGGGGTCCCCTGTGAGTGGCGGTGAGGTTCCGGCGGCCGGCCCCCTGCGCCCGCCGCCCGCTGCACGCCGCAGCCCGCGGTTCCCAGTGGCGGCGCGGATCGGCGGCCTGGAGGCGCCGGGGCAGCGTTCGGCATGTCGTCGGGCCTCCGCGCCGCTGACTTTCCCCGCTGGAAGCGCCACATCGCGGAGG…	ENSCGRT00015018920.2	ATG16L1	5'UTR	282
121	Chr2	NC_048595.1	177547635	177548274	peak_123	37.7133	5.237	1.10917e-16	GGGTGATTACCTCGCCATTGGTGATGTTGATCGCCAGATAAATGTCCCCGAAGGAGCCAGATCCGATCTTCCGCACCAGTTTGTATTTCCCCCCGACGATAAATTCGGCCTTGGAGCCACTGCTGCTCGCCATCCTGAGCCGCGAAGATGGAGGCGGGGGCCAAGCCCCGACACCTCTGGGAAGAGGATGGAGGCCTCCGGGGCTGTTCCACCCGACAGAACTGAGGAGCGCGGCAGGCAACCGAAACGCGAGGCTTTGTTGGCGTTACAGGGCGCAGAGTCGACTGTGAGAAACCGGCTCGCCGAGGGCCAGGCCGCAGTTCGGGAAGGGTGGTCGCGGCTGCTGAGGCTCCGCCAGTTGCTTTGGGGCGGCCGCCGCTGTCTCGCGTTCGCGGCGAC…	ENSCGRT00015033529.2	CSNK1A1	Promoter-TSS	12
122	Chr5	NC_048598.1	99448046	99449456	peak_124	37.6871	5.236	2.34963e-13	ACGGTTAAATATTTGGAGCTTCAAAAATCTTTTCTTAGCCGGGCGTTGGTGGCACACGCCTTTAATCCCAGCACTTGGGAGGCAGAGGCAGGCGGATCTCTGTGAGTTTGAGGCCAGCCTGTTCTACAAGAGCTAGTTCCAGGACACCTTCAAACCCACAGAGAAACCCTGTCTCGAAAAAATCTTTTCTTGTGGTGGTTCCCTGTGACGATCGTCACTCTTCGGCAAGGTTCCTTCCCTGGGTCTTCGCATCGGCTTCCTCCGAGAAGTCTTCTGTTTCCTGGTTGGCCTGAAGCCGCCTGTCTGTGGGGTTAGTGCCTCAGTTTGCGGGGTGCACAACCTGCTCCCTCGGCCCGTGGGGTCCCTTGATTGTCTTCGACGGTGCCCCAAGCCGGAGGA…	ENSCGRT00015013543.2	AKAP8	Intergenic	29713
123	Chr4	NC_048597.1	28621308	28621872	peak_126	37.661	5.235	3.70681e-10	GGCCAATAGGAGTCTAGGGCGGGCATGACTATGATTGGCGGTCTCCTTCCTCCAGTGAAAACTGGGGGCGTGGGTGGGCGGAGCCGGAAGTAGAGCCCAGCCGAGTGGCCCCTGTCCGGCTGGGGCGGAGGGAGAGGAGGAGGGAACTGGAGGAGGAGGAGGAGGTTAACCCAGGCGGCGGCGGCGGCGGCGGCGGCGGCGGGGCGGCGGCGCAGGGGCTGGGTACGCGCTGGGCGGCGAGAGCCTCATGGCGGAGGAAGAGAGCGATCAAGAGGCCGAGCGCCTCGGAGAAGAGCTCGTGGCCATTGTGGAGTCCCCCCCGGGCCCTGTGGGGCTCCGAGCCGCGGGCGACGGCAGAGGGGGAGCCGGCGGCAGCGGCTGTGGCGGCGGCGTCGGGAT…	ENSCGRT00015008503.2	ZNF654	Promoter-TSS	233
124	Chr6	NC_048599.1	28557366	28558250	peak_125	37.661	5.235	1.10917e-16	GGGGGCGTGGGCCGCCCGGGCAGGGTTCCTCCCTCCAGCACCACACCGCTGAGGGCGCGGAAGTGGACGACCACCGCGTCCTAGGTGGGGCTCCATCTGGAAGCCAGTCTCTTGAAGCCGCCCGGCCACCCGCAGGCGCTCCCCGCGGCAGCCACGCCCCCAGGCGACTCCTCCACGCGGACTGCCGCAGCGCCCCAAAGTCTGGCCGACGCTGCGAGTCCGCAGGAAAACCGAGGCCCTGCAGAGCAGGCCGGGGCCCGCCCGCGCCCCCCCAACTCCTAAGCCGAGCCGGCGACGCGTGGCAAGCGAACGCATCGACCATGAGGCCTGGACCAGGGCCCTGGCCCGCAGGGATGACTGTGCGCTTCGGGCGCGTAGGGATCGGAGCGCGGACTTGGG…	ENSCGRT00015082558.1	ENSCGRG00015004472	Promoter-TSS	2
125	Chr7	NC_048600.1	13196238	13197544	peak_127	37.4528	5.227	1.10917e-16	CCGGAAGTTGCCTGACAGATCCGTCTGTGCAACGTGCCGAGACTTCCCGGGATTTAGCCTGCCTACTCCCACCCCCCACCCCCCACCCCAGGGCCAGGTTCTAAGCATAAGGCCCAGTTCAGGGGAAACTCGGGCGCCGGTGCAGCAGTTCCCTCCCGCAGATGACAGCAATGCCCACCACCAGTCGCGACCTGGCCGGGGAAAGCAATCGCCCAAAGAACCTATTGGAGCTTGGAATGACTTCTGTACGAAGCTGAGCCATGAGATGGCTTCCAGGGAGGTCCGAAGGCTGGAGGCCGCTCCAAGGGCTCCGGCCCGTTATCCCCGCCCCGGCCCAGCTCTAGCAGCTCCTCACCACGTAGGCGGAGCCGCCGCTGTCCCCGCTGCGGGACTCAGTTT…	ENSCGRT00015083686.1	SNX17	Promoter-TSS	-7
126	Chr9	NC_048602.1	7542248	7543057	peak_128	37.4009	5.225	1.10917e-16	ACTTCTGGGCATTCTTCCTTCTGCATGGCTCCAGGGATCAAATTCGGATGATGTGATGATTTTACGTATGTGGCCATCAAGCCCGCACGACACCCTGTGTGACTGCATACGCGAACGCGGTGCCTGCCGAGACCAGAAGAGGGCACCAGATCGCGTCATTACAGCTGTGGGTGCCGGGAATCGAACTCGGATCCTCTGGAAGAGCTGTCAGCGCTTTTAAGCACTGAGCCATCTCTCCAGCCCGAGGCCATGTCTCAAAAAGAAAAGAAGAAAGAAAGCAAGAAAGCAAGAACGCGTCAGTAATAAGCCCCGCTGCCCTCAACGGGCAGGCTTCGAGACTGTCTCCGGCGTCGCCGGGAACGCCGCCGGCCGCTTCAGCGCCTTCAGCCGCTTCCAAGA…	ENSCGRT00015080316.1	SUPT5H	Promoter-TSS	25
127	Chr4	NC_048597.1	204141434	204142844	peak_129	37.2973	5.221	1.10917e-16	TTAGTGGGGTCTCTCCCACACTAGAGACCGTCCAGACTAATTTCCTAGAGGGTATGAGAGGAACCGGGGAAGGCCGGGGCTGGTGAGACCCAAAATAAAGGAGGCGGGGGTGAGGGAGAGAAATAGACACTTAAGACCGGGAACCTTCCCGCCTCTCCCAGACGCCAGCCCGCGACCTGCGAGCGCAGCAGGCTGCGACACAAGGACGCCGATGAACCAGTATCTCAATCACGGGCCTGACCCCAAAGCCAAAAGCGGGGCGAGCCGTGCTCGCCGCCGCCCCCAGGCACGTTAGTGTGGGGCTGAATCCCGGCCGGGACGGACGCGCGCTCTCGGGCCTCTCAACCTGCGCACCTTGGTGCAGCGGCGCCAGGCCCACTGTGGAGACCAGGCCTTAGG…	ENSCGRT00015009908.2	U2SURP	Promoter-TSS	34
128	Chr8	NC_048601.1	93210986	93212462	peak_130	37.2456	5.219	1.10917e-16	GCGCTGTCGTCGCACCTTCACCGGGGACGTCCAGGCGCGGCCGCGGCCCCAGGTCTCGGGCGGGCAGCACTGAGTGTGTAAGCCCTGCGTGGGACAGGCTAACGCGAGAGGCGGGCGACCGAGTCCCAGTCCCGCCGGCCGCCGGCCTCCCCGGGCTGTTACAGGGACGGGACATGTGAGCTGCGACTGTGAGCTGCTCTCTCTTTCAGGACGGAGGTGGGGAGGACCTGTCACGCACGGACGGAGCGCCCAGCGAGTAACGCCCGGGCCAGGGGCCGCCGCTGCACGTCTACTCCGGGTCAAAACCGCGGCCCCGGGACGGTCGCGGCGGGGTCGCGACGGACGAACCCGGCCGGTGGCCGTCTCCGCGGCTCAGGACTGCGCCCCGGCCGCGCCAGC…	ENSCGRT00015014044.2	UBE3C	Promoter-TSS	28
129	Chr1.2	NW_023276807.1	175377717	175378980	peak_131	37.2198	5.218	1.10917e-16	CGTTTGCGGCCACCACGGCGGACACGAATCCTGTATATGACATAACCTGTACACACACACAAAACCAACAGGTGAGACTTTCCCGATGCTTCCCGTTACCGGGGGTGGGGTGGGGACATGCGGGACTTTTCTGGGGCAGTGGTATCGGACATCACGCACCTTGTTTGGCCTTGTACCCCAGCCTTCGCGCTTTATCAGGCCGGGTGGGGCGTGGAGCCCTGTGCAGCGCAGAAAGCTGGCGGTATTGCCAGCAACGGACCCTCAGCAAAAAGCGCATCACGTCGGACTGCTTCTTCCTCCATAGCTCCTGGATGTACTTGTATGCACCCATCTTGGCTCACCTTTGAGAGGAAGCACATTGGAAAAGCGATCGCTGTCAGGCAGTGATGAGAACTGGGC…	ENSCGRT00015059397.1	NKIRAS1	Promoter-TSS	-337
130	Chr5	NC_048598.1	118443775	118444758	peak_132	37.0654	5.212	1.10917e-16	CTGTCCGGGATCTGCAAAAACACACCCGATTACGTTGAACTTGGAAGATGAGAAGGGAAGAAAGAATAGAGTAAGCAGAGGGAAGATATTTTAGGAGTTGTGCTGGGCGGCGGTGGTGCGCTTCTTTAGTGCCAGCATTTAGGAAGCACAGGCAGGCGGATCTCCGAGTTAGAGGCCAGCCTGGTCTACAGAGTCCCAGAGACAACCTTGACTCGAAAAACTTAAAAAACAAAACATATTTTACGAGTTGTGAAGAAGAGCTGGACCTGCTGGCCGGGATGTCAGAAGCCAAGTGTTTGAGCTTGCTTTGCAGCATCTCTGCAAACAAGAGTCCCGGCCAACAAGTCCGTCACAGCCCCAAGCCGAGAGTGGAGAGCCGGGAGGGGATGCAGGGAAGCG…	ENSCGRT00015053014.1	NEK9	Promoter-TSS	-12
131	Chr5	NC_048598.1	29409241	29410024	peak_133	37.0397	5.211	6.87068e-13	CTTGCGGACCATCCTTCGAGGCTCTCTCCCCTCTCCCTGATCCGTACCTGGCGAGCCCCTGGAAGCGCGCAGACTAGGTCCCTCACCCTGGCGGGTAAGGAGAGCCGGGGCGTCGGGGCGGTGAGGAGGCCCGATGGAGGGCGGGCGGCGGGCGGGCTGGCGCGGGAGGCCCGGGGCCCGCGGCGTCTCCGCCTGGGCTCCCGGCATCGTGGCGTCCGCGGGGATCCGGCGCGGGCCCGCCGCCCATGTGCGCGGCGTGTGCTGCGGCGGGGGCGGCCCTGCGCGCGGCCGAGGGACCCTCCAGCCCGCGGGCCTGCGCGCGCCCTGCTCCCGCGGCGTGGAGGACGGTGTCCGCGGCCGCTCCGAGGGCCCTGGCTGCCCGTGGACGCTCCCGGGGTG…	ENSCGRT00015017374.2	PRRC2C	FirstIntron	561
132	Chr7	NC_048600.1	133472637	133473586	peak_134	36.8349	5.203	1.10917e-16	TCGGAGTGCGGGGATGCCGAGCGGCCGAGTGTCCACTACGGCCTGACGCAGGCCTCGGCCTGCCGGGGACCCCGCCCGCCGGCCCGCACGGCTCCGGGCTGCTCGACGGCGCCGGGCCTCACCGAGATAGATGTCTCCGAAGGAGCCGCTGCCGATCTTGCGGCCCAGCCGGTACCTGTTCCCGACCCTCAGCTCCATGGCGGCGGTGCGGCTCGCTGCTGCCCGCCCGGCCGCTTCCTGGGTCTGTGCTCCGGGAGGCGGCGCCGCTGCTGCCGCTACTGCGGGTCCGGTCCGGCTCCGCCCCCCTCACGGCCCCGCTTTCACCATCGCTTTCTGGTTGCCCCGTCGCTCTCAGCGCCTCAATACGGGGCGGATGGGACAGTCCGAGCACCGCCGCCG…	ENSCGRT00015039669.2	ENSCGRG00015042181	Promoter-TSS	-78
133	Chr3	NC_048596.1	199782468	199783836	peak_135	36.8093	5.202	1.10917e-16	TCGCACGCCTTTAATCCCAGCACTCGGGAGTCAGAGGCAGGAGGATCTCTGTGAATTCGAGACCAGCCTGGGCTACAGGATGAGTTCCAGAACAACCAGAGCTACACAGAGAAACTCTTGTCTCGAAGGAAAAAAAAAACACAATGTTCCTGAGTGGGTGGGGGAAAAAAAAAAACACTGAACCGGGGAAGGAGAAGGATTTTTAGGACTTTAACTCGCAAGTCTTTTGAGTTTTCCGATCTGTGCTCCTCCGACTCAGCAGCCCCCACAAAGACATAGTCACCTTGTCGCGTGCCAGGCTGGGAACCAGCGAGAAACGAGTCTTACGGCTAGAGAGGCGATGGTCCGCCGGTGGACGGGTTCGTATGACGCCATTTCCTCTTTTCCCTGTTTTGATTG…	ENSCGRT00015077266.1	rpl10	Promoter-TSS	-35
134	Chr1.1	NW_023276806.1	46956923	46958450	peak_136	36.7583	5.2	1.10917e-16	AGTTACAAGTGCCGGGGAAGGGATCTGAACCGTGCCACCTCAATTCAGTAGTGGCACTGAATTGGTGGGCATCCCCATGAGGGAGCAGAGATTCATAGTTGTGAGTAGGTGTGCCTTTTCAAGAATAGGTGAAACGGATAGAGACCGAGGGACAAACGGAAAGAGCAAAAACTCAAAGAACCCCAGCATAACAGCGTGGTCGTAGGGGAAAAGTATGTAAAGTTTTACAATGCCCTGTAGTCCAATGAGATCCTCAGCGCGCATCCACCCTAAAGAGGTGGGATAACCAGCGGGGACTACAAATCCCAGCAGCCCCCGGGACTCGGAGTCCGCTCGCCGCACCGCGCAACGCCTGCTGGGGGCCGGCTGCCTGGGCCAAGATGTCGCTGATCAAGAAAA…	ENSCGRT00015043833.2	PRMT6	5'UTR	439
135	Chr3	NC_048596.1	208234241	208235040	peak_137	36.5551	5.192	1.10917e-16	CTTTGCAGGAAAACTTGGTCGGGAGCCCAAACCTGCAGCTGAGGTGGAGCCGGCGGTGGCCTGCGGCCCGGCGAGGACTATGATTGGTTGCTCGGCCTCTCTCCGCGCCTGCGCAGTGTTCCTCCTGCCCGCCCAGCTTGCCGCCGGTCTGGGGTCCGCGGCCTTTGGAGGGTTCGAGTGTCAGCTGGCCGGGAAGCCGGCGAGCCGCCGGGATAGGGTAGTGGGCCGAACGGTGGGCCCGGCTGCCCCTTCCGGGAAGAAAGGAAGGAGCTGCCCTCTAGTCCCCGCGGCCTGCAAAGGCGGCTGAGAGAGACTGAGGAGCGCTGAGACGCTGCGGGCGCTGCCGCCAATGGCCGCCATGATGGAGCGGAAGTGAGCTTCGGGCGCGGGCTGCGGGCG…	ENSCGRT00015067801.1	KIF5B	Promoter-TSS	38
136	Chr4	NC_048597.1	109110558	109111391	peak_138	36.5044	5.19	1.10917e-16	GGAGTTTCTACCTAGCATTATACTCGTCTTTCCCGGATTTAAATCACCAGAGTACCAGAGAAGCGTCCTTTATCTGTGTTCCTACTTTTAAGGATAAAAGGAGCGATAAAAATGAGTCTAAGAAACCTCGCGAGAGGGTGAGGGGGCCATTCCCGGAACCCAGAGTCCAGTAGCTACAGACACGCTGCAAAGCGAAGCCCATGCCTCTGCTTCCTGTCACACCCAGACGAGTGCTGAGGCCGAAGAATCCCTCACACAGCAGGCCACACAACCTCTGCGACCAAAACGGAACCTTAAGATGCGGAGTGACGATTGCCAGAGAACAAGTTTCTCGGATGCGCAATGACGCCGCAACTGAGCGTGACGGGCGGAGCCTCGAGAGACTAGCGTCTGACTGAG…	ENSCGRT00015031378.2	cct6a	Promoter-TSS	75
137	Chr2	NC_048595.1	90086295	90087187	peak_139	36.4539	5.188	1.10917e-16	AGGTGGACCCCTCCCTGGTTAGCTGCCCTGCCATCCTCCCTTTTCCGGCGAATTCATGCCTCCAGTCACTACTTAAGACGCAGGCAGAGCAGCCGGCAGCAGCGGTTCCTCCCCTGCGGAGGGAAGCACCTTGGCATGCAGGTGCTCACACCTGGTCGTTCTCCCAGCATCCTCCGCTGCTCTCACCACGCAGCTCAAACTAAACTGCCCCGACCCGGCTTCTACGAGCGTCTCCATCAACCTCCCAAACCGAAGCCGGGTCAGGGTGCTCGGCTGACGGCGTGGGCATGTGGGAACTGTCTGTTCTCCTGACGGCCGCAGCTGCTGGCCGACTGACTCACGGAGGGGACCTGCGGCCGCCCTCGGCCTCCTCCCGCCGCCGTAGGGCGGGTACCCCGA…	ENSCGRT00015045050.2	FKTN	FirstIntron	139
138	Chr2	NC_048595.1	11335546	11336263	peak_140	36.3277	5.183	1.70608e-10	ACCAGAGGGCTGGCGTTGGTTTTTCACGGCGGGGAGGGGGCGGCGATGAAAAGCTGGAGCGCAGGATGCACTTGACCCCCCTCCCTGGGGACCAAGAGGCACCCGGCGTGCAGCGCGGGCGGCGGGAGCGGGCCGGGGCGGGCGGTCCCCTAAGTCCCACCTTCGGGGCGGCGCCTGTCGGCGGGGAGTGTCAGGAAGAGGAAGAGCGCGGTCGGGTGTGCAGTGCGGAGCAGGGGCCGGGCCGAGGCAGCTGCGCGCGGGCCACCATGGCCACCGACGAGCTGGCCAGCAAGCTGAGCCGGAGGCTGCAGATGGAGGGCGAAGGCGGTGAAGCGACCGAGCACCCGGGGCTCAACGGGGCGGCGGCGGCGGCGGCCGGGGTTCCCGACGAGACTGCCC…	ENSCGRT00015003270.2	ENSCGRG00015002133	5'UTR	492
139	Chr4	NC_048597.1	57618828	57619328	peak_141	36.2272	5.179	6.42688e-08	CCTCGCTGGATACCTGGGCTGATCAGCGTGGCCTTGGCTTTCGCTCTGGCACCCCCTGCTGACGCCGCCTCCGCCCCTGGCTACTCCCTGGTCCTCTGTCCTCAACAGTTTGCCTTCCAGGCCATCCTTTTCTGTGCTAGAGGACCCCAGTGTCACATCCTACTGGACAGGGACAAATTCGGACTTGGAAGGAAAAGACGAGGGAAGGTCAGAGTCTGAGCAGGAGGGAAGCTGGTCACCAAATTCACTGCCATCTCCCTTCACACGAAATGCCAAAGGGTCTGGAGGCATGAGGATGAACCCATGGAGTACCTCCCAGGGTCCAGGCAACTGCTTCTGCTTGGGCAAGTTTGCCTCTGGCTACCCGCCCCCCCCCAAGTTGACCCTAGACCCGTGTGT…	ENSCGRT00015036104.2	MELTF	Promoter-TSS	-303
140	Chr8	NC_048601.1	53518249	53518897	peak_144	36.1269	5.175	1.26765e-13	GGACTTATGAAGGAAAGACTGTCATCCCCTACCGGGTAACCAAGTACCTAGTGACATTTTTACATAAGATGACACATCTGAGCTCCAAGAAGATGCGGTAGCTCCTCGAACGAGAAGAGGAATTCAACCTCCTTTTGGGGAAGAATGATATTCTAAAACAGGTAACTGAGCAATGTGATGCGTGCACCCGAGTCAACGCATCCAGACTGAAGCTTCCTCCTGGGAACCGAGTCAGAGGCTACCGGCCCGGAACACATTGGGAGATAGATTTCACTGAGATTAAACCAGCTCATTTACAGGCACTACAATTAGTACAACGGGAGGTCTGGAAACCCCTTGCTCAAGCTTATAAAGACCAGAGGGACCATCCCACCATCCCCCATTCCTACCAGATGGGGG…	ENSCGRT00015020769.2	BC048671	FirstIntron	12088
141	Chr2	NC_048595.1	373769645	373770675	peak_142	36.1269	5.175	1.10917e-16	CACACCTGATTCACAGAGGGATGCGACCCACCACCTCGAGGTTACCTCTTGTGGCTGCGGCTCCTGGTCGGGTTCCAAACGCCGCTTCCCCGACAGCGATTCTGGTGACATGTGGGGCTTACCCCACGCCCCCGCCATGCTGCGCCGCGCCGGCTACCGATAGACTGTCGCTTCCGGCAGCGAGCGCGCCTCGTGTGCCCTCAGACACGCCACGCCCAACCAGGCTCTGATTGGTGAGCAGCCGGGGTGAAGCCATCTTGCGCAGCCGTAGAGAGCGGTGGGCCGCCCAAGGGCAGGGCCAGTGGAGTGGGCGGGGCAGGTCACAGCGCCTGCGCACACGGGATACAGGTCCGGCCCTAGCGAGAGCGCGCCGGTCGCAAGATGGCTGCGGCCATGCGA…	ENSCGRT00015034526.2	HSF1	Promoter-TSS	164
142	Chr1.1	NW_023276806.1	152577199	152578143	peak_143	36.1269	5.175	1.94984e-11	AGGAAGGAGAAAGAGGCTGGTCAAGCCCGCTCGGCACCGACCGGGGACCGCGCGGTGAGAGTGCCAGCCTCCCGCAAGCACTGCAGAAGGGAGCCTACAGCCCGCCCGCGCGCTTTTCCGGGACCAGCGCTCTGCTAGCCCGCCGGCTCGGGGGCGTGGCGCGACCGGGGGGGCGTGGTCAGGGCGTGGCTTCGGGCGCGGGCGTCGCGGAGGGAGGGTGTCACGCAGAGGGAAGCGGCCCGCGGCGGAGGGAGGGGAGGCCGAGTCCTGGAAGTGGAGCTCCGCGCTGGGACTGGTTCCTTCGCAGCCATTTTCTGTCCAACCAAACAGCCGATTGGAGACGGGAGCCAACCAGGGCTGCATTGGAGGTTTGTGTCTCGCTTCGGCCAATGATCGCTC…	ENSCGRT00015051790.1	NFYB	Promoter-TSS	266
143	Chr5	NC_048598.1	3157364	3158190	peak_145	36.0268	5.171	2.10863e-15	GGTCCGGCGCCCGTCCCGGCGGCGCGCCCGCCTCGCCCGCGGCGCGGCGCCGCGCCTTGCGCGCGCCCTTGGCGAGGTGGCCGTGGCCGTGCGAGTGTCCGTGGCCCGCGCCCTGGCCCTCGCCGCTGTGGTGGTGGAACAGGCAGAGCCCCAGCACGTTGACCAGCAGCCCCGCCACGCCGACGCCCAGCACCACAAGCGGCTGCTGCATCTCGTGCGGCTCGATGAAGCGCTCGACGGCCTCCAGCAGGATGGCGAAGCACAGCCCCGTCAGGAAGATGGCGTTCACCAGCGCGCCCATCACCTCGGCGCGGATCCAGCCGAACGTGTTCTTCTGCGTGGCGTGGGTCCTCCGGGCGAAGCGCTCGGCCACCAGCGCCACCACCAGCGCCAGCACGT…	ENSCGRT00015026748.2	SLC30A1	5'UTR	324
144	Chr3	NC_048596.1	275698324	275698956	peak_147	35.9769	5.169	3.33426e-16	TTGCTTACTTTTTTTTCAGACCCTGTTTCTTCTCCTGTGTAACGGGATTAATATCTCTGACGACATTGGATGGCGAGAAACAGAGGTGGGTCCTTGTCCTTCATGAACCTGCATGAAAGAGTGTGAAGTGACAGAAGTCACAAAGGCCTGGTGACAGGGCATGCTCAGTGCTGTGCTTTCTTGTCCTTCATCTCTGTTTGCACCATGGATGAAGACTTCTAGGTTCACTCCTGTGTCTCTTAGCTGGCAGGACTTTGGACCGAAGCCACAGGCTCCTCCTGAAAGCATGGGCTTGGGCCAAGGGCAAATATGCAAGGGCCTCTCGGATACAGCCCACTCCCGGAAGCTGTGGGCTTTGAATGCCGTGCCAAACCTCCTTCCCAACTTTCAGCAGCAACT…	ENSCGRT00015053114.1	ENSCGRG00015029508	Intergenic	-10084
145	Chr4	NC_048597.1	93416553	93418798	peak_146	35.9769	5.169	1.10917e-16	TTCGGCTTAAACACAAGAAACACTTCCAAGAGCCCCTTCCAAGAGCCTCGGTTTCCTACAGTGAAACCGGACCAACACTACTCCCGTCTCGGCCGTGGGAAGAATTCATTCAATGAAATACGCTAGCAAAACACTGGGCACGCAGAGCCGGGACGCAGGGAGACACGGTGGGTGACGGCGATGGCGATGGCGATGGCGATGGCGTTGGCGACCTCCGAGCGGGCGGGCCAGGCCTGGGTACCCAAGGGAAGGAGCCCGCTGCCCACCTGCTCCTCCAGCCGCTCGATTTCCAGCTGGTTTTTCTCCTCCTCCTCGTCGTACTCCCACTCGTCCTCCCCGGGGGAGCTCTCAGCGGAGGAAGCCATGGCGTCCTCCTCATCCCCGTCACTCTCGCTCACG…	ENSCGRT00015037424.2	SART3	Promoter-TSS	-343
146	Chr7	NC_048600.1	131840349	131841239	peak_148	35.952	5.168	1.10917e-16	CTTTCCGCATTCAACTGCAGAGGCTTCGGGGTGGTCTAGGAGCGAGTCTCACCACACCTCTCACAGCCTGGCCGCGGGCGTCCTCCGTGCGCCCCGGGGCTCGCTCTCCTCTAACTGTCCGCGGCCCTAACGGGGCTGAAACCCCGCAAGGCCCGACCCTGCGGGACCCACGGCCTCGGGGCCCGGGGCGGGCTCGCACTCGGCTGCCGCCACCCCAGCGACCGGGCGAGCCTGGCTGGGCGGCCCGCGGGAGAGCCGGGCCTGCGCTCCGAGCGGCTCGCACCTTCTCCGCCACCCCGCCCGGCCTCCCCGCGCCGCGAGGCCCGCGCCCACCGTAGGCGTAGATGCCGCGCAGCAGGTCCTCCCGCAGGCCCATGGTGTCGAACGTGGGGGTCACGT…	ENSCGRT00015004260.2	EIF4A3	5'UTR	256
147	Chr2	NC_048595.1	171767343	171768396	peak_149	35.9271	5.167	6.15177e-13	CCATCAGTTAATGCAATTGACAGGCAGATCAGTCCTGTCCCAAGCTACCTGAAGAGAGACTTTCACGGATAAAACTTAAGGATTTTCCCCGACAGACTCACGAGCCACGTATCTGCAATCTACAAACATCACAGCTGGCAGGCAAGCCTTGACGGTTCTCATGAACACGGTTCTCCTAAGGCCAGGTGGCTTTCCCGGGTCGGGATGGCGACAGTGCCAAACTCAAGACTCACCATCAGGAGTGTGAAGTTCGTTAGGTCGGGGATCGACTCCCCGCAGGGAATGAACATGACTGCTACCGGCGGGAGAGAAGCTCGAACACTGACCAGGAAAAGATCTCCGGAGCGCAGATGGTGGAGCACGTGACCGACCGGGGTCCTTCGGGCGGCCGGCGCTCTG…	ENSCGRT00015028001.2	CEP76	Promoter-TSS	-23
148	Chr4	NC_048597.1	87130752	87131987	peak_150	35.9022	5.166	1.10917e-16	CAAAACCAAAACAAAAGCCCAGGCACTCTGGTGAAGTTGTCACCGGACGGACACTGCCGACGTGGGGAAGGGGCGGGGCTGGCCTTTGGCGGCTTTTCCTTAACCAACTGTTGTGTGCAAAGCCACGCCACCGACACCCTGGCGAAAACAGAAAGTAAAACCCGAATCGTGCTTTCAAGGGCCGAGACAAGTGCTTCTCCGGGGCCTTGGACGACGCCCGCGGCTGCCAGGAGGCGCCTATGCGAGTGGGAGATGAGACGGGGGCGACAGGCCCGCGGCTGGCACGGGAGGAACTCAGCACGGGGCCGCCTCGTACACCGCTAACTTTGCAGAGGTTTCCAGAAGCGGAACTTACAGCCAGAAATCAACCCCCATGGGTGGGAAGCAGCAAAACAAACC…	ENSCGRT00015030336.2	AGAP3	FirstIntron	64367
149	Chr2	NC_048595.1	175483720	175484782	peak_151	35.8028	5.162	2.77332e-15	ATCAATCCTCGGTAAAAATAAATAAATGAAAATAAAAATTCCAGGTCAGCGAAGCTGTAGAATCAACTTCAGAACGCCAGCGGCGCCGCCCACTCTTACAGCCTGTTTCGGCGCTTGAGCCTGCGCCTGCGCCTGCGCCATTCCCGTAGCACAAGGCTCAGGTTGGCCACCAAACGGAAGGCGCGGAAATGACGTCAAACGCACAAGCGCCAAGTCTCCCTCAGCGCGGGGGCTGCTGGGTGCTGCGCGCCTGGCGGCTCTCGCTCCCCTCCCAGCCCGCGTCTCCTCCCCCTCGGCTCGTCTGCTCCCTGGCGTGACTCGGCACTCAGAGCTTCGGGAGGACACGTCGTGGTCGCCGCTCCTGTCCAGGCCCCGGCCTCCCGCAGCTTCTCTCGGGCC…	ENSCGRT00015076918.1	TXNL1	5'UTR	293
150	Chr3	NC_048596.1	94853771	94854452	peak_152	35.778	5.161	8.14704e-08	TGTGGTCGCTGAGTTAGTCTCTAGCTAGCATGGAGTCGGTGAGGAAGAGTAGAGGCTACTGCAGGAGTCCCCCTGGAACCCAGAAGCTTTCTGGAGTTTCACTCGTCCTAGGACCCGGGAAAGTTTGTTTTCTGCATCCAAGCTGTCTTTCTTAGGCACTCAGCAAGGCCAGGCATGGAAACAGATGAAGGGTGAGACCTCCGCACATCGTGGGTTACACTTGCAAGTTCACAGATGTCCTCAGGACCCCCACCACAACCACCACCACCACCACCAGCAGCAGCAGCAGCAGCACCACCACAACCACCCAGGGTCTGTGAGTTTTTTATGAGCATTAGTAAAGAGGCAAAGGCCTCCAAGTTGGCTTCTTTTTCTTCTTTTGGATCTTGCACTTTCTTC…	ENSCGRT00015062886.1	ENSCGRG00015040602	TTS	1567
151	Chr5	NC_048598.1	133999822	134001647	peak_153	35.7532	5.16	1.10917e-16	CCCCGGAGGTGGCACAGGAGGGCTGCACATACCAGTTCCTGTCCCGAATCCGGGTCAGGCCCAGTTTCTCCTGGATCTCATGGGGTTTCATGGCATCGGGCAGGTCCTGCTTGTTGGCGAAGATGAGGATTATGGCGTCCCTCATCTCCCGGTCATTGATAATGCGGTGCAGCTCCTGGCGGGCCTCGTCGATGCGGTCGCGGTCGGCGCAGTCCACCACGAAGATCAGACCCTGGGTCCCGGTGTAGTAATGCCGCCAGAGCGGCCGGATCTTGTCCTGGCCGCCCACATCCCACACGTTGAACTTGACGTTTTTGTAAGTCACCGTCTCCACGTTGAAACCCACCGTGGGAATGGTGGTCACCGACTGGCCCAGCTTCAACTTGTACAGGATCGTTG…	ENSCGRT00015055499.1	ARF6	CDS	381
152	Chr6	NC_048599.1	136684251	136685661	peak_154	35.5555	5.152	1.10917e-16	ATTTTAGAAGATACGCAGTCGTCCAAGTATCGAAACCAGAGAGGAACTAAAGTAGGGGAAAGGGGCACAGTAGGGTCTTCTGTAAATCAAGTATGTTCACTGAGCAAGGAACCCTCCACACACCCAGAGATGTCACAGCTAAGCTGTTGGGAGGCAGTAGTTTCGGCTCCCGGACAGTGGGCAGTTTTGCCGTTTTGGGTGTTTTCCTCGAGGGAACCACGCGCCCGGCAAAGCGCAGTCGTTGTACACAGTTCTCCAAGTCCGTGGGGGCTCGGAGTGGAATGATCGGAGAAAAGGTAGCTCCCAGACCGCAGCGACGAGAAAGAAAAGGCCGCCGCCTCAGGACGCGGAGCCAGGCCAGGCCTCAGCCTCAGCAGGGCCGCCCCTTCCCTCGGTCGC…	ENSCGRT00015011597.2	MAN1B1	Promoter-TSS	22
153	Chr3	NC_048596.1	14534728	14536972	peak_155	35.3834	5.145	1.10917e-16	CATACAGTTCACATTTGAGGCTGCACGCATGGGACCGCGAGTTTTTGTTTTTGTTTTTGTTTGCCAACACCTCCAGCCAACACTCCTCTCCCCCGCCTTTCCCTCTCCTGGTTTCCTTGGGGCCCCAGTTTACAGGGAGTGCAGCTACGCGCCGCGGCAAGGGGCAGGGCACTCGTTTTCCTACGCTGCGCAGCCGCCCTTCCTTACCTGGTAGCCGGCCACCTCAGCGCTGTGCCGCTCCTCCAGTTCCAAGATCTGCCTCTCCAGGGACTCATTGGCCCCGCGCAGGCCCTCGATCTCAATGGTGCGTGCCTGCAGCTGGCGCCGGTACTCGTGGATCTCCTCCCGGCTGGCTCGGATGGCCTCGGTGCTGCGCGCCGCCTGCTCGTTCAAGTTGGC…	ENSCGRT00015078029.1	NT5C2	Promoter-TSS	50
154	Chr4	NC_048597.1	79109738	79110838	peak_156	35.3099	5.142	1.10917e-16	ACGTGTCTTGGTGCAACGCACAACGCATCGATATCGGCACCTTTCGTGTGTACTCCTAGTCGGTAAGAGCCAAACGTAAAAATTTTCCCCCCAACATTCTCAATTACAGCTTGTGGAAGATTCCTGCTTTCACTGATTTCTCGGATCCATTCCTTCACCAGATTATTTAATTTCTGCAAAATTAAAATCCTGCGCTGCAGTTCCTCTTCCTCTTCAAACACCCCGAAGGGCTGGAGCGTCTCGATCAGCTTCTGGGTGAGTTCGCGGTCTGTGTCCTTGGGGGCGGCCAGGCTGATGGGGGACGATATGCCGTACTGCTTCGGGGCGGGAGCCGGCTGTTGTGCTCCTTGGGTGGTCACCGCAAATGGCATCATCTCTAGCTCCCGCGCCGCCAGGGCA…	ENSCGRT00015021794.2	RADIL	Intron	12321
155	Chr3	NC_048596.1	13953788	13954503	peak_158	35.2854	5.141	4.4157e-09	CGTCCCCTCGGCTCTGGGCGCCGCCGCTCCGCTCGCGCTTCAGCCCACACAGCCGCGGCCCGCAGCGCGCGCGGACGCCGACGCCGACTCGCAGCGCGCCCCCGCGCCTCGGCGCGCGCGCACGCACGCACGCACGCACGCGTCCCGGCCGCGCGCCCCGCTCTCCGCGCGCCCGCGAGGGCGTGCCCTCTGGCCCCGCGCACGCGCGTTGGGTCCGCGGGGCTGGCTGCCGGGAGGCTCGCCGGCGCCCGCGGCGGGAGGGAGGTGTGATGGATGCTCGAGCGCTCCCATCCGCAGCCGCCCGTGCTTCGTTGGAGCTGACCTCCCGGAGCCGCAGCCGAGAGGCTCTCCGGCGATGCTGGTGAGGTCTCCGGCGGCACGACCCCGTGGATTGCGCCG…	ENSCGRT00015032002.2	SLK	Promoter-TSS	-636
156	Chr1.2	NW_023276807.1	105489141	105492199	peak_157	35.2854	5.141	2.66686e-15	GGCCACCTCTCACACTATGTCCTGGGTGCTGTAGAGAGCAAGAATTAAACAAGGCACTGCTACCCACGGAGAACCCTAGCTCAGGTCACATGCTGACACCCACAGAAAGCACTCGAAGCCCTGAATGCAGACTAAGTGCATGCGGGATGGGCAGCCCAGGCTTCTAGCCTTCCTCATCACTGTGCCCAGGAGAACCCAACCCTACCAGGGAACTCAGAAGGGACAGCAGGGTCTCGATTGCTGCCATCTGGCTCGAGTAGAAGCTTGGCAAGGTACAGGGCCTGCCCTCCGCCTGCGTTCAATGCACACATTCTGAGGACGAGTGTGAAGGGCAGACAGCTCGGTGTAGGGGCCACGGGTCAAGGCTCTGCTCTACCAGCTGTGTAGCCATGGGCGCCC…	ENSCGRT00015055797.1	ccdc96	Promoter-TSS	226
157	Chr1.2	NW_023276807.1	22180243	22181930	peak_159	35.2121	5.138	5.44503e-14	CATCTTTAGTGTAGCAAAATGCACACAAAGCTTGCCGTTTGAACTATTTTTACATCAGTGGCATCACGTCCACTCACGCTGTCTCTGACCGTCGCCACCATCCGTCCTCCCAATTCGTTTTTATCACAAGCTGTCGGGGATTAAATGTTCTGCAACCCTGCCTTAGTCACACACAGAAGCTTTGAATGTTCTGCTGGGACAGTGGGAAACAGAGGATGAGGTTAATCAGTGAAGGGCTATTTGCCAGGAGCTTTTCTGTTGACGGACTTTTAAGATCTGAAAGCTTCTCTTTAGATGTCATCAATCAAGAAGCTAATGGATCAGCATCCACGCATCGCCCCAACCATAAACGAGCCCCGGGAGGGCAGCACGGACCCCCAGCAGCCTCCTTGCCTATGG…	ENSCGRT00015073126.1	ENSCGRG00015041700	Promoter-TSS	-297
158	Chr3	NC_048596.1	257888154	257889730	peak_160	35.1146	5.134	1.10917e-16	TCCAAAGGAGAGCCATCGTTTGCCGGTTGACATGGCGTATAAGAGGGGATACTTTAATGAGGAGCTTAGCGAGATCCTCTCAGACCCAAGTGATGACACCAAAGGCTTTTTTGATCCAAACACGGAGGAAAACCTTACCTATCTGCAACTGAAGGAAAGATGCATCAAGGATGAGGAAACAGGGCTCTGCCTTCTGCCTCTGAAAGAAAAGAAGAAACAGGTGCAGACGTCGCAAAAGAATACCCTCCGGAAGCGGCGAGTGGTCATAGTTGACCCGGAAACCAACAAGGAGATGTCTGTTCAGGAGGCCTACAAGAAAGGCCTTATTGATTACGAAACCTTCAAAGAGCTGTGTGAGCAGGAGTGCGAGTGGGAAGAAATAACCATCACAGGGTCCGA…	ENSCGRT00015039940.2	SNRNP48	3'UTR	-10837
159	Chr4	NC_048597.1	228850518	228852024	peak_161	35.0417	5.131	2.24388e-14	AACTGATTTTGCATCAGTCACCTGTCAGCTTACGCAAACGGCTGCTAAGGCGGCAGCCTGGAGATCCTGGTTCAAATGACCAGGGGCAGGACACATGGAATTAAGTTTCCAGGAGCCCTTTCCAGCGACGCCGGTGTAGAGAGGAAGAGACGACCCCTCGCACACACGCCATGAGCTCCCACAACCACCGGAACCTGTCAGAATCTGCATCCAAACCGAGGAGCAGCACAGAGCCGCGGTACTTCCGGGAGCGGATCCCGTGGGCGGGGGTCACAGCCCGGAGGGAGAGAGGGCTTCTCCCCACCCCGAGAGCAGCAGCGAGCCTCCCGCGCTGCCGGCACACCTGACTCCAGCCGAGCTTCGCCATCTCCGAGCCTCCGTCCCTCGTCGGGGGCGTTC…	ENSCGRT00015017961.2	ENSCGRG00015011272	Promoter-TSS	248
160	Chr7	NC_048600.1	126398026	126400373	peak_163	35.0417	5.131	1.10917e-16	CGCCTGAAAGCCTCGAACCACTACGGAATAAAGAGATGAGAACCCGGATAGACTTAAACGAGTCTAAGTCTGTTCTTCATCAGAAAAAAAAAAAGGTGCAACTTGGTGATGTATTTTTAGGTCGTCCAGCTCCGTAGTTGGGAGACTTTCTAAATACGAAATAAAGCAGGTCCTCTTCATTCTGAAGCAGAGCATCCCAACTTACTTCTTCCCACCTTCTCGAAGACGAAAATAAGAAGGGAAGAAAGAAAGCTTATCATCTGCTTGGGGCCTGAAGCTCTCAGAGGCCGCCTGGGGCCTGAGGCCAGGCTCAGGGGAGATGCGAACGAGCATAACTCGCAATGTTTTCCACCTCCCGCCTCAAAGCCAAACGGCTCCTCATCCAAACAGTTTAGAATC…	ENSCGRT00015075046.1	ENSCGRG00015032433	Promoter-TSS	300
161	Chr2	NC_048595.1	368274733	368275951	peak_162	35.0417	5.131	5.88844e-15	AGACGCTTCTATCTGGATGTTTCATAGATGTGCAAGTCGGGGAAACATAGGTCTGCTCGAGACAGAACCTACCTCTGCAGAGGTTAGGCGGGACCCACGTTTATATTACCCAAAGGACTCATCCTTCTTCTGATAAAAGGAGCAAGTGACCTGTAAAAGTCTTTATGGCCTGTTCTGGCCATCTTGAATGAATTGCATGTTATCAACATGGTAACTCCACACCCGAGAATTAGGAATGTCCTGGGTGTCCTCTCTCTCTCTCTCTTTTTTCCTAACTTTTGGACGCTACCCTAGACTCAGACGAGCTGGAAGGCCCGCCATCATCCTGGAACCTCGCCATCAACCTTCAATCCGGGCTGCACAGCGCCGAGAAGGTGGAAAGCAAGGCACAAAACGAGC…	ENSCGRT00015013519.2	ENSCGRG00015008494	5'UTR	178
162	Chr3	NC_048596.1	278683344	278684544	peak_164	35.0174	5.13	1.10917e-16	ACCAAGGACCCGGGTTCTTCCCCCAGCTCCACCAGCACCCACAGGAAATCTACTTGATTGAGGTCTGACTTCAGGAGAAACACTGAAAGACGTCTGAGTCTGAAGAACAACCGCTAGCTCGACGGCGAGGCTGCTTCCCTGTCCCTCACGACGTCCCCGCACCATTAGAAGACGCACATCCGGTCGGTTGGCTCCACCACCAAAGAGCAGCATGGCGGCTCGCTCCCCACCGGAAGCCCCGCCCCTCTCCCCTTCACCCCGGAGTCACCTTTCAGAGTCTTCCGGGAAGCTGCGCTGGGTGAGGCGGGCTACGGAGCCCTCAGGCTCCGCCCCTCTCCGGGTCCCCTCCCCGGCCAGGACTCTACCGGAGGGGAAGGAAATGGAGAGCGGCTTCCGGTC…	ENSCGRT00015023064.2	NAA35	Promoter-TSS	303
163	Chr2	NC_048595.1	202567898	202569367	peak_165	34.9689	5.128	1.10917e-16	GTCTCCAACCTCAGGCAACCCTTTCACCCTTCAACCCCCAGAAGTCCCAGATCCAAAGAGAACCCGCAGTAGCTAGCAACGAAACGATAGGAAACCCTCCTGCGCAGCCGATCGGCTCCAGCCTCGGCGAAGTTCCTGATCCAATCCTAAAGGCCAGAATTCTGAACTTTTGTTCGCGAAGCCACGATGAGGTGTGGCGCACCGCATATGGTCAGCGATAAAGCTTTTCAAACAGCTTAGACCGCACGCACGTACATACGCGTCGGTCCGAGAAGCTAGACTCTGCGTGGCAGAGCTTCAGATGTCCATTCACGTTAATGGGGAAGAACGAAAGACAACGACCACTCTCTCGCGCCCTTTAAGAGCCACCCCCATTCCAGCCCGTAGAAGCTGAGAAAA…	ENSCGRT00015003657.2	ETF1	Promoter-TSS	66
164	Chr4	NC_048597.1	169400952	169402835	peak_166	34.9204	5.126	1.10917e-16	CAAGAAGAGCAGCCAGCCAGGTCAGCGGCTGCCCTCCCGGATTCCTGCCACCCAAGCGACCCATGGTTATTTTTGGCTGGCAGTGCCCCACCACTGCAACCTCAAACCTGCCACCTCGCAAGCTGCGGCTGCCACCGGGCAAAACGCTCCTCCTTTTCAAGGGCACGGAGGAGGGAAGCTGGAAGGCCGCCAACTCCGCCTTGACGGGGGCCAGACTCAAGCAATTCCCACCCAAGCATCAGGGCACCCGCACCCGGAACTAAAGCATAGAGGCTCCCGGCCGGACCGAGGAGCAGCCTGGACATTTGTACTCCCGGCTCGGTCTGGCCCACTCTCCGGGATGGAGCGGTTCCATCATAACAAAACACCGAGGGGCCGGAGGCCGGCACTCGAGTCCCT…	ENSCGRT00015060275.1	CLK3	Promoter-TSS	-438
165	Chr2	NC_048595.1	32628587	32629347	peak_167	34.8479	5.123	1.30918e-07	ACACTATTATCACTGCACAAAATCTATAATTTAAAAAAAATACTTACCTTCCAACCACTGCCAGCCTCTCTATAATATGGGAAGTTATCACAAATCCACTGGTAAATCTCACTTAAAGTCATTTTCTTTTTGGGTGAGCTATTAATTGCAAACGTGATGAGGCTGGCGTAACTGTACGGAGGTTTTCCATCTTTGTGCTGTTGGACTTCTTCCTGGTCCAGCGTTGTGTTTGGGTCAAGGAGTGCGTTCTTCTTAGAAATTGCCGTTCCATGTGCATTTTGTGTAGCATCAGATTTTTGGATGGCTGCTCTCATGGTGAGCTGTGGTAACCAGTCCATAGATGTTAGGCTGCTCTCCAGTTCAGATGTCATCCTGAAGGTAAATAGACTCCTCAGTGAG…	ENSCGRT00015004539.2	FOXJ3	Intron	13236
166	Chr2	NC_048595.1	442859464	442861549	peak_168	34.7996	5.121	1.10917e-16	AGAAGGGTTGCTAAGGGGTTCAGAGTGATACCTTGCACGAGGCAGAGGCCTGCAAGCTGGCCCCTTGCAAACTATGTACTGCCTAGAACCATGGCGTCCATCCAAGGCTTGTGAGGAGGCAGGCAGGGCTGCTCAGGGTTAAATGGAGGGCCTGGGCATCTTGACAGCCAGAATCAGGAGGTGTTAGAAGGCTGTGGTGGCTTCTGACCCAGCCTTCCTGTGCCCAGGACCAGAGTCAGAGCCGAACCTCAGGCCCCACCCCCGCAGAACAGGCGACTTGGAGGTATTCGCAGACACACCAGGCCATCCTCGGCCCCTTTGGGGAGCTGCTGACTGAGGACGACCTGGTCTACCTGGAGAAGCAGATCAACGACCTGCAGCTCCGGCGCCGCTGCCAGG…	ENSCGRT00015075495.1	ENSCGRG00015035341	3'UTR	-1361
167	Chr5	NC_048598.1	52633949	52635697	peak_169	34.7755	5.12	1.10917e-16	CACACTTATATGGCTTTTCTCCACTATGTGTCCTCTTGTGTCTCTCCATATGGTACTTCTGAATAAACTTCATGCTGCACTGATCACATCCAAAGGGTTTCTCTCGACTGTGAATTTTCTCGTGTCTCTGCAGCAGGTACTTCTGAATGAAACCCATACTACACTGGCTGCACTGGAAAGGTCTTTCTCCTGTGTGAATGAGGACATGTCTCCGCAGGTGATAGGAGCTCCGGAAAGCAGCACTACAGTGATCACAGATATGAGGTTTCTGACTTGGGGAGAGGACGGCACCTTCTCCATCTCCAACCAAAGGTTTGGAAGATGCACTTGGCTTCCTCTTGGCTTTGATTCCCTGAGATTCTGGCTTTGGCCTCTTTGCCTTTTTGACGTTAGTGTCCT…	ENSCGRT00015036505.2	Zfp281	3'UTR	562
168	Chr7	NC_048600.1	119156034	119156852	peak_171	34.7514	5.119	1.10917e-16	AGAAAAGGATGGACAGAGGTTTTTTGTTTTTTTTGTTTTTTGTTTTTTTTTTTTTAATTCGGGAGAGATAAGTTGCGGGGATTGATGCATGTCACCACCAGCCGGACATAAAGGATCGCTTAGATGAGAAACAGTACCAGGCTCTGCGGCCGCGCAACTTAGTCACCGCTCGGCCTGGCTCGGCCACACCGACTGGCATGACACGGCCCGCTACCTACCTGCACCCGAGGCTGCAACCGGGCCTGGGGCTTCTGAGGCCACCACCTCCACCCAGCCTGCCTGTGTCTGGCCTCCGCCTTCAGGTCGCAGAGACTGTTGAGGGCCGCGATGACACTGGGACACAGCCCAGGACAGGTCGCTCAGTCACAGCACCCTCCAATTCACGTAGCTTCAGCCGTC…	ENSCGRT00015036424.2	CCDC47	Promoter-TSS	44
169	Chr4	NC_048597.1	90435153	90436066	peak_170	34.7514	5.119	1.10917e-16	TGCGTACTCCTTCCTGGATATCCTCCGGGTCCTCGGACTGAGGAGGAACGCCAGACAGGGTGATGCTGGGCCCGCTTGTGACTTCCACTTGCCGCCCCAGGGCCGCCCCCGCCACTCACTTGAAGCACCGCCAGGATGTCAAACACCGCGTTAGCCTGGCCACGGCTCGTTAGCACCGCCTGCAGTAGGCGGCCCAGCTCCCCGCGGGAGCCCGCCGAAGCCGGGAGACGGTCCATGCCGCCGGTAGCTGCCCCCGGGAAAGGATGTCTGCGCCTAGCTTAGTCGCGCTCGTGACGTCACCAGCACATGCTAGGGCACGTTGGTTACGTCATCGAGGAGCGCCAAGGAGGAGCGACAGCGTGCGGCGACCATGGCGCTCTTCCATGTAGCCCGGTACCC…	ENSCGRT00015050775.1	NOC4L	Promoter-TSS	-22
170	Chr7	NC_048600.1	48348535	48349652	peak_172	34.7273	5.118	3.02691e-12	GTGGCAACCACGTGTTCCCAGGGGTTGCGGCCCCCTCAGCCGCAGGGAGCTTGGCCGGCCGAGTCCCTGTCAGCGGCGGAACCTCTCGGATGCACGGGGAGGAGGGGCCGAAGCCCCTGTAAAGCCCAGCGGACTGCACTTATACCGTCCCAACGAGGCGGCGCAGGCCGCGCTCCAGAGGCACCATTATCCCGGGACGCGCCTGGGGCCCAGCGCTGAATTTCAGCTGCCTGTTGCCAGGTCCTGAGGCCTTCTTCACGTATGAAGAGAAAGTGTCGTCACAGCCCCTGCTCGCGCCCCAAGCCAAGTTGGCACCCTCGGCCGACCGCCCTCTCAACGCCAGAGGCTCGAGGCTGGGCCGCTGCCGCCCCAAGCTACGGTCCCGCTCAGCGCCCGGGC…	ENSCGRT00015034121.2	NPM1	5'UTR	253
171	Chr3	NC_048596.1	79624751	79626046	peak_173	34.7033	5.117	1.10917e-16	AACCCTTTGTATGTTCAGAGATTCGGCTAGACAAAAAGAGGGACCGGCTTTCGGTTTTGTTCCTCGGGAGAGAGGAAGGCTGGCCCGGGAGATGGTGGGGGCTGTTCTCTGCTCGGGCCCCGGTGCCAGCTGGGTGGCCCACCCCGAAGTTACTCGGATTCTGAGGCCGGGCGCGGACGCTGCCGGGAGCCTGGGAACAATGCAGGGTTCCGGGGCGCCCATGCTGGGCCTGGGGAGCCGGGCAGCGGAGGCGGTCCCCTGCCCGCGACGCTGAACAAAAGGCTCCGTGGAGCCAGCGCCCGGGCCGGGAAAAGTTTGAGAGAGGCCGGGGTCGAGGCCCGCGCGCGCCGCCCCGCACAATGGCCCAGCCGAGCGCGGGAAGGCCGAGCGCCACGCCCC…	ENSCGRT00015072436.1	METTL9	5'UTR	141
172	Chr6	NC_048599.1	24708538	24709595	peak_174	34.6792	5.116	1.10917e-16	ATGGCCCCAAATCCACTCTACAAGCAATTCAGCGCTTCCCGAACCGCTGAGGTAACCAGCGGCACAAGAACCCGCACCTCCTGACTGGCGCTAAAACAGTCGCTCACGGCCTCGGAAACTGCTGTAGCTCAAGCGCCCTTTTCTTCTAGGCAAACTACAAGTCCCAGCATGCCCGGCGCCGGGATGTCGCCTGGTAACTCGCGCCACAAGCAACACGCGAGGTTCTCTCTGCCGCACGCCTGCGCGTTGGCGAGTTCTGCGCAGGCGCACTTACAACGTTTGGGAGGAGGGCGGGGTGTCGTTCCCTTTCGCTGATGCAAGAGCCTAGCGCGGGCCTGGGAGAGCTGTCGGTAGGAGCTTCGCCGAGTCCGGGGTCTGAAGCTGACCGGTCTGACGTCC…	ENSCGRT00015000532.2	EIF2S2	FirstIntron	317
173	Chr8	NC_048601.1	96528226	96529307	peak_175	34.6072	5.113	1.10917e-16	AGGTGCCTGCTGACCTGTACTGTTCACAGATAGGATTTGGTAATTTACTTTTAACACAGAAGAATGAGACAATCAGCCAAGTTCAAGAACTACTGATCCATTCCACTCTCAACAAATGAATGAACTCAACTATGTGGTCACAACGACTCATCAATCGAATTTGCAGAGGCCTTTGGTTTGACTTTTGCTCTCTGTGACTGTCTTATGAATTCTCCTGGTGTGGCAGAAAGTCTGAAGGGTGCTCCCGTCACCTGCAGTTTGAGAGGACATCTGGCGCCTGGAGCAGCTTCTCTGGTGATCACATTCCTTGTCACATGTCCTTGTCACATGTCCTTGTCACATGTCCTTGTCACATGTCCTTGTCACATGTCCTTGTCACATGTCCTTGTCACATGTCCT…	ENSCGRT00015049155.1	ENSCGRG00015036885	Intergenic	-250914
174	ChrX	NC_048604.1	97080836	97081470	peak_176	34.5832	5.112	7.76247e-12	TGCGGCGAGTAGGGACTGCAAGAGGGTGCGGCGCTGGAGCCTAGTACTCTGGAGGATGGACGGCGCTGGTACTCACGCACTGCCTCCTGCTTGGGGTCCAACGTGCTGAGGACGCGCTGCACGCTGCCGAGCTTGCCCTGAAGTGCCCAGACGCGGCGGTGAGTAAGCTGGATGTCGCTCTCGAGCTCCTGGAAGAGGCTGCACGCGTGTCGGGCCACGTCTGAGAGCTGCCGGAGGACCCTGGCCAGTGCAGCGTTGCTGACCGCGCACAGGTCTAGCATGAGCAGTACAGCCTCGGTTGCAGCCGAGGACGCCTCGCCAGTGGCCGATGCCGTCTCCGGGACCCCCGCCACGCTCTCGTCCCCGGCCTCGCGCTCCTCGCCCGGTGGCTGCTGAGCC…	ENSCGRT00015024313.2	NHS	CDS	789
175	Chr1.1	NW_023276806.1	231608419	231609206	peak_177	34.5114	5.109	1.10917e-16	GTGTGTCTGTGTGTGTGTGTGTGTGTGATGGCAGGACAAGTGCTCGACCGTTGAGCTACATCTCCAGCCGCTAGACTCTGCTGCTACTCCCACCCAGCGATCCTTCCAGAGCGCGCTGACATTAAGGATTAGGAGGGGGAAAACAAACAAACCAACAAAAACACGATTTAATCACGCCGGGGCGTTTTTTTTTAACTCTCGATGTTCAGAACGCCTCTGTCGCAGCTGCGCGGAACCCTCCTCTCGCGGCCCCAAAGCCAGGCCGGAGCGGCCGCGGGGAAGAACCGGTACGTGCTGACGTCAGGCACGCAGCGCCTGGGAGGCCGAGGGCGGGGCCGGCGGGGACCTGAGGCCGAGGGACCGCGGCCCGAGCCGGGGCCATGGCGAAGCTGCTGAGCT…	ENSCGRT00015046352.2	ABHD16A	Promoter-TSS	212
176	Chr7	NC_048600.1	73287704	73289050	peak_178	34.4636	5.107	2.36048e-11	CTTGTTACAAGCAGATTGCTCAGAACCTGGGAGCAGGTTGTTCCACGGCCAGGTTAAAGATTCCCCAACTCAGAAGGGCCTTTCTAATCCACCCAAAGGAGCATCAAGGGGGTCAGTCAAGAGGTAAAACAAGGCTCAACTCCTGCAGAGGCCACCGGGCCCTTGAGTGCAAACCTCAATGAAGATCTCACCAGAAAAGTGTGGGGCACAAATCACGGCTCACTAGGGATCAGAGTGGGCACTTGGGATCCACTGAAATCCGCATATGCGCTTGTTAAATCCAAGCACCCGGTTCAGCAGTCCGGAGCCCCGCTCCACCGGTCCCAGCCCTTCACCTCCTACAGCTCCGGTCCTCCGGGCCGACAGGAACCGGACTCGAGACACAGAGGAGGAAGACCT…	ENSCGRT00015029497.2	ARF1	FirstIntron	358
177	Chr2	NC_048595.1	381764825	381766038	peak_179	34.4158	5.105	1.10917e-16	GAAATCGAGGATGTCTATCACGTAACAACAATGGGGAACAGGCGACCTTTGAGAGTCTGTGCCTCGGGACTCTCCAGCCCCAAGCCACAACTTTCAGCGTTCAAGCCCCGCAGGCTGAGACCCCCGCAGAGCCACCCACGAGAGAAGCACGCGGCACAAGCCTCACATTCCCTCAGATCCACTGCCTGCCTCCTCAGCCGCCCAGCACACCATCAGAGGCCTCCACCAGAGTCTCCCGCGGGCCAGACATTCGTCCCGCCCGCGCCTCAGCAGCAATTAGCGCGCGAACCGTCTCAAACCCGAGCGGCGGCTGACACGTGACCAACGTGCTTAACCCGCGCTGCCAGTGGCGCCGGCTCAACCTCCACAGCCCGCGGTCTCTACGCCCATGCGCGAAAC…	ENSCGRT00015067744.1	NUP50	5'UTR	160
178	Chr4	NC_048597.1	208264439	208264939	peak_181	34.3681	5.103	4.44631e-08	ACACACACACACACACACACACGCACACCTCCCCCAGGGGATTCCTTTTTGTCTGCGGCAGACTTTAAAGTCTGTAACCGGACCCCTGTCAGCTGCATGACAAGCAGGATTTAGGCTTTTGGGGCGAGTTGTGACCGCGTACCTTTGCAACCAATGCTCTGCGGCCCTTGGCCCGGGCGAAGAAACTGCCGCAGGCCCTAGAGGCCAGACTGGGCCTGGGTCGGAGGAAGGCAGGCAGTCTACTAAGAAAGCAAAGTGTCCAGGGAAGAAATGTCCCGAGCCTGGTCTGTGGCTGCCCCAGGACTTTGGTTTCCGCTGAGGGAACTGGAAAGAGATTTCGGTGGCCCTGTGCTGGACCCCAGGCTCCAGTCGGTACCAGCTCACTTTGGTCTCCGGGAG…	ENSCGRT00015009098.2	SOX14	Intergenic	3443
179	Chr2	NC_048595.1	470554	471669	peak_180	34.3681	5.103	1.10917e-16	GAATTTCTGTATTGCGAGGCTGTGCCGGGGTTTGTAATAAAGGACCTTCGCCTGAGGTGGGTGGGTGAAGGAAAGTCCGGGAGCGGGCCCCACTCCAAGGCGGTCAGCGGTCGGGTTCGAAGCACGGACTCGGGAGGATTATGTCAAGGCTGAGGTGCGGGCCGGGTCCAGGCCCGGTTGGTTGTGGGCCAAGCCAACAACAAAGGCCTGGCACTGTCGGCCGACCGGCGGACGGTTACCTACAAAGCCCGTGGCCGCGCCCTTACCTGCGGCAGGCGGAGCAGGATGCCGGCTGCCTGGATGAGCTCGCAGCCCACCACGCGGAGGCCAGTCTCTGTGTCGATGTCGAGACCGCTCGACATGGACGGCGTGAAGCGCAGCTTGTCGTCGGGGAGCAAG…	ENSCGRT00015062381.1	MARK1	CDS	10473
180	Chr1.2	NW_023276807.1	151909537	151910430	peak_182	34.3443	5.102	1.10917e-16	CTGTAGACACTACTGAATAAGTAAATGAAAAGGACATTATATAACAGCCTCAGATTCTGTCTCACAATCATTTAAAGCCTACCAAACGATTCACGTGGGAAATCTGCACCTCTGGGTGTAGGAAGCGCCGCTGAAGGCAAAAAAAAAAAAAACAAAAAAAACAAAGATCACGTGTCCTTCCGCCCCCGGAAGGAGGAAGGTTCCCTGGACGTGCAGACTGCGCGGGGCGTGACGACGTGCCGAGACCACGCCCCCTCACGTCGCGCCTCCTCCGCCCGCCTCAGCGCTGTGACGTCCGGCGCGAGGCACGGGGCGTAAACAGCGCAATGCATTTCGGGAGCGGGATTGTTTCACGCAGGAAGCAGGCTCCATTTTAGCGCCGCCCGCCGTCGCCATCTG…	ENSCGRT00015031187.2	YTHDC1	Promoter-TSS	-29
181	Chr7	NC_048600.1	44618945	44619828	peak_183	34.3443	5.102	1.10917e-16	CCTTATCCTAGTGTAAAGAGAAAAGCAACAGAAGGAGTTGAAGGAGTAGAAGGGGACACGTGCCCCTGCAAGTGCCACCCAAGGAGGTCCTGCCACCCATCAAAGGATTGGGTCCCTTACCTTTTCCGCGCGGCCCGGAACCACTGGCACCACCAGTGCCCACAGCGCAGGGCGCGTCCTTCCTGGGCCTCTTGCTCTGTGGACGCACGCTGGACCTGAGGAAGTGGTGCTGGTCTTGGGGGCTGCCCTGCGGTGGGGACGGTGTCGGTAGCCCTCTGGGTGGTGCGGGGGCTCCGGAGGCCCGAGGGGTCTGCCCGTCCCTCTTTGTGCTGCTGCTGTCCTCCGCCGCGTCCGCGCCGCCGGGCCCCTCTCCGTCCAGTGACTCCTCATCGGCCGTCC…	ENSCGRT00015083267.1	CRAMP1	Promoter-TSS	19
182	Chr7	NC_048600.1	3711064	3711785	peak_184	34.3205	5.101	5.236e-10	GCGCGTGCTCGGGCCGCTCGGCCTCCATGGCGAAGCTGACGGGCCTCAGGAAGCAAATGTCCAGGCTGGACTCGGAGGAGGCGGGAGAGCAGTTGTCGAAGAGCGCCGGCGCCTGGAAGGGCTCCTCGTCGTAGGGCGCTGGCAGCGCGAAGATCTCGCCTCCGTACTCGAACTCCTCGTAGCCGGCGGGCACGAAGCTACGCGCCGCGTCCGGCAGAAGCTCGGGCGGGCCGCGCAGCGAGCGCTCTACGTTGCCCAGCGGCTCGGCCGGGGACGGCTCGAAGTCCATCTCCGGGATGGCCTGCAACGGCCCAGCGAGCGCCTTCACGTCCTGCTCCGCCGTGCAGAACTGTGCTGGGGCCAGCAGGCTCTCAGGCCGCTCGTGCTTTCTGCCCTCCA…	ENSCGRT00015026356.2	Gm10190	Promoter-TSS	428
183	Chr2	NC_048595.1	15356336	15357272	peak_185	34.2968	5.1	1.10917e-16	GGCCAGCACCACCGGCTGCCGGTCTCCGTGACAACGCGACCCCGGGGAGGGGGGGGCCGGACCCGGCGGGGGCAGGAGGCGGAGAGACCGGACCTTTCACGGCAATATCCTCATGGGCCGGCGGCGGGGGGTCTCTGTCCCCCTCCCCGGGGGAAGCGGCGCCCTTCTCGGTAGCGGGGCTCGGGCGATGCGGACGGATTTTCTTCACTCAACGAGCAGAGCATCCAACATGGCGCTGCGGCCGCCTCCAGCAGTCCGGCAGGACGGCCGCTCGGAGCTTTTCGGCCCTTTTCGGAAGGGCTCGGCAGGCCGAGGGTGGAAAGCTCCTTCGGCTCTTTCCGGAGACAGCGAACGGCCGGGGTTCTTCGGGAGCTCTCGGGAGCGTCTTCGGCCGCTGTT…	ENSCGRT00015038571.2	EIF4G3	Promoter-TSS	-860
184	Chr7	NC_048600.1	110777433	110780343	peak_186	34.2968	5.1	1.10917e-16	GAGGATGCCCCCAGGGAGCTGTCAATCACTTTCCTACCCCACCACAACTCCCACATCCCTAAACTGGCCCTCAAACATGGAAACAACCGGTTTATCCATCACCAAAGTCCGTCCCTCGGTCCCTTTCTTTTGGTCTCTGGGCAGTAGCCGCTTTGCTCCCCTGGGGTGAAGGCCCTGGCCGCCCGCTGAGGACAGAGATGGAGCAGGTCACGCAGCCTTCTACAGTTAAGGCTTTTCCGGACGCCAGCCCTTGGTTCCTGCGCAAAGACGAGGAGGGAATATCACCCCGACCTTTCAGGTGCTTGAAGATCACTGTCATTTGAGGTCCCTCGACACACAATCCATAAAACGCAAAGAAACAGACAAATTTGAGAATCAAGACACCCTCCTGGAGTCCTC…	ENSCGRT00015006685.2	ENSCGRG00015004256	3'UTR	-12051
185	Chr7	NC_048600.1	72167660	72168591	peak_187	34.2492	5.098	1.75792e-09	CGCGCAGGACACCCCAGAACTCAGCTGAGGTCGTAAAAGAGGAACGGCCAGGTCTCTACTGTCTGGGCCGTCTGAGAATGCACGTCACACCTCGACCTGAGCACGAGTCCTCCGACACCGCCCAGCCCCCTCATTCTGCGCTTGCGCAGAGAGGCGGGCGTAGTCACCTGAGCGCGCACTTGGGGCGGAGCGGGGGGAAGGGCGGGCACGCGCCCGCCTGTAGTGACGCGAGAGAGTAGGCGAGTCGGGAGGGCTGAAGGGTAGAGCGGCACATCCCGCAGGTTTGGTGCACATCGTCGGCCTCTCTGGGCCCCGGGACTGGAGTCTCACTGGCTCTCTGGGTTCCTGGAGCGGATCCGGGGCAAGAGGGAAGAGAGCTCCGGGTCAAGGGCCACTGCT…	ENSCGRT00015079780.1	CNOT8	FirstIntron	262
186	Chr5	NC_048598.1	103329551	103330751	peak_188	34.2255	5.097	1.10917e-16	GTATATATTGAGTGCTGCTATTTATGTAAACCCTACAGAGTGAATGAATCATCACATGTTGTCTGAGTAGACACAAGTACACCTTCATTTCAGATCATGGGGTATCTAGTTTCCCAGGACATTGCACTTGACAGTTGAAATGCTTTCTGACTTAACATTTATTACTTCAGACAGTAACACTGGGATCTACTCGTTAAAACCAATGTCGAAGCCCCCAAGACGGTAACTCAAACACTTACAATGGTCCCGAAAATCTTCCTGTTCCCCCAGCAAGCGTGCAAGAGTCACTCGGTTCTGAATAGTCGGGTGCCTTTGGCATTTCAGAACAAGCCACCTCAAGAGAAACCCTCCGGGTCGCGCTGCTCGGACAGGGTGAGCGCCGCCGGCGGGAGCACGAGC…	ENSCGRT00015034668.2	TMEM251	Promoter-TSS	-82
187	Chr1.1	NW_023276806.1	1697736	1698896	peak_189	34.1781	5.095	1.10917e-16	GTGATTATCCTTCTGTCCGATATTGTGCGTGCGGATGAGCGAGGACAGCCTCCTCACGTCCCCCTTGAAGACGCACTCGTGCACCGGGTAGAGCGACGGGCAGCCGCCTCCGTCCGCGACCACGGCCACGGCGGCGCGGCGGCGGCGGGGGTGGCCGCCCAGGGGGGCCGGGGCCGGGCCGGGGCCGGGGCGGGCCGCCTTCAGCTGCAGCCGGTGGTGGTGGTGGTGATGGTGGTGGTGGTGTGGCTGCTGAAGATCTTATGTCCGGCCTTGCCGCCCTTGCCGCCGCCTGGGCCCGCGCCGCTCCGGCCGCCGGTGAAGGCGCCGCCGAGCGCGGCCGTCGCCTCCTCCTCCTCCTCGCAGGGCTCCAGCACGTCCCCGTCCTCTTTGCTGGGCTTG…	ENSCGRT00015034638.2	ANKRD13C	Promoter-TSS	-143
188	Chr5	NC_048598.1	101580460	101582168	peak_190	34.1544	5.094	1.10917e-16	ATCACCAAGGAAGAAGGCTGAATCAGATGTCACTTCAAAACCTCAGAAGCCCTGCCGGCGGGAGGAACTGTTTATGCCACACCAACAAAGTCTGCGCAGGCTGCTCATATCCCTGCCGTGAACAGGTACTGAAGGCGGGGAAGAAACTATGGTCGCACCAGCGGGGACCAGACCCGGGGGCAATTTGACAGCTGATGCAGCGCTGGGCCCCGGAAACTCGGGATCCAGGACAAACGGAGGTTGGGGCGGGGGTGGGGAGGGGTGTGCGGAGCAGAGTCCGGAGTGGGGACTGTGGGGACCGGCGCACTTACTGATGGAGAAGCCGCCGGGCTCTTCCTGGGCCACTCTGCAGCGCTCCAGCAACAGGGCTCCGAGGGGCTGCGCGAGACACGGCCATGA…	ENSCGRT00015047193.1	PLEKHJ1	Promoter-TSS	41
189	Chr8	NC_048601.1	29168325	29169353	peak_191	34.0598	5.09	1.10917e-16	TCCCAAACGCTGGGATTACAGATGTGTAACACCACCATACTTTTAGCTTTTGGTCAACCAGTAAAACCTTCATTTACAAACGAGGAACCCCAGGCTTAATATTAATAGTAGGAGGGCTTTCCTAAAGCACCCCTAAACCGCCGTTCTCCGTGGATGCCAACTTCAGAGAGGAAGCGCCACAGACGGGCTCCCCCACTGCCTCGCGGGTGGCCCGACCCGGGCTGCACCCACGGCCGCCCGCTCGCCCGCTCGCCCGCCCGCTGGCCTCGGGCCTGACGCACTCACTCAGGCACGCCACTGTCAAGCCCGAAATGGCGGCCGCGGCATCGCGAGCCCACGCCCCCGGAGGAGGCGGGGCCGGCTTCCAGGCCCGAGAGATAGATCCCCGAGCCAAGTTTC…	ENSCGRT00015005918.2	RAF1	Promoter-TSS	103
190	Chr1.1	NW_023276806.1	248617916	248619086	peak_192	34.0127	5.088	1.10917e-16	CGGTGGTGTACGTGTGTCATCCCGGCACCAGGGGCTCTGAGGCAGGAACTGACCAGAGTTCCAGATCAGCCTGGGTTACAGTATGAGACCCTCTTATCAGAGACAGAACAGGTTGGAGAGATGGCTCAGGCGAACGAGTGCATACCGCCCCTGCTGTGACTTGGTCTCAAGACAAAAGAAAGCGGCGGTTATCTTCGCAGGCTTCAGGAGCGCCAGGAGAAGCAGCCGTTTATCCAATGGATGAACCCCGAGGATGGCCACCAGTCAAGGCACAGACGGTAACCAGGACTCAAGGAGTGCAGGTACCCGGTCCCCGACCGACAGCCTGAGGAGCGCTCACACTGCACGGAACCAGCTTCCAGCCCGGAGACGCCGCGGCCGGGAGGTCGCAGCCGCGCA…	ENSCGRT00015000114.2	UPF1	Promoter-TSS	-119
191	Chr6	NC_048599.1	11149997	11152339	peak_193	33.9185	5.084	1.10917e-16	AAACAACAATGCTGTCACATTCCACGTCGTATGTCGAAGGTACTGTGCAAGTCCCCAAAACACAAGGCAGCTCTCAGAAGCAATTTTATCCAGTTTTCTCAAAAAGTTCCTTGAAAAAAAAAGAGTTCATTTGTCCGGAGACCTGGGGACCAGCCAGGCTCTTCCTACATTATTGAAAAGGCGCGAACAAAGGGATCCGTTCGGATCAGGATCACATGCCGTCTGTCTGTCCCTTCAGTACTGTGGAAATGCCGCATCAATTTTGGTGGCCCAGGCCATGAGTCCCCCGACAATATCCCGGACGGTTAGAGAGCCCAGCTCTGGCACTGCCGTTAAGGACTGCAGGACCCTGACGGCTTTCTGGGAGTCATTCCCCTGTTTGCAGATGACATACACGGA…	ENSCGRT00015029811.2	DPM1	Promoter-TSS	-533
192	Chr2	NC_048595.1	138159980	138160688	peak_194	33.8715	5.082	2.59418e-09	GGGTTGATGGTCTAACATAGTGGTCCCCTGCGCTGGTTATTAAGAGGTTGTCTAACACCCCCTCCCGCTTCAGTTCTTTCAGAAGACAGCACCTTGACCTGCATGCAGCATTATGAGGAAGTTCAGACCTCAGCTTCAGATCTTCTGGACTCCCAGGACAGCACAGGAAAGCCCAAGAGTCACCAGAGCCGAGAGCTGCCCAGGATCCCCCCTGAGAATGCCGTGGACGCGATGCTCACAGCCAGGGTTGTGGAGGCGGACTCGGGGCCCGGCATGGAGGGGCCCTACGAGGTGCTCAAGGATAGCTCCTCCCAGGAGAACATGGTGGAGGACTGCCTGTACGAAACTGTAAAGGAAATCAAGGAGGTGACGGACAAAGGCCAGAATGGCAAGTCCAAA…	ENSCGRT00015063201.1	ENSCGRG00015035052	CDS	-7091
193	Chr5	NC_048598.1	101954237	101955781	peak_195	33.848	5.081	1.10917e-16	GATTGCTGGGAGTCCTGAGCTATGGAATGCCGTCTTCGGTTCTGAGGCCTGGCCTCGGAATGCAGAAGGTAGCGAGGGTACTCTTGATTGCGGACGCTCCTGCGTCCACCGCGTGCCCGCCTGACCTACCCGAAACCCCATCTCACGCAAAAACCAAGCGTCAGAGGGTCGGGTGGCACACGCCGTGGCTCCCCGCGCGGGTCAGCCTGCACTACACAGTGGGACTACGCTTCCAAAACGAAGATGTGCAACCAAGAAATATAGGTAGCGTTTGCAGAATTAGCTCGGTGAGCTCAGGGCTCGCCCTCCCCAGCTTTCTCCCAGAGGTGTCAAATTACATAACAACCTCAAAACCAGGAAATAGGACTTTGGCCCAACCCACTGGCGGGATCCAACTTC…	ENSCGRT00015067730.1	EEF2	Promoter-TSS	44
194	Chr4	NC_048597.1	218024049	218025740	peak_196	33.7777	5.078	1.10917e-16	AAACACCAGCCTTTCAGACTTGGGGGTGAGGGCGGACGGCGGCGGGGACACGGTGGTGGAGGGAGGAGGAGGGCGTGTCCGAGAAGCCGGGCCCGAGAAGCGTCGCCCTGCTTAGCTCGGTTTCCGTTCGCGCTGAGAGCGGGATGAAGAGGCGAGGGAGAAGAAATAAAGGGGCGAGAGCGTCAGCTGCGCCACCTCACAGCCCGGAGGCCGGCGTCCCGAGGGCCGCGGGCTGTCCCCGGGACATCGCCCGGGGAGGGGTGGCGGTGGCGTCCCCCCCAGCTCCGGGACCCGCCTACAACACTCAGCCCTGGGACTTATTGTTCCGGGAAGCCGCAGGCTAGGCTAGGCTAGGCCAGGCCAGGCCCGGCTCGGCCCAGCCCGGCCCGTCCCGGCCCG…	ENSCGRT00015072692.1	SETD2	5'UTR	261
195	Chr2	NC_048595.1	318112152	318113065	peak_197	33.6609	5.073	1.10917e-16	GGATGAGGAAGCCTGTCTCGACTCTTTTAGCACGTAAGCAGCACGGCTGGGGTTCCCATCTCTTAAACTCCGCACCAAATCCTTCCACAAAAGGAAACCCAGTGAGTGAAGAATGGTCCCCAAGAGCAACGTGGACCTTGCTGCCCTTTGCACCAAGTGGGGGCGTTCACGGTTTCCTGCAAACCGGGCTGCATACACGTGCAGCTAGAGGGAAAGGTCGCCCGAGCCTTCTCCAAACAGACACACCGCTGGGGTCTCACGCTCCTTCTCTTCCCCCTCCCTCCTTCCACAGGGTGAGGCCGCGGGTACCTCTGAGAGTGCAGCGGCCGCAGGCAGAGCCTAAGCCTGTCACCCCGGGATGCCACGAAGGACGCGGCGCCCAAAACCTTTCCAGGGGCC…	ENSCGRT00015067203.1	PTCD2	Promoter-TSS	13
196	Chr1.1	NW_023276806.1	53978050	53978660	peak_198	33.6375	5.072	1.10917e-16	AGCCCTCCCTGTCCTCCGCACCAGGATAATTAGACGGTGACCCCACCTGCCCTCTCCCCGCAGCGCCCACCGCCCAGGGCGCGGCCCGACCCGGCCCGACCTGCTCGGGCAGCACGGCGCCCGCCTCCCGCATCGCCGCCACCCGCCGGTGCAGCGCGGCCGACTGGTCCACCAACGACTCGGCCGCCGCATCGTGCTCGCGCAGCCGCTCCAGCAGCGTCTTGGCGTCGGTCAGGATCTTCTCGATCGTGCAGCTCATAGTGGCCGAGGACGCCCGCCCGGCCCGCTAGCCTCAGCGATTCGCTCAGCCCTTCCCCAGTTTGAGATCAGCGCGATCGCGTCACTTCCGGGCACACTTTAAAGGCGCCTGGGCAGCCTGGTCGGCGTCTGCGCAGTGGC…	ENSCGRT00015054444.1	SIKE1	Promoter-TSS	-46
197	Chr3	NC_048596.1	182525443	182526648	peak_199	33.5444	5.068	1.10917e-16	CAACTAGGGCTACACAGCAAAACCCCAAACAAGTAAAACAAGGCTATCTTTTGGAGTAGATTACCCATCCTGAAGCTTAGTGCGTATGGCTGTCTCTGCCTTGGGGAGCAGTGCAGAGACATCCAGTACTCACTTTGCAGCAGTCTGTGGCGGCCGCCTCTGGGTCTCCCTCCTCGTGGACCAGGTCCAACAACTGGAAGCCTGCATCCCCAGCATCTTCCGACATACACGGTGGCTCCGAACCGCTAGAGATCCCTGAGGATCGGTGGCTGGAGACAACCCTGTAGCGGCCTTCTTTACGGACCTCGCGAACCGAGGCTCGAAGATCGCGGCGGATACGCAGCTGGCTGCTCCGGGACGGGCGCAGGGCAGCCCGCACAAGCTGCTGGATGGGCTCCT…	ENSCGRT00015014043.2	LARGE2	Promoter-TSS	-18
198	Chr1.2	NW_023276807.1	156687418	156688153	peak_200	33.4515	5.064	1.10917e-16	ACCCAATTCCAGGTGCAGAAGGTATCTTAACAAGCAGCTCCGTCTGAAACTTGTGCCCAAGACTAACCGCCTAGGCCTAACCTGCCCCGGCCTAACCCCGGCGGCATCTTCTCAGGAAGTGCCCTTTCAAGTCGTCACCTTGAGGAGACAGCCTCGGTCATAGTGCTCGCAGCCCCGCCGCCCTCGCTCCGGGCTGCGGACGCCATCTTCCGTCGCCGCCATCTCCTCCACCTCCCCTCACAATCCACAGAACCTTCCCCCAGCTTGGAAGCCACGCCTCAGAGACGCACAGCCGGTCTGACACCCCGCCTCCTCGCCGCGGCTGCCACCAGTCAATATGGCAGCTGCTCACGTGACCCGGGGCAGCCAGATTTCCGGTTCCTGATGGAAGGGGAGGAA…	ENSCGRT00015017178.2	RCHY1	Promoter-TSS	53
199	Chr4	NC_048597.1	90544863	90545808	peak_201	33.4283	5.063	5.90201e-09	TCCCAGGTCTACGCCGCGAAGGAAGCCGCGCACCCACCGCCGACCAACGGCACCGCGGGCGTTAAGAGCCCCGCCTTCCCGGCCGCTCGGAACCGGCAGCCGCGAGCCTGCCGAGAACGCGGCTCGCGGGAGTGCAGACGAGGGAAAGGCCTTCCAGAGGCCGGATCACGCGCCAAGCGCGGCCACCGGCCCCTCTCCGCACCGCCCGGCCCTCGCCCCGCCCACGACAAAGCGCCGCCGCGGCCTGGGCCTGACGCGACGCGGGCGGCAGCACCGCTGAAGGCGACCCGCCCGGCACGCCACTGCCGCCAGCTGCCTACCAGCCCGGCCTCTCACCCCGCTGTCGCCGTTCCGGCCACCCTACACCTCGAGCCGCGCTCAGCCGCGTCCGGGACAGCC…	ENSCGRT00015035138.2	EP400	Promoter-TSS	27
200	Chr1.1	NW_023276806.1	140822848	140824271	peak_202	33.3358	5.059	1.10917e-16	GTTAGTAAATATCTTAGTGGGGAAGTGAGTAGGAGGGATGGAAGGATGTGGGAAGGACCGGGTGGTCAGGGAAGCCTTTCCGGTTTAAGCTGAGGTCTAGAAGATGAGCACAAGTCCTGGCCCGGTGGACAATTGACACGTTCAATAACCCGGATTTGAGATCCCATGGAGACTCAAGGGCACCTTGGCCGGGCCTGGCTTTGTGATGACCCCTGCTGGGAAGGTCGTTCTCATTGTGAGCATCCCTCGGGCAAGGCGACCACGTCCGGCAATCGTGCTCCCCGCTCAGAGTGGGGTCTGCTGCCAGAGACCAACTCCTCCCCACCGCCAGCTTCCCGGAGCACCGAGCCCATCGCTGCGGACGCCGGAACAGGCCCAGGCTGGCCCGCCGCCGACTCC…	ENSCGRT00015014394.2	RAB21	5'UTR	244
201	Chr5	NC_048598.1	146914473	146916811	peak_203	33.2205	5.054	1.10917e-16	TGAGAAGCGAATCCCTGCAGTCAGCCAGCATTTCCACTCGTGGGTTTTCAAAAGATCAAAAACCGGAAAGGACCTGCAAATTGGCAAATCGCTAAGAGGAACCGCCCAGCGGGTCTGCGTCCTTGGGATCTCAACAGCTGAGGACCCCACATCCAATCGACAACGGTGGGAAACCCCAGGGAAAGCAGGGTTCTTGCAGAGGCCTGGGGTTACTGAGTGCAGGCTGCAGGGAAGTACCTAGAGGGAGGGGGCCTGGTCCGGAGGACTTTCCAGCCACTCAGGGCTCATCAAAAAGTTCCCTGTGCATGACCCCAGTGGCTCATCGCAGGGAGTTTCTCCAATGAACCCCGGCCCTGGGTTTAGGCTTCTCAGTCGAGGACGAGCCAGTTCTTTTTCTAG…	ENSCGRT00015018851.2	NFKBIA	FirstIntron	802
202	Chr7	NC_048600.1	11927453	11928539	peak_204	33.1974	5.053	1.10917e-16	GAAGGAAAACAAGACTTGCGCATTCCAACTGCCCAAAGCAAAACCAATACCCCGGGTTTGGGATGCGGAAGAGCGGGACTGTTCCAAGGTACTCAGAGAGCAGCTCTGATGAGGACACGATGAGGGACCAGGCCTGGGAGTGTGAAGCCGCCCCCCCCCCGGCTTCGGTGAACATGGCGGCCTAGCGAAAGCCGGGCACAGACCTCATGGAGACCGCGGGACCCGGCCGCACCCTCCGTCGCCCCCTCCAGACAGGCCGCACTCTCGGCCGCAGGGAGCGGAGGGGCGCCGCCGTCCCGCTCCGCGCTTCCTCGCCCCGAGCGCCCCGGGCCACGCGCGACCAGGCTCCACGCGCCACGCAGCCCGGGACGACGAGCGCGGGCAGGAGGGCGCCCTCCC…	ENSCGRT00015061118.1	WDR43	CDS	130
203	Chr10	NC_048603.1	28493615	28494237	peak_205	33.1744	5.052	1.10917e-16	GTGGTGTGTGTGCGTGCGTGCGTGCGTGCGTGCGTGTGTGTGGTGTGTGCGCGTGCACGCATGTCCCACTTCTCCACAACTCTGCTGGCCTAGTGACTGGCTTGATCTCAATTTTTTCAAGCCAACAATGGCGCTCAGCAGTGAAGCCCGTGTTCTCAATTCATTCTCTTCGCTGACCCCATTCTCTTGTTCACAGGACACAGCGCACGCCTCAGAGACCCTGCATTTAAGACCAACAGAGAGCTGCCAGTCTCCAATCGGAAGCCTCCCGAGAAGGGTGTGTGGCTCCCTTCTTGGAAAAGGAAGTTCACTTTCACTTTTCTGGGGCAGCCTTTAAGGCAGTGCCCACCTGCAGGGCATTTACTGATTGATGGCTGAGGCCCGCCCCCCGCTAAGAGT…	ENSCGRT00015066066.1	ENSCGRG00015039905	5'UTR	516
204	Chr3	NC_048596.1	1749719	1750219	peak_206	33.1514	5.051	8.4918e-07	CACAAGAAAAGATGACATGAAATTTATCCTGAAGAACATTCGCCTGGCTGTTGTCCACTTAATACCTACAAGTGGGATGGCAGAGGGATCTATACTTTATATCAGAAGCACAAGGCATACAAGGAACTCTGGAGCTCAAGCACTGTCATCAATATGGGCGTTGTCTTTCCTTCCCCTGATGGGACAACAACACCCCAAGGGCAGAAGACTTAAGACTTCTCTGACTAGCAAATATCTAGCCACTGAACACAAAGCTTCTCAGCATCATCAAGACCCCATAACCCAAACCAAGAAGCATTAGGATCACAGTGGACATCAAGGTGCATACTCTGCAGATGCTATGAGATTGGGAGAGTGCTGATAGTCCATTTGAAAGCGTAGTTACCAAGATGCAACTAT…	ENSCGRT00015015833.2	ENSCGRG00015009939	Intergenic	11250
205	Chr5	NC_048598.1	102379939	102380965	peak_207	33.1285	5.05	1.10917e-16	GTGGACTCTCTGCAGTGTATGCACATGTTACTGTAAGGATATGTGGGAGCAAAGCTTTCCTGCCCAGTTCACATCCATGTGGTTGATTTTCAGGAACCATTCTTGCCTGTTCCAGGGAGTCACCAATCTGAAGTTTTCTCACACAGTGTGCACACTTACAGAGCTTCTCTGTGGTATGACCTCTTGTGCTTGTGATTTTTTTTTTTTTCCAAGACAGGGTTTCTCTGTGTTGTCCCGCGCGATCGTCTTGCCAGCAAGAACGACACAGGACACTAGGATCCTTCTGCAGTAAAGCTTTAATGCATCTTGAGAGAGAGATGATCAGCTTCCGACTAGGGAGACCCCGAGCCAAGAATCCCGTCCCCTTATAAAGGCTCATAAGCTCCGAGCAGTGGGTGT…	ENSCGRT00015035837.2	SIRT6	Intergenic	6621
206	Chr8	NC_048601.1	75256631	75258485	peak_209	33.0826	5.048	2.99916e-15	TCCCCAAGGTGACCCGTGGCCCCCGGCCCGAGTAGTGCGCACGATGGATGCCCACCCCCACCCCGCCCGTCCGACGCCGCTCACCGTGGACCGCGACGCACGCGGGCAGCCAGAGCACGAGACAGCACCAGCCCGTGGCGCCACGGCTCATCTCCAGGGCCCGTCCCGCCGCGCTCGCTAGACGGACTTTAGCCTGACAGCCGCCCCGGCCTCCCCCTGGCCCGCTCTCCGCGCGGGTTGGAGCGCGGAACCGAGGCCGGCGACTGATTGGCTGCCACGCCTGTTCCTGTGACCGCACTGTCCGCCTCCGCGCCCTAGGCTACTTCCTATTGGCCGGGAGAAGTGGAGCCGCGAGCCGATTTGCCAAAACTCTTAATAGCAACTGCAGCTGGCAGCCCC…	ENSCGRT00015083894.1	CCT7	Promoter-TSS	-3
207	Chr2	NC_048595.1	201864053	201866094	peak_210	33.0597	5.047	1.10917e-16	CTGCCTGGACAGTGGACACTGGCGCTTTAAGACGCTTTGACCCCACGGCATCCAGGCGGGGCGGGGACAGTGCAGGCGCCGCTAGCGCTAGCGGAGGCACTGTTCGGGAGGTAGTGCGAGGTGTCCTGCCCACCATGCTGACCGCGCTCGCCCCGCCAGCCCTTCGTGGGCTCTCCAGGCGGCTGCCTGCCCCTGCGCGGCGTCAGGATTCGTCCGGCTCGTCCGGCTCGTACCACACAGCTCCGGGCTCTCCGGAGCCCCCGGACGTCGGGCCGGACACAGAAGGCCAGGGGACTTGGCTCTGGGTGGCCCCCGGGCGGGGGGCGGGCACGCAGCCTGTCCTGTCCGTCAGCGCCCAGAATAGCCGCCAGCAGCGCTGCTCCGGCTCGGGTTTCCCGC…	ENSCGRT00015057160.1	PROB1	5'UTR	3013
208	Chr7	NC_048600.1	44057237	44058557	peak_211	33.0368	5.046	9.01571e-11	CCAGAAGAGGTAGCCAATCAGCAGCCGGCCTGGCCGGGTCACTGACCTGGAGTCTCGGTCACCTAGGCTGACCACCAGTTTCCAATGACCGAGCTACCCCGCGGCCATCCATGGTCAGCCGCCTTACGTCCCGTGCCTTTCCCGGCCCGCAGCGTTTCGGCAGCGTACGCTTTACCCTTGCCGGTTGGAGCTCTGCCAGCCAATCATTGGCGCACCCGGGCCAGACGGCCAATGGCTGCCCGCCTCCGCGCGCCGGGCTCGCGACAGTTGCAGCTGTGCGCCTTGCAGCTCGCGGGAAACGGAGATGGATTGGCGCAAGCAGGAGCCAATGGGCGGTGCGCGCGAGGAGAAGGTCCAATGAGCGTCGTAGAGGCGGGGCTGGCGCCGCGGCGGGCGGCT…	ENSCGRT00015055256.1	ENSCGRG00015012925	5'UTR	313
209	Chr2	NC_048595.1	205622039	205623110	peak_212	33.0139	5.045	1.10917e-16	GCCCACCCACGGTGGCCGCCTCGGTGAGCCCCTCCCCCATGGCGCCCCGGGACCCCTCGCCCTGCACCTTGGGACCCCAATCTCCAGGATACTGCCTGCCTCGGAGCTGAGCAGGCCTCGAGAAGAAGGCCTGGCAGAAAGCACGGCACAGCCCCCCTAGAATTTCCCACCTTTTCTCCTGACCCAGACGCGGCCGGGGCGGACGGGACCTCTCGCGCTCTACCTTCTCTTCCTCCTGCTTCATGGAGCCATGCGTCTGGGTGGAGGCTCCCGAGAAAAGCAGAGTCCCAAGGCGGGTGAGGACGCCCGAAGGAGGCCGGCGGGAGGGCAGAAGAGGAAGCGGCGGGGCGGCGGCGACCGGGGAGAACTAGAGGTATTCCCGGGGCGGGTGGAGGACTG…	ENSCGRT00015038446.2	AMMECR1L	Promoter-TSS	-270
210	Chr4	NC_048597.1	189547239	189548754	peak_213	33.0139	5.045	3.77572e-15	CTCAAACTTTTCGATGGTTCGTTTGTCGATTCCACCACATTTGTAGATCAGGTGGCCGGTTGTGGTGGACTTGCCTGAATCTACGTGTCCAATGACAACGATGTTGATATGAGTCTTTTCCTTTCCCATGTTGGATTTGAATTAGCGGTGGTTTTCACAACACCTTAAAAAAAAAGTTCGAAGAATACCTTTGAACGGCTAAGCAGCTTTGTCAATCAGCTTCGCTCCAAACTCAAAATGGGCAAATTCCAAGAATTACTTCCATGGCCAGGCTGGCCTGGCTACAGTCTCCACCCACCAAATGTGAGCAAACTCCAACGCCATTAGACAGATCCCCTCCCCCAGCGGAGGCCAGCGGTGCTCCGAAAGAGCGCCCGGGGTGACTGAAGTGCGGCCGGT…	ENSCGRT00015021544.2	EEF1A1	FirstIntron	376
211	Chr4	NC_048597.1	35069712	35071662	peak_214	32.9681	5.043	1.10917e-16	CAGGAACAACGCACGTCGCAAGTCCGAATCGTTCGTGAAATTTGCCTTTCTTGGCTTAACAGGATTATTCTATCTGTTCGTCGTGTCCTCCGTACCTACACCACGAGGGATAAATGCTGTGTCACTGAGAAGAAAAGCAAAAGGTTGTCTGTTGGATCCCAGAGGAGATGGGTAAAGAGAAATCTCTACGCTAGCCTGCCAGGAGCTGCTACTCCCACTCCCTCCCTCCAAAGGCAACCAGAAACGACTCCAAAGTCCTCTGCGGCCACTCGGCAGTTTCCGACCGGTGGGAGGGCCCCTCGGCCGCACAACGGGTGAAGGGAAAGCTGCATCCGCTCGTCCCCCCTCTGTGGCCTGGGCGGCTTCTCACCATTTCCAGGGAGTCACCAGAACCGTCGG…	ENSCGRT00015011429.2	tomm70a	Promoter-TSS	-70
212	Chr7	NC_048600.1	88289527	88290954	peak_215	32.9681	5.043	2.05589e-11	TGAGAGAAGTCTGGCCTCAGACCTGACTTCGAAGACTTAGCTGCTCACGGAACAAGAAGCAGTTGGAACCGTCCCTTTTCTTGGGCCTCAGTTTTCTTATCTGCAAAGTGCAAGGATTTGGGCAAGCTGACTTCGAAGATCTTTCTGATGATACCCAGGGACGGTCCTAAGTCCTGGAGCCAGGATAAAGGCTAGCTGGCGAGCCTAGGAGAGAGCGCGGTTCTAGACCAAAGCAGCGACCCCGCCCCGCGCCCAGCGGGCAGCCCGGGTAACGCGCAGCTTCCGCCCTCCACGTTGTTGTTCCTGGTTTAGGCTACGCCTCCTTGGCCTGGGCTGTGGACGTTTTGCCTTTTGACCACTGCTGTCCCGGCACCACAACGAAGTGTGTCCTTTGGAATG…	ENSCGRT00015033482.2	MNT	Promoter-TSS	-737
213	Chr1.1	NW_023276806.1	149011370	149011960	peak_216	32.9453	5.042	3.08319e-14	GGCTTCCCAGGTCTCAACAAAGACCCGGACGACGTCCCAAAACTCTTTTCCGGGCAGACACCCAGCAAGCACCCTCGGCCTTCTGCACTGCTGTCGTCAGACATACCCTCTCGAACGCTTCCGGGGAAGGCTTGCTGGTGGCTAGGCCGCCAGGTCCTGCGTTTCCGACTTTGGTTCTTGGATGCGACCTGAGGCGTCCTCCGGTCCGCCACTTCGAAGACGGCATCACCGGCGCCATCTTGCCCCACTAGGGTCTGGAGAACTACGGCCGACGCTGACATAATACGTCACCAGGCCGAAGCAACCAACCACCCATGTAGCGCACGCTCGGAGCTCGTCTGCTTCCGCCTGTCCGGCTTCAGGAAGAGAGGTGCCGCGCGGCCATGTTGGCGCCACCTG…	ENSCGRT00015017895.2	CCDC59	Promoter-TSS	-57
214	Chr3	NC_048596.1	99577356	99578078	peak_217	32.8996	5.04	1.11944e-12	CCAAGCCGACGAGGTCCTCGCCCCCTCATGAATATGCAGATAGACTGCCGGCCGCGCACAGCCCCGCCCTTTACTCTTCTCTCAGCGCAACGGACTCTCCCTTCAAACGGGAAACAAGATGGCGGCGGCAGGTCCGAGCACTCGGGCTTCTTCCGCGGCAGCCACAGCGGCTCTGAGTCGGCGGGGCCGGCGGGGCCGCTGTGACGAGATGGCGGCAGCGAAGCCCGGGGCTCCGGGCCCGGCCTCTAGCCCCGCGCTGTTGGTGTTGCCACCACCGCCACGACCGGAGGAGTCGGGCTGCGCCGGGTGCCTGGAGACCCCGGGGGAAGTGGCGGCCCTGCCGTGCGGCCACTCGCGGTGCCGAGGCTGCGCCTCACGCGCGGCGGGCCCTGGCTGCCG…	ENSCGRT00015057377.1	RNF169	Promoter-TSS	239
215	Chr5	NC_048598.1	97298976	97301542	peak_218	32.8768	5.039	1.10917e-16	AAACCGAGCTGCATGCCCAGGTTGCCCTTAGCTGAGCAGTCCTGCAGCACGTAGGAGAAGAGCTCTGCAAATGACAGGAAGCTGCTGGCAGTCATGGGGCTCAGGGGCTCCAGGTTGCTCTGTTGCATGTCCAAGGCATACTTCCACAGACGGATACAGCGCTCGAAATTTCCAGAGTCCGCATAGACAGCACCCCGGTACCTTATGTAGTAGGATGTGTCAGGGTGCGAGGGACCCAGGATCCTCTCCCGTATCAGTAGGGCCTGCATCCGCATCTCATCGGGATCTGTGATGAGGGCCTCCAGCTCTTGGGGCGTGGTCACCTCCCTGGAATAGTCGTAGGCCAGAACCAGCTGTTGGGGCTGGGGCTTGGGGAGGTAGTCCCCACCCTGGTGTCGG…	ENSCGRT00015050447.1	FEM1A	5'UTR	1080
216	Chr4	NC_048597.1	101570249	101571448	peak_219	32.8541	5.038	8.531e-14	GCTCCCGGCGACTGTTCGGTGTCTGCGGGCCTCCCCGCCCCTTCGTCGTCGTCCTGCTGCCCCTGGCTCCCGCGACCGCGTCAGCCCGCGTCTGCCCGCTTGGCGTCCGCGCGTCCCCGCCGCGCTCCGGCGTCTCCTCAGCGCGCCCGGCTCCCGGCTGTCCCCGCCCGGCGTGCGAGCCGGTGTATGGGCCGCTCACCATGTCGCTGAAGCCGCAGCCGCAGCCGCCCGCGCCCGCCAGTGGCCGCAAACCCGGCGGCGGCCTCCTCTCGTCGCCCGGCGCCGCGCCGCCTGGCCGCGCCGGCCTCGTCTTCCGCGGTGCCGGCCCGGTCGCGCCGGTGGCGTCTTCCTCGGCGTCCACGGGCGGCGGGCGCCCCGGCCTGGGCAGGTGGGTGTCGG…	ENSCGRT00015042773.2	ATXN2	FirstIntron	905
217	Chr1.2	NW_023276807.1	102947138	102948142	peak_220	32.8086	5.036	1.10917e-16	AAGCAGACTGATACTCCGAGAGGCAAAGGCGACAAAATTAAGATAAGCAGTCACTTGACTAAGAGCCCCAAACCAAAGGTGGCTTCGGAACTGCAGCGTCCAGTACTCCGCGCCCGGCCAGCCGGGCTGAGGGCTGTTCCGGCCTTGGGCCCACGACCCCCGGTCGCAGCCAGCGGCCCGGCGGCTGGAGGCACTGACGCGTCGGGCCGGGTGGGTAGGCCGAGCGGCGCCAACCCGGAGATGAGCGCAGCCAGCGGGGGAAAAGGAAAGGCACGGCGTGGGTGCAGGCGGGAGGTGGGAGGTGGGAGGCGGGAGGCGGGAGCTGCGCTCCGGCCGGAGAGAAGCCGACCCGCGCCCTCACCTCGTCCACCGTGCGGCGCGGAAGATGCAGCGTCCCGA…	ENSCGRT00015043673.2	NELFA	5'UTR	268
218	Chr1.1	NW_023276806.1	139673945	139675372	peak_221	32.7858	5.035	4.0738e-14	GTGGGCGGACCCACGCTGCCTCACCACTCCCCGCCCCTGCACCCGAGGCCGCGCTCGGACCCCAGGCCGCAGCTCCCGGCCGGCCGGCGTGGCGACGGCCTGGCTTCAGGAGACAGGCGAGGCCGCGGAGGCCCCCGCTCTCCGTAACCGCCACCAGGCAGCGCCGCGCCTCGGCGGGAGCCGGCGGGACGCACGGCGGAACCCCGGGAAGGCTCCCGGGGAGCGCCGCGCTTCTCACCGTCCACCGAAGCGCTCCGTCCGTCCGGCGAGCCTTGCTCGCCACCTTCTGCCGCCGCCTAGAGCGAAGTCGCAGCGACGGGGGTCACGGCGGGGGTCAGAGGGTAAAGGTCTTGCTCCCAGCAGCCTCCGCGGTGGATACGTCGCCATCTTGGATCCGCG…	ENSCGRT00015013204.2	CNOT2	FirstIntron	350
219	ChrX	NC_048604.1	46219469	46220125	peak_222	32.7631	5.034	3.36512e-09	TGTTACATAGTGAAACCCTCTTCAGAAAAAAAAAAAAAAAACCAGAAAAAATAATGTTGATATGAGGCCTCTAAACATTCAATAAGGTTTGTTCTCTTAAAAATATTAGATAAAGTTGTTTGTCTTCTTGTGATTTCAAAGATGCTCAAAGAGGTGCATAAATGCAGGCTAAACACACACATAAAAATAAATATGGCCGGAGTCATCTGACGCAAGCGACCTTCGAGCTGGACCCAGTTCGGCAGCGATGGGTTCCGAACACCGATCACCCAGATGCAGCCCGGCCTCCATCCGCCGGACCAGGTAGGCCAGGAACTGTTTCCGGTTCCAGTTTGTCATCACTGCTCAGAGTCATCTGAGGCAAGGGACCAATGTGCCAGACCCAGTTCGGCCATGGAG…	ENSCGRT00015000845.2	SRPX2	Intergenic	-3077
220	Chr6	NC_048599.1	149021125	149022273	peak_223	32.7177	5.032	1.10917e-16	GCCTTGGTCAGTCCTTGTGGACAGTAGACCCCATCACCTGCACGCCGGGGGGAGGGGTGTAGGAGTGGTGTGTGGAGAAGGTCATTTCCCAGTGGCTCTAACTCTCTCTGCAGGTGTGGCTGAGACTACGATCCGTGAGGGCCCTCCTGCTGTGTTCAGTGGCCACAACGTGTCCTGGGCGCTGGCGCTGAGCGAGCTCACCCTGGCCTTCCGCACTCGCGACCCAGAGGCTGGGCTGCTGCGTGCTTCCGCGGGTGCCCACTTGGGTGTCTGGCTGGCGGTGCGCAACGGCTCGCTGGCAGCCCATGTGGCGGGCTCGGTGCTGCCCGAGCCCGGGCCGCGCGTGGCCGATGGCGCCTGGCACCGCGTGCATCTGGTTCGGGAGCTCCCACAGGCCGC…	ENSCGRT00015074634.1	CRB2	CDS	16975
221	Chr8	NC_048601.1	74227408	74229320	peak_224	32.5819	5.026	1.10917e-16	ACGTCTAATATAGGCCCAGCTACATTGGAGTTGGTGCACACACCAGACAGACAGCCATTCTCCCCAGCTCCCACCCAGCTCCAAACTTCTCTCATATCAGGACGCACATCAATAGCTGCATCGGTCTGAATGTATTCCACGTTGTTTTGAGGGAGTCCGAGGTCCCTGGCTGGACGCTGAGCAGAGCTGACAATACCAGATGTGATCGTGTTCTGCAGTGCAAAGGGACTTCCCATGGCAACAACAAACTCCCCTTGCCGGACATCAGCAGAGCGGCCGAGGGGCAGTGTGGGAAGAGGCTCCTTAAGGGAAACGAGTACGCCAAAACTGGTCATTTTAAGACGGGAGCAAGTAAACAGCTGCCATCAGATCCGGCCTACTCCATTCCCACCTTGGTCT…	ENSCGRT00015023443.2	AUP1	Promoter-TSS	-276
222	Chr6	NC_048599.1	49595754	49596653	peak_225	32.5368	5.024	1.10917e-16	GCGGGCACCTGTTCCCGGCCGCCGCCGACGGGTGACGAAGTGGTAAAAACTCACGGTTACTAGTGAGCGACACAGACACAGACTTTCCAGTCTATTAACAACCACGCCAGAGAGATGGGGCTCTAACTGCAAGGACTGGGCAACGGCCCCGCGCTGCCGGCGCTGCCGCTCTAGTCTGTATTCGCCGCCGGAGGCTGAGGCGTGGGAGCCGGCGGGTGGCGTGCAGCGAAGCGGGGATTTGGACAGTGGCCGTAACGGTGATTTCTCCTCACCAACATGGCGGCACCCGAGACAGGCGGCTCGGAAAATGGCGCCGGCCGCAACACCTTGCCCGGGACTAAAGGGCAAGTGAGATTCCTCCGCCAGCCGCAGCCCTTCTCCCTGCCCGCCGGGGCTGAG…	ENSCGRT00015051371.1	ZC3H6	Promoter-TSS	-341
223	Chr5	NC_048598.1	15818445	15820505	peak_226	32.4917	5.022	1.10917e-16	CCCCAGGCCTTGCACCACCGGGTATGGAAGAGACAAAAGAAACGCTGGGGCCTCGCCCTTGCGGAACTTAAAAAGTCCGATCGGCAAGGCAGGGCTTGTAAAAAATTAAACTGCAATGAAGTGGAGGAAGAAAAAAACAAAACACAAAACAAAAAACCACCTCTGTCTAACAGCCGCTTATTTGTGCTCTGCGGAGCAGCAGCGGAAACTTGGCGGAGTCTTAAAGCGAGAGCCGGAGGGACAGACAAAAAAAAAGACAAACTAAGATGGAAGAAAGGAGGGTGTCCTCCAGCGGGAAATGCCAGATGAGGACGCAGGGCGGGTGCAGGGGAGCCTCCTCCGGGCCCACGGAGGCGGACGGCCCGTGGAGCGCGGCCGCCGAGAAGCCGGAAAGGCCGG…	ENSCGRT00015021861.2	HNRNPU	5'UTR	427
224	Chr6	NC_048599.1	147866232	147867354	peak_227	32.3569	5.016	1.10917e-16	AGACAGAAGCAGCTGTCGGGGGCCAGGCCTGGAAGGACGACCCCCCTGTGCCCCCACGGCAGGCCGGGCCTCACCTCCTTCCACCTGAGCTGCCGAAGGCTGATCTTGAGCGCTTCCAGGGATGTGCGGGCCTTGGAGCTGTCCACGGTGACCGGCCGCAGCGAGCTCGAGCCGCGCCGGTAGCCGCGGCCGCGACTCCGGGCCTTCACGAGCTGGCACAGGACCCGCGCCGGCCTCGTTGGGATCAGGGACGGCGCGGGCGGCAGCCGCCGGGCGACGCGAGCGTCGCCTTCCTCGGCCGCGCGGGTCGCGCAGGGGCCGGGTCGCGGCCTTGGGCTGCTCCTCCCGCGCCGGGCACTCCGGCTCCCCGGCCGCGCCCGCGTCCACTTTCAGCAGCGC…	ENSCGRT00015057743.1	TTLL11	Promoter-TSS	-387
225	Chr1.1	NW_023276806.1	231374781	231375554	peak_229	32.3344	5.015	1.09648e-09	CCCTGTGAGTGTGATCTCTAGGGACACTGCAGCCTCACCATTGTGTTATCAAAGTACCGTTAGGCATGGCTCCCGCTAGGCCTCTGTATCTGGCCAGCCTCTCTCCCTCCTGATTCCTAGTCCAAGCTCTTCCATGGCCTGTTATCTTACAGGGTGGGGTTCACGTCACCAACCAAAAAAAGACAAGCTCACTGAGAAAGAAAGGGCTGCCAGAGGCCTGACCTATTGACCCCACAATGCCTCACGTGATCTCCGGGTCCCTGAAGCCGTAAGTCTGGGTCATCTGGTCCTGCTGGAAACTAAGATCCCCACAGGCTGGGAGCACGGAGGCCAGGAACTTCTGCACCACCCCAGCACATGGTCGGCCATCACAGGCCTTAAGGACCTGGAAGCAGAGTT…	ENSCGRT00015046312.2	c4b	Intron	-3228
226	Chr5	NC_048598.1	56048449	56049952	peak_228	32.3344	5.015	1.10917e-16	GGGTAGTGTTCGGAAATCCACGAGTTGGCCAGCTCCAACGCTGTTCTGACAGCGCAGCTCTAGCTGGGGAAGGCAGTCCAGACAGGAATGGTTCAGCAGATAGGAAACTACCTTGAAACTGCCTACGCTCTGAGTGTCCAGAGGCCCAGCGGGAGAAGAGCCAAGTTCTCGGTGGGAGACCAGACCGGTTTGAAGACCACTGGGCAACAACTCCATTCCCCACAGCCCCTGCTCCAGGACAAAAGTGTGCGCTGTGGAGTTCAAAGCGCTTTCCTGGGCTTTCAATTTCAATTCCAGGTCTGAGGAAGAGTACTGCCATTGGAGATCCTCCTCTAGCCAATCAAACGGGCTGACACCCAAGTCTTCCGAAGAGTCCAGCTGCAGTGAACTCAAAGATTT…	ENSCGRT00015003191.2	PPP1R15B	Promoter-TSS	191
227	Chr5	NC_048598.1	101523411	101525073	peak_230	32.2673	5.012	1.10917e-16	ATGGGGGGGCTACAGAGAAACGACTGTCCCAGTCAGAAGCCTGCTTCCTGAAGTCTGTGTCACATAGCAACCAGGGGCCAGCAGGTACCTGTCATGGAGGCCTCTTTCAAGATGGCCTTCCTGCCCAGGAGGAGGCCTGTGTCCTTATATTGAGCCCGGCATTAGGCACCGCTATCTCACTTCTTCCTTAATCTAGGTCACAGGCTGGAGGAAGAAAAGGAAACGCCGCTTGTGGTCACAGCTTAACTTCTGGAAAAATAGCTCCCACACCCTGACTTTTGCCTTCTTTGAGCTTCCACCTTCGAAGTCAGGCTTCCCCATTCCAGGAAACCTCGGGGTCACTGGCTTATGGGGACTCAGGCTGCAAACACTAGTAGCTCATGGGATCTGGGGACAGGA…	ENSCGRT00015004833.2	AP3D1	FirstIntron	342
228	Chr1.2	NW_023276807.1	131153542	131154042	peak_231	32.2449	5.011	1.10917e-16	CACACCCAGGGTCGTAAAGCATAGCGCCACCAGCTAACTTCTGATTGGTTCCTTGTCACAAGACAGGCATCTGACCTTTTAGTGACTAAGGTTCCTTGTCACGAGACAGGCATCTGACCTCTAAGTGACCAAGGCAGGTTTATGGCAAGCACGTGTTCGGCTGTTATGGCTGCCAAAAGGGAAGCCGGTTCCTTCATTATAGTATTTGATGGACTTGTTAATATTTCTTGCACCGTGAAGAGGCTTCTGTCTGGGCCCTTCCTGAGGGGGCAACTTGACTTCTGTGACCTGAGGACAAACAGCATCAGGAACAGCCGGCCAGGGAGACTGAGGGCTTCACTGAGGTGTGGTCATAGTTGAGCAGGATCGAAGCATGAGGGAAACTGGGAACGTTTGCTC…	ENSCGRT00015000670.2	TBC1D1	Intron	-32054
229	Chr7	NC_048600.1	27334920	27335986	peak_232	32.2226	5.01	1.10917e-16	ATGCAAGATTTTAACTGGGACATTCCACAAGGAACAAATTTAAATCACTGTTTAGCTTTTTCAGGAAGACAACTTGAAATTTGACTGCACTGAGTTTTTTTTTTTTTTTTTAGTGCAAAAACACAACTACTGCAAACCCGAGGGATCGAGTGGGGAAAGTACTCGAGTTGGGGTTGATGGCCGCTCCTGATCACAGGAGAGAGACCGGTTAGGATTCCGGTTCCCGGAGACCCTCTGCCGGGGCACCAAGGAGCAAATCAAAGTACACCCACCCAGAAGCCTACGTAGTCAGTCCCTTGGCATTTTCAGCGACCACGGAGGCCTGGCCTCGGGCTGCAGGACTTGGGGCGGCGGCTCGCCCCCAGCGCACTGTGGCGGGCTTCACGCCCCCATCCCGTC…	ENSCGRT00015007510.2	ADAM17	Promoter-TSS	-261
230	Chr2	NC_048595.1	191458123	191458910	peak_233	32.1334	5.006	1.10917e-16	AGCAAGACGACGCGCCCCTCCTAGGCAACGGCCGGCCACGCCCCTTCCCGTGGAGTTCCCGCGCGGGCCCCGCCCCTCGTCCAAGGAGGCCGCCTAAGCAACGCCGAGGCCTCGCGCGCTTCCACGTACTCACTCCAACGCCTTGCCCCCGGATATCATATCCGGGTCGCTGGAGCCGGCCCCGCCCCTTCCGCTTAGGCGCTCGCTGTACTTCCGGTCAGCGAGGCCTCTTCCTCCGCTGTCCTGCCGGCTCTACCCCGGCCCCTCGGGTCTTCCCAGTGCGGCGCCGGTCCGTAAGTGCGTCTCTTGGGAAGCCGGCGCCCGCTCCTCGTCGCACGCACCGCTGAGGTTTGCGGGCCGGTGGGGGCCGGGCCTGCTGCGCGCGTCGAGGCCCCGCAG…	ENSCGRT00015051951.1	ENSCGRG00015035487	Promoter-TSS	22
231	Chr9	NC_048602.1	6642067	6643114	peak_234	32.1111	5.005	6.79204e-12	GCCACGCCCGCCAGTCCTCTCAGAGCCTGCCTGCCCGCCTGCCTTCAGCGGTGGCCCTCGATCGCTTTCCAAACGGCTCCGCGGCGCCACCTCTCGGCCTGCGGGCGGTATACCCTTAAGAGGGCACTCCCACGGGCTTGAAGCCGGGGTGGCCATGTTGACTCCGGGAGTGGGCGGGGCTTGGCGGGCGTCCTTTTCGGTTGGAGCAAACCGACCACTTCCGTTCTTCCTCCCCCCCCCCCGGTTTGAGTGACAGCAGAGGCGGAGCCCGGCCATGTCCCTCGGGGGCTGGGGGGGGGGCGCCCCGGGGAGAGCGGCGGCGGCAGCAGCAAGGGCTGCTGCAAGGGCGGCGGCAAGGGCGGCGCTCCTCCCGCGGCGGCGGCGGCGGCGCGCGGCAGG…	ENSCGRT00015043857.2	PSMD8	5'UTR	194
232	Chr1.1	NW_023276806.1	6998744	6999677	peak_235	32.0666	5.003	4.19759e-10	AATTCTACATTGATCGCCAGGTCTAGAGACCTTTAATAAAACGCACCCTCAGTTCAGAACCTGCTCCAGCCAGGAATGTCAGCCCTGTCTCCATTTTGCAGGCCTAATACTACTGATTTCCGAGAGAAACGTAAAGCCCGACAATGCTTAGGCTGGGTGCAAACCCCCTCAGACCATCACCGCTCTCGCTGCCTAACGGGTCCGCAAGACGAATCTCCCCGCGAGGAGCAGTCTGTATTTGAGAAACGCTCAAGCACCTCGGTGGGAAAGCACACGCACGGTGGAAATGGGACCCGAACAAAAAAAAGCTGCGGACCGACCGACAGACCGACAGACGCGAGCACTGGACTCGACCCGGAGGCAGCGCCGGCCGGCCGGAGGCTCGCCGCCGGAGCGATG…	ENSCGRT00015032387.2	USP33	FirstIntron	334
233	Chr8	NC_048601.1	7246765	7247914	peak_236	31.9335	4.997	1.10917e-16	CAATTCCCGCATCCATACTGACTCATCCGATTCACTTTTTGGTTATCATAGCCAGAAATTCTGCGTCTGTATTCCCTGGCCCCAAACTTCTGCTGGGGGTGAAATCTTGGGAGTTCAAGGTATGGCGCCAGAATTACTTTCATCAATTAAGGACGTGGCACCTGTCAGGAAACTAAACTTCTTCATGTGTGGAGCAAATACGAAGAATGGATGGGTTCCCTGTCCCAATGCCAGGGCCCCTCGCGGGTGTGCGCACCGCGGCTCCCCGAGTCTGACCCCGCACTCCCCGCTCCTCCCGTTCGCCCGGCCCGCAGCCGCGACACGGAACGCTCCGCCCGCCCCCAGCGCAGCACCCGCCCGGCCGACACGGAACGCTCCACCAGCCCGCCCGCCGGCCCG…	ENSCGRT00015059124.1	PYROXD1	Promoter-TSS	216
234	Chr6	NC_048599.1	101873046	101875248	peak_237	31.8893	4.995	1.10917e-16	TGGGTGTCTCTACTTGCTCGCTCGCGCTTCTCCGCCAACCTCTAGGAGTCGTTGGGACCGGTCGCAGCTTCTTTGCCTCCCGCCGAGGCCGCCGCCGCGCCGCCGCCGCTGCAGCCGCCGCCGCCGCCGCAGCCGCAGCCGCCCGGGCTGCACTGACGCCGGAGTCGTGCAGGATGAGGTCGGGGGACTCGGAGCGGGGCGTCTCCAGGTTGCTGGCGTCCGTGTCACTGTCGCTGCCCTTTTTGCCCCCGCCGCCCCCGTTGTGCGTCTTAATGTGTTTGCTCAGATGGTCGCTGCGCATGAAGCGCTTGTTGCACACCGGGCAGGCGAAGCGCTTCTCGCCCGTGTGAGTCCGCAGATGCCGCTGCAGCTCGTCTGAGCGCGTGAAACGCTTGCCGC…	ENSCGRT00015001643.2	SP9	CDS	1604
235	Chr3	NC_048596.1	261849831	261850714	peak_238	31.8451	4.993	1.48936e-09	ACTACCAATCGCCCCACCGGAGTGGCTGAAGTGAGCAGTGTTGTGCCATGTATCCCCATCGGCCAAATCCACGTGCCAGGCCTGCAGAACCTGAGTTCCCCAGCCCTGCAGTCGCTCACATCCCTGGGTATGGAAACCGTCAACATCGTGGGCCTGGCCAAGGCCACCGTGGGCCCGCAGGTGCACCCCCCAGGCCTGGCCCTCAACGCAGTGGGGCTGCAGGTTCTGGCTAATGCGTCTGCACAGAGCAGCCCCGCCCCGCAGGCGCACATTCCAGGTCTCCAGATCCTCAACATCGCCTTGCCCACCCTGATCCCCTCGGTTGGCCCCGGCCCGGTGGCCGTGGGCACCGCGGGAACCCCCGAGACTGCGGCCGCCAACAGCAAAGCCCCGGAGTTG…	ENSCGRT00015002313.2	HIVEP1	3'UTR	78135
236	Chr2	NC_048595.1	444424720	444426738	peak_239	31.801	4.991	1.10917e-16	GGAGGTCAGGCTCTGGGCATGGCCCAGCCCTGGAGTTGGAATGTGGCCTCAGGAAGCTGCTTGTTCCCCTGAACTTTAATCTAACCACTCCAGGTCTGCCAACCACGCCTATGAGACTTCCGGGGTGAACCAACTGCAGAGGACTCCCAGTCGGGGATAATTTGTCACAGTCATTCAAGACTTCCAGGTAAAACAGTCCAGACCGTCAATGATTCCTTTGAACTGGGGTACAGATTTCAGCCGGCCAGAGGCAGCATCACCTGGGTCAACACCACGAGTACTAAATAAAAAGCACTCCAAAAATGTGTTGGGCTATGTGGCTACCCCTTTTTTGACAACCTCAGCAAAGAGAGGAGTGTCCTCGTGATGCGGAGGCCTAGTGGGGTCAAGGCAGCAGTG…	ENSCGRT00015077426.1	ENSCGRG00015031077	Promoter-TSS	-224
237	Chr4	NC_048597.1	215957337	215958341	peak_240	31.7569	4.989	1.10917e-16	GGTAAAGCAGGCGCTCCACGAATATTCCTTGACTTAATAAATAAAAGAGACACCTAGCGATTCCAGTTCCGGGGTCGTCCCAGGAGGTGCCCGCGCCCACCTCCGTGGCTGTTGCAGCCGAGATGGCGGCGCGAAGGCCTCTGCTGCCGAATACGGCATTCAGTCCGTCTCTCCCACCTCACAAACGTCCCTCCCCGCCTGAGGAGGCTCCCACTCCTCAGATCACCGTCACCAGACCACCTTTCCGAGAGGGAGATTCGGTCCCAGGCGCAGAGGTTAAGAGACGGCCCGGCGCTCGAGAGGGGTGTCCGGGGGAGAGGCGCTCCACCACCCGGACAGGGGATCCGGGACAGCGCCCCGGCAAGCGACGGGGATCTCGAGACAGGCGGACAGAGGACT…	ENSCGRT00015019425.2	RBM5	FirstIntron	197
238	Chr3	NC_048596.1	234027855	234029519	peak_241	31.7569	4.989	1.46555e-14	GTGCATACTGCCTGTGACACCGAGTACTACTAACAAGTCACACACGACAGTCAGTACCACGGACACACGGCAAACACTAAGTATAAGTACCACAGACACCAAAGACAAAGTCCCACGGACACACCGCAAAGCACGCTCGGCTCGGCCCAGGAAAAAGGCGTGAGTGAAAGTTCGGGCCACAGCCCCACAGGCAGCGTCCCCATCAGCGTCTCTCCCCAGTTCTACACGGGCACAGCGCGGCTAATCCCGCAGCACGGCCGGGAGGACCTGTTGAGGCAGCTGAAGCCTCGCAACCCGCTCGCCTGCAGTCCCGAGGGACCGACGGACACTGGTCTCGGTTCTCGGGCACCGCCGCTTCCACTGCTCCCCTCCGCCCGCCACACGTTCCACGCAAAGGGC…	ENSCGRT00015082223.1	ZMYND11	Promoter-TSS	75
239	Chr7	NC_048600.1	86946153	86947668	peak_242	31.7129	4.987	1.52055e-14	AATTACAACAGTGCAGAACAAGCAGCGAATTCAAACAATTTAAAAACTAAGTAAGTCTACACGGTGTTAATTGCTGGCAAGAGTCCTGCCAATCTTTTTTTTCTTTTAAGTCACCCCTGCCCTCATTTCAGTAGACGTGCACCATGCCATAGAGGAACGTCCAGAAGAGGACGTAGGTGAAGAGGCCCCCGATGAGGCCTCCTGTAAAAAGAGGTCTTCGTGACTTAAAATATTTGTTCCACCTCCTTCCCGCTTTGAGAATTAGGAGCAGGGAGAGCAGGACGGAGGCAAGCAGGTAGAAGATGAAGCCGTAGAGGCCGGTGAGGCCGAGGATGCCGGCTGTGGCCCCCGACAGCGCTGACACTGAGGTCCGGCAGTAATCAAGGACCGCGGCGTTGC…	ENSCGRT00015063724.1	bod1	Promoter-TSS	-104
240	Chr2	NC_048595.1	377417278	377418847	peak_243	31.691	4.986	1.10917e-16	TCCTCCCAATGAGGCTCCGACATGCGCCCCTGCTCTGTCCCTCCCTCAAAGGGCGGTCCCTTGACCGCGAGACTGAAGGCTCGGACCGTGTAACTCCGCAGGGCCTCTACAGGCCGGAAACCTGCCCTTTCGGTCCTGAGAACACCAAATATAGGGAAGGAGGGCTTCCAGAGGGGAACTGTTTGCTGCGTGCTAGACCAAAGCTGCTTAGGAGCGATGCATGAGACAGCCATTATAGCAGGGTCACCCCTGACAAGAGCCGGAATTTGGCGGCGGGAACCTGTTGTGGCCCCACCCTTCCTGCACAGTGCTTGTGCTCTTACAGTGCTCAGGTTCGGAACCAATAGAAACTTGAAGTTTACATGACTCGCCACGCTTGGGCCAATCAGCTCGACGCGG…	ENSCGRT00015070644.1	ATF4	Promoter-TSS	-57
241	Chr1.2	NW_023276807.1	157683647	157685941	peak_244	31.6471	4.984	1.10917e-16	ACAAGATGGCTACCTTAGATGAGAATGGGAACCAAAACGAAGCTAACAGGCCTGGGTTTGCCATCTGTCAGCCCCAAGAGCATGAATTGGTGACCCCAGGGGAGAGAAATCCAGAACCCACCGCCAAATATGTCCCCTACAAAGTCCACTTTTCTTCAGTGCCTGAAGATGAAGATTCCTCCCTGAAGAGACACGTCACACCTCTCCAAGGCAACAGCCCATATCCCAGTGAGAGAAAGAACACCCATGGCAGCAGACCTTGCTCGAATCACCACAGCCTCTCATCTCCTCAGGCCCAGGTCTTGCACGCGGGAGATGACAGGAGGCCTTCCAGGCTCCTTCAGCCCTTTGACGTTCAGGAAGATCACAACGCCAACCCCAGGCAGAAACTGGAGAGGG…	ENSCGRT00015018662.2	SHROOM3	CDS	10577
242	Chr5	NC_048598.1	102386140	102387543	peak_245	31.6032	4.982	1.10917e-16	GCAGCTGAGCCCCACGCCCCTGGTCCAGTCCCATCTGACCTGGGGAAGCCCGAGCGTACGTGCAGCCCGTCCACATTCTGGCTGACGAGGAAGCTGAGGAAGCCCGAGCGCTCCAGCTGCACCAGGGCCATGTGGGTCTTGGAGGGCCGGGCGTTCTCGAAGGTGGTGTCAAACTTGGGGGCCAGGCCACGCTCTTCCATGGTCCACACGCCGTGGGGGCCTCTGAGGACAGCGAGCAGAGGACAGAAGTTCCTTTTCGAGTGCAGGCCTCGTCCTGGGAGCCTGAAGTCAGTGTGTGCTGCGGGCTGGGTCCCTGTCGGGGAGAGCCAGCCGGCCAGCCGGGGACCCCGCAGCCGGGGACCCCGCAGACGCGTCCCAGCATCCCCTGCAGCCACACAT…	ENSCGRT00015035837.2	SIRT6	FirstIntron	231
243	Chr9	NC_048602.1	5706038	5707048	peak_246	31.5594	4.98	4.79733e-14	CGGACCCAGCGGCCCGACGCCGGAAGCCAGCCCGTCTCCGTGGTAACCGAGGCCGCCGTCTCCGTGGTAACCCAGGCCGCCGCCGTCTCCGTGGTAACCCAGGCCGCCTGGGAACGCTGCGGCTCCCGGAAGCAGGCCGGGGCCGTCGCAGGCGTCCCCCGCGAGGAGGAAGGGCTGCCCGGGGACCTGGATCGGGGCCTGGGCCGCCTGGTGCCGAGGCAGCCGCTCGGGACTGGGCCCCCGCGGCCTTTGCTTACCCGGCGGGGCGCTTGGGGCCTGAGCTTCCCCGCGCGGGGAGTCCAGCGTCCGCGTCCCCCACCCGCCGTCCCCGAATCTATCCCGCGCCGGGTTTAAATCCCCACCGATGATGAATTCTGAAATGGTTTTCGAGGCTTTGCC…	ENSCGRT00015056525.1	ENSCGRG00015009155	3'UTR	1740
244	Chr3	NC_048596.1	70315941	70316942	peak_247	31.5376	4.979	1.10917e-16	GAACCCTGTACCTGCCGCGCTCTCGGCCCTCCCGCCTCCGGGGGCCCCGCGCCCAACCGAGGTCGGTCCCTGCCTGGCGCTAAGAGGCGTGGCCGGCTCTCAAGCCTACAGCGGCGGCCATGGCCTCGGTGGTGGAATACAAGGGCCTGAAGGCCGGCTACTACTGTGGCTACTGCGAGTCAAGGGAGGGCAAGGCGTCCTGTGGTGAGTGTCCCGCCGTCCGGGTGATCGTAACCGCCTCCCGCCTGGCTCTTGCTGCGTCCCGACAGGTCCCTGGCGCGGGGTTAAGGCCGTTGGTCACCCGACTCCAGCTTTCCGGTCCCATTCGTCTCTCCGCAGCCTGCCTCCTTCCCCTCTCGGTCGTCCCACCTCACCCTCACAGATAGCCGCCCCTCACAG…	ENSCGRT00015036482.2	ATE1	Promoter-TSS	-41
245	Chr8	NC_048601.1	53449242	53450349	peak_248	31.5376	4.979	1.10917e-16	GCAGCCAAAGGGTCGCAGCTTGTCGTGCGACTGCAGGTGTCGTTTGAGCTTGTAGGAGGTGGTGAAGGCCCAGCCGCAGCCATCCAGCGGGCACTTGAAGGGCCGCCTGCCCTGGAGGCTGCCGTGCGTCAGCAGGTGCACTTTCAACTGGTGCTTCTTGGCGAAGCTCAGCGCGCACTGAGGCTCCGGACAGCGGTAGATGGGAGAGCCGGCGCTGGTGGCCACCGGCCCGCGGCGGGACACAGAAGCGCTCGAGGGCTCCGGGCCCGCGGTGGTTGCGGGATGCAGGCTCGGGGCGGCGGGCGCGGGCGCGGCGGCCAGCGTGAAGACGCCACGGTCGAAGCGCACCAGGAGGTCCTGGTTGTGGATGGTGACCGTGCCCGCCAGAGCCGCGCCGGG…	ENSCGRT00015020987.2	ZXDC	5'UTR	382
246	Chr2	NC_048595.1	19692014	19693250	peak_249	31.5157	4.978	1.10917e-16	TGCGTGCAGAGCTCCACCTGCCCGGGGCAGTCGAAGATGAAGTAGTGGCCGCGGAGGGGCTCGAGCTTGGCGCGCAGCCAGTCCAGGTTGGCCTCCAGGTACTCCATGCAGTACAGCAGGCCGCCGTTGGGGCCCAGGCGCAGCGCGTCCATCACGTCGCCCAGCGCCACCAGCTCGCCCACGTCCACGGCGCACTCGTACGGCAGCCCTTCGTTGGCCGGGTCCAGGTTCACCACCGCCACGCGCCGGCCGAGCGCGCGCAGGAACTCGCTCATGCCCAGGCAGTACGTGGTCTTCCCCGAGCCCGGGGGCCCGATCACCGCCTGGCCGAAGGCCGTGGCCGGTGCGGCCCCCGCCATGGGTGGAGCCGGGCGGCCCGCAGGCGCTTTCCGAACTAAA…	ENSCGRT00015047907.1	GPN2	Promoter-TSS	-60
247	Chr4	NC_048597.1	143404925	143405475	peak_250	31.4503	4.975	1.53815e-10	GGCTCCTTGGGTCTCCCAAAAGATCTTATAGGGCAGCGTAAGGGGAGTGTCTAGGGGTACGCACAGGCTTACGCACAGGCTCACGATTGGTGTGCTTCCAGGCTTGGAGGGCTTGCCCTGTGTTGATTGGTCAACTGGTTGCTATGGCTCATAGGCCCTCCCAGGGTGGTTGCTATGCTCTCTACGTCATTGCTGTGCGCTTGTCCGTAAAGCACACCCAGGGTCGTAAAGCATAGCGCCACCAGCTAACTTCCGATTGGCTCCTTGTCACGAGACAGGCATCTGACTTTCTAGTGAGTAACTTCTGATGGGTTCCTTGTCACGAGACAGGCATCTGACCTCTACGTGACCAAGGCAGGTTTATGGCAAGCACGTGTTCGGCTGTTATGGCTGCCAAAA…	ENSCGRT00015061640.1	HMGA1	Intergenic	-20289
248	Chr9	NC_048602.1	28333935	28334453	peak_251	31.4503	4.975	6.83912e-08	TCATCCCGGGACCGTTTTCGGGAGTCTTTGCTGCTGGGCATGTTGCGGGCGATCTCTGCCTGGGGGGTGCCCAGGTCCACCAGCAGGGTGGTGATCTGGGCCTGGAACTCCAAGGAGGCAGGGTGCTTGAGCACACTCAGCAAGTGCAGCTTGAGGTTCTTACGCACGCTGCTCACCTGGGACTTGGCCAGCGTTGGGGGCAGGTTGGCTGTGAGGACAGAGTTGGGAGCTTGGTGCTGGGGACAGATCACTGTGGAGCCTGCCAGGCTCAATTCTCAGCCCTTGCTGCCATTCCCTGGGAAATTCCTAGACTCACAGAAGGACTGGTGGGCTTCCCCCTTTCAAGCGGAGACTGAAAGCCCAAGAGACCTCTAGGATATTAGTCCTTTAAAGTGAGGA…	ENSCGRT00015013212.2	SYMPK	Intron	12435
249	Chr7	NC_048600.1	128895940	128897064	peak_252	31.4285	4.974	1.10917e-16	GCCAAGACCCACAAAAACAAGCCGTGGGCCAAGGGCTGGATGTAAGATCCACTGGCTCTCTGCGATGGTTCTCTCCCGAAAGCCCTCTGGGACTCCGCTGCTGCCTCGGTAAAGTCCCTGAACCAGCCTTCCTGGCGAGCACGCGCCCCTCGACAGTGACCCGGGGCCAGTCCCAGCCTATTCACGGGCATCAGTGAAGGGCCGCACAAGCCTTCAGCGAGGGGCGTTGACTGGGGAGCGGAGCAGCCCGCACAGCCCCGCGGCCACCCACCGCCTCCCGGCTCAGGCCTCCTCACCATGTTCTTAGTGAGCTGGTCGCTCTTCTCCAGGCTGTCGCGGATGAAGGACAGCGTCTCCTCCTCCTGCCAGGAGAGGCGGACAGGCGGACGTCACATCACC…	ENSCGRT00015071097.1	EXOC7	Promoter-TSS	77
250	Chr1.2	NW_023276807.1	2655913	2656794	peak_253	31.4067	4.973	1.10917e-16	TAAAATAATCATAAACACATGAATGATTTCAAAATTAGAAAAACAGCCACGGAACATGTTACGGGAAAACGTTAGCAACGTTAAGGCACAGCAACTACTGCCTGTAAAGAATTTAAAATTTCTGACCTTCTACCTTTAAGTAAAAGAACTTTTTAAAAAGCCAAGATAGCTTCCAAAGGAGATTTTGGGAAAGGCGATGTAAGGAGCGGGGCACAGCAACGGAAGACTCCAATTAAGGGCCTCCCGTGCGACGCGCCCTGCGAATGCGGCTGTTCGTCCGCTCCATGTCCACGGAGCCACCCGCACAACGGTAAAAGCCCCCCGCCGGGCGGCGTCAACCTCCCGGGCAGACACGGCCTGCGTCGCCGGATCTGTCTATCCCGGGGGCCGAAGGCGCCT…	ENSCGRT00015015283.2	RANBP2	FirstIntron	381
251	Chr7	NC_048600.1	106797553	106798649	peak_254	31.3632	4.971	1.10917e-16	CAGCGCCGGAGGCGGAGAGCGCAGCGGTGCCCCCTCGGCGCCCGCGGTCGGACGGTCCCTCCCACCTGAGCGCTCGCCGCCGCAGGTCCCCAGGCTCCGCCCCCGGGCCTCGCCTCCCGCCGCGCACCGGCGGCAGCGTGTGCCCGCTCCGCGAGCAGGCCTCCCTCACCCGCGAGCTCCGCAGCCGCCGCAGCAGCGCGTCCTCGTCGTCCTCGACGTCGCCGAAGACCAGCTGCTCCAGACAGCGCTCGGCGGCCGGCTTGTCGTCCTCGATCGTCAGGCGGTTGCGCTGCCGAAGCCGGCTCTCCTCCTCCGCCGCCGCCGCCGCTGCCGCCGCCGCCGTGACCGCGCTAGGGGCCGTCCTCTGCCCGGCCTGCGGTGTCCGTTGGGATGAACGAG…	ENSCGRT00015035237.2	UTP18	Promoter-TSS	53
252	Chr1.2	NW_023276807.1	14071256	14071756	peak_255	31.3632	4.971	2.71644e-06	AAAATGATGGTGGCGATGGTGCCCAGCAGAAGCAACAAGAGGAAGAGAGCACACTGGATGCTGTAGGGTCTCAGCAAAACGAGGAAAGCCGCGGCGATCATGGTGCGGGCGAGGCGGGGGGCCGTGCGGCGCGGGGCTGAAGCGGCAGAGCGCGCTGGGCGCGGGGCGCGGGGCGCGGGGCGGGCGCGGCGGCCACGGGCGAGCGCAGCTCAGCGCGTCAAGCCCGGCCTCGCGGTCCCGCGCGCGGCCCAATGGCTGCACACCCCGCGCCGGCCCCGGAACGACTGATGGAGAGCAGCGGGCAGTCCTCGCCATGACTCAGCACACGGCGCGCCGGCGGGAGCCGCGCCCCTCCCTCCGCAGGCGCCCCAGCCTGTGCGCGGCCCTCGGGCTCAGCCC…	ENSCGRT00015061559.1	DST	Promoter-TSS	50
253	Chr7	NC_048600.1	2651041	2652089	peak_256	31.3197	4.969	1.10917e-16	AAATAGGAGGAAAGCGAGGCAACCGGTTCGCCGGTCCAAAAGTTCTGCTTAGCCCTCCTGCGCCAAGGACGCCCCCCTGGATGACCTCAGGTCAGGGAAACCAGCGCAGACACCGCCGTCGCCACCACCGCGATCCGAGTGCCGGAAGCGGCGCGGCTCACCTGGGGCTCGCCCGCGGCTCACCGCGACTCACCTGGCGTGCCCATCCATCACCTGTCCGCAGCCGCCGCGGCCACGCGCACAAGCCGGAGGCCAAAAACAGACACCAACTTTCCAAGTTACGGAGGCGACTCCCGGGCCGCAGCGCGGGCGCACCGACGACCGAGGCCGCCCGGGCCAGGCGAGCGCGGGGAACGCAGGCCCCGGCGGGCTCGCGCCGCAAGTTCGGCAGCGGCCCAG…	ENSCGRT00015059103.1	ENSCGRG00015015159	Promoter-TSS	73
254	Chr1.1	NW_023276806.1	87291149	87291855	peak_258	31.2763	4.967	7.51623e-08	CATGAATCACATGAGGGCAGGTCAGGGGCAGGAGAGAAGAAGGTCACGTCCCGAGACTGGAAACCAAACCGCCTGGCCTGACCGTGCTTGCCCAGGCTCGGCCCAGAGGCCGCCCTGCCTTCCCGCCTCTCTGCCCCCGCCGCCCCCGCCGCCCCCCCGCCGCCCCCGCCGCCCCCGCCGCCCCCGCCGCCCCGCCGCCCCGCCGCCGCCTCCCGCCCCTGTTGTCCCCGCCGTCTCGCGCCGCTAGGCTCCACGCCGGAACTGCGTCCCGGTATGGGAAGAGGAAGACGGTGACCCTCACCTAGCCCGGGACTCCGCAGGGTATGAAACGGCTTCCCCTGTCTCCCGGGCGACCCGGCTGCACGTTGGCCTGACGTCAGGGCGCGGTGACGTCACGCC…	ENSCGRT00015037031.2	LEKR1	FirstIntron	3011
255	Chr8	NC_048601.1	12199653	12200682	peak_257	31.2763	4.967	1.80302e-09	AAAACCACCACGCGCGCGCTTTACGGAGATCTCATAGCCAGTGTCTCTCCTTGAAGGGGGAAAGAGAGGGTGGGGAGGCTCTTAAGGGTCGGGGTGTGAAGGGAGAGGAAGGACGCAGACGACGGGGAAATCATTCCGTGGGTGCAGTGACATCACAAAGGACGAGCAGCCCCGGAGCGGGAGCGTCACGTGCCGCCTTCTCCGGGGACATCTGCGGCGCGCACCCGGTTTCTCTCCCAGGACATTTTTGTTTCCCGTGTGTAGATGACAAATGAGTGACTCTCGCTAGGAAATGACTTTTGTGCTCGGCGCGGCACAGGCTGGGTTTCCGGGAGCGCCGGGCGCTTTAAACTCGGCGCCCGTGGCGTCCATCCGGGAACTTGTCTCCCCGCGGAGGCT…	ENSCGRT00015000785.2	WBP11	Promoter-TSS	-227
256	Chr10	NC_048603.1	28894763	28895351	peak_259	31.2114	4.964	8.60994e-07	TGGACTAAAGGTGTGCGCCACCACCGCCCGGGGAGTCTTGATGATTCTTAAGAACCACTAATCAGCGATGGGGATTGTGGGATAAAGACTGCCACACGCCCGAAGAGCTCAGGGCGAGGGAAAATAATTATTTGTTAAGTCTCTCTGTTCCCAAGCCACCTTGTGAAGTTTTGTTTCCATGAACTTCCATAATCAGCTTGAAAAGAAATCAGTCGTCCTGAAGTAAAAAAGTAATGAGTTCTTGAAGGCTTAGAGATAGTCACTGAATGGCTGCCCCAGACTCTCTCGGCTTGTGTGCCCAGTGGTGGGAAGAATTACCTGGGAAGAGAGAGAGGTACGCCACACGAAGGAAGCTGTGTTCTGAAAACTCTGCCTGGGAAAGTCTTGTATGAGCCTGAG…	ENSCGRT00015069952.1	ENSCGRG00015034184	Promoter-TSS	-468
257	Chr2	NC_048595.1	159240693	159241193	peak_263	31.1681	4.962	2.98538e-06	GAGCCCGACCATCTTTACAAATACAATATTCTCCCAAACTGACATTCTCTAGTCTTGATGATGTTGACGCATTAGAGATGTCGTGTCGCTTACAGTCCAGTCCACTTGGCTTCGGTTCTCCTCTGCTGGACGTGCTCTTGGCTTACCTGGTCTTGTCTGACTCTGTGCCGCCCTACCCTTGCAAAGATGCCAGGCATACTTTCCGAGTAAGCTGCCGTCCCGGCGATCCGTGTATAAGTGTCTCCCGTGACAGTCGGCTGACCCGGTCACCGGCCTCAGTCCTGTTGCAGCAGTGGGGAGGCGGATAAGGGCCCCCGGAGCTGTATGGGCGCTCCCTCTTCCGCCTCCGGTTCCCCGCCTGGAGCAGCTCCGGCGGGGTCGGCCTGCCGCGGCCAGAAG…	ENSCGRT00015038335.2	RB1CC1	Promoter-TSS	-332
258	Chr6	NC_048599.1	23213582	23214335	peak_260	31.1681	4.962	1.10917e-16	TACTTTATATAACACCATTTCTAGTGAGACTAGCTATTCCTAGTCAAGTGCTCCGGCTGTTATAGGGGTTTGGCTATTACTAGTTATATAAAGCGTACCACACTGCGGGGTCTGCTAGTTCACTTTTGCCCCCCTTTCTGGCCTTCTGGTCTCTACAGAAGATTTGAAGAGATCAAAAGTGCCCCCATCTCCCCGCTTCACCATGTCGTATTCCAGTAGGACTGCAGAAGGCGCCCCGCTCCTGGCCGGAACGTTGAAGTTGGGTCACTGTAGCTCTCCGGCGGTGTTTATGGAAACTTCCGGTGCCGCTCCTGTTTGAGCGAGGAGAACTGCCAAGTCAGTTCCGGCAGAGAGCGTGGCGAGCTAGGGAGTGCGGCCTCCTTCCTCCGGGCCCCCCAC…	ENSCGRT00015047828.1	ENSCGRG00015038047	TTS	4757
259	Chr2	NC_048595.1	42757349	42758253	peak_261	31.1681	4.962	1.10917e-16	ACCTCAAGGACGTCCCAAGTACAGGCTGGAGGTCCCCGCACTCCTCCGGTCCCGCCGCAAGGTCCGCCACCACTCTACCCACCTGCAAGTCCCCTCACGTGAGGTATCAGAAACCCAAGGCAGAAAAAGACCTAGAGTGCTTTGCAGGTTCCACCTGTAAGAATAGAAACTGCCTAAGGGGCGGAGGCAAAACAAGGATTCGCTAACTGTGATTGGTTGAAGCGTCTGTCATTCTCAAGATGACACTTTGCGTCCAGCCCCTTTCGCTCCCGGCAGGCCCTGCACGGGGAAAGATGGCGGCGTCCAGGTAGAGGTCTTGTGGAGACCGGACCGGTATGGCGTTGGCGTCCGGGCCCGCTTGGCGGGCGCTAGCTGGCTCTGGGAGGCTCGGCCTCGGGG…	ENSCGRT00015072877.1	Cyb5rl	Promoter-TSS	-241
260	Chr2	NC_048595.1	376143055	376144460	peak_262	31.1681	4.962	1.10917e-16	CGGGTTCAGGCAGGAATCTCCATGCAGCGATCTGGGGGCGCGTCGAGGGGAGAGGCGACTCAAGAGGGGGAAGGGACAAAGTTTGAAAGAGCCCTTCCAACTCTTCCAGGGAAAGTTTCCTTGAAGGCCCCGGGGACAGAGAGGGGTTAGGGGTGCCGGGGGGCCTGTGGCCGGGTGACCCCCAAGAGGTGACCGGACCCCGGGGAGACGACCCCTCCCCCCTTGTCCCGACTCGGCCCGGCTGGGAGTCGCCCAGCTCGGGGCGGCGTGTGTTAGTTGGGGCCGCTTCTGCGCCGTTCCGCCAGGTTGGGGGACCCCGCAGCGGGTCGGGAGTGGGAGCCCTGGTAGTCCCAGGGGTGAGCTTTCCTACGGGGGGTCTCAAGTCCGGGGGCTCCCGGG…	ENSCGRT00015066044.1	H1-0	Promoter-TSS	-16
261	Chr3	NC_048596.1	183912976	183914162	peak_264	31.1465	4.961	1.10917e-16	GCTCCCTACTGGGATTTCCCCATTTGTTAATCCAACTAATTGTCTTGTAAAACTTTCAAACATGTGCAACAGGTCTGGCAGGATGAACGGCTAGAGAGGGTGGTGGTGGCAGACAGCTTACTAGGTGTACTGTAAGGTGGCCCCAATCTGTACCCGGCACCTTATCCATATTTTTAAGGTACCATCCAACCAGAATCCCGCTTAAAACTTGGTGGTTACAACCAGTGCCCATCTATAGAGTCGTTCATCGGGGACGCCGAGACCAGAATTTCGGTGACAGCTTTCACAGGCACGGACGCGAGAGACCGAAGCGCTGTCCTACGACACCAAGACGCTCTGGTGAAAGGCGCGGCTGAGGCGAGTAGCATGCTCGGTCCAGATTCCGGTCATTCAACAGGC…	ENSCGRT00015050979.1	PSMD7	Promoter-TSS	-26
262	Chr1.1	NW_023276806.1	28809958	28810854	peak_265	31.1465	4.961	1.10917e-16	TTTGTTCTATCTCTGTGTTTCTTCTTGGTTGGCGATGTCTGCTTGAGACGCTCTGAGAGTTTTTTGTTTGTTTGCTGGTTTTCATTTTTCCACACAAATGAGGTTTGACTCATGGAGAAAAACTTCTTCTGGCAATTGAGAATGTGCTTATGGGGGCTGCCATCTCGGCCATGTGGGCTAACCTGGGGGCCTCCATCTTGGTCATGTGTCATGCTAACCACATGACCTAGCTTAGGCCTGCCCACTCAGTTCAGTGACTTCCACGGGCAAGCACTGCCACCAGATTTCTTCTTTCACTTGTTGGGTGCATTTCCTGAGGGTCAGGCATGGGATCCCGCTCCAGGAGCTTTTTTGCTTTTTCAGTTTGGACTTCTGGGTCCTTTTTTCGGTTTCGGGGAC…	ENSCGRT00015008480.2	ENSCGRG00015005384	Intergenic	10868
263	Chr3	NC_048596.1	53290201	53291674	peak_266	31.125	4.96	1.10917e-16	AGCAGGTGGTACCGGGCCTCCCCAAAGCCGCTCCAGCTCCCCAGTAAGGGTTGCCATCTCCTCGGCTGTGACAGCATGGGCTCGGTGGACCCTGGCACAGTCTAGAGCCAGTGGTGTGAGAGCAACCTCATTTTCGTTGGTCCAGGCTAGGAGGAACTGGCACTTCTTCCGAGCCCGGTAAAGGCGATTTCGTTCTTCGCTAACCACAGCCTGTTTCCGGGCTCGGCCCAGGGTTTGGGCCAGGTGCCCCAGTGCTGTCAGCGTGTAGCCTTTCTGGTTGATAGGACCCTCGCCCAGCAGAATACGAGCAACCTCTTGCATAGCACCCCGCGTACCCAAGGGCCCAGGTGGGTGTTCACCCGCTTCCAGCACGTGGGCTGCGGCCTGCAGGGCTTCCTC…	ENSCGRT00015051042.1	ZNHIT2	TTS	649
264	Chr4	NC_048597.1	72126410	72127648	peak_267	31.125	4.96	1.10917e-16	TACTACGTGCCAGGCACGGTATGTGTTGTCCGTCGGATTGGAGGCTGCAAGAGGCAAAGGTCTTTAAATTGTCCAGGTCCCTTGTAGACGTCTACACACAACTCTCCCACCACTGGGATCGGCACACAGTAGGCGCGTTTCTCTGTTCCGCGCTCTTCCCGGCTCGCCCCTCCCCCGTTCCAGGAAGTGAGGGGGTTCTAGCCGCCTGGCCTACCGCGATGCATTTTGGGAAAGCAGCAGCACCAGATCCAAGATGGCGGCCAGCAGGAGGCTGATGAAGGTAAAAGCCATTCTCTGGCGCTGGCCAGGCGGGGGGCGGCGTCCCCGGGCCGGGACCCCCACGGCGGGCCGCGGCTCCTTGGGGCGTCGCCACCCTCCATCCCTCGTTGCGTGGCCCTC…	ENSCGRT00015078283.1	UBE2L3	FirstIntron	564
265	Chr8	NC_048601.1	31104320	31105549	peak_268	31.1034	4.959	1.10917e-16	GATGTCGCCACCACCTACCTTACAAGCTTCCTTCCGAAGAGAAGCCATTTCTTCAAGGGAGGAGTGGGCAGGGTGCAAAGAGGATCTCTTGGACGTAAGGAACCTTCGAGGGCTCGCAATCAGGAAGCCAGGGGAGGCAGCCCCGCCTGCACCTGAGCCTGAGGAGAGAGAGGACGACGAAGAGGAAGAGGAGGTGCGGCGGCGGGCTGAGCTCCGGGCCGTGCGGGCCACATCGTTCCCCCGCCGGGCTTTCAGACGCTGGGGGCTGCTGGCCCCTCGAGGACGCGACGCACAGCTGCGAACTGGTCGGCTGGAGGAGGCCACATTGCCGGGCTCCCGGGAGCGGCTGCGCTTGCTGGGACACCCTTCCGACGTGCTGCCCCAGTGGTACTTGACCTT…	ENSCGRT00015002278.2	tatdn2	5'UTR	106
266	ChrX	NC_048604.1	33193341	33193941	peak_270	31.0603	4.957	3.12608e-06	ACCCTGAAGGAAGCCTACAGAAAGCACATGAGGATCTGGTAGGACATCGAGGTGGTTGTGTCCCACAGGTCAGGGCACACGGGAACGGTGGCAGATGACACTGGGGTGACGGCCACCCACCTCAATGGGGCGCTAGGCCCAGCTTCCAATGTGGCAGAAGGTGGCTCCTGGATGGACACAAGGCAAAGGCCAGGCCGCTGTGTGCACTTGTGTGGACTCCAGTCTCGTGGGATAATCAATCGTCCAGTGGGTCTGCTGTTCCCAAGAGACCGGAGAAGGGCCACAGGAACACTTGGTATTCTTTCTTGCCCACATGTGCTGTCCTCTGGGTTCTGGTAGATGCTGTCCTTCATGGTCCCCACCAGGGGACCCTAGGGGTTGGTAGGAAATGGCTAGGGT…	ENSCGRT00015077099.1	ENSCGRG00015039090	Intron	3612
267	Chr5	NC_048598.1	85810060	85812152	peak_269	31.0603	4.957	1.12202e-13	GTCGCGGTCCGACAGCGAGTCCGGGGGACTGGGGGGCGCGTCGAACACGGGCGACTCGGACAGACGGCGCGGCAGCTGGAAGCCGAAGGGCGGCGAGGGAGGCGCGGGGGCCGCGGGCGGCTGCGCGGGGGGCGGCGCGGGCCCCGCCAGGCCCTGCTGCTGGCTGCGGTAGTAGGCGGCGGCCGCGGCGGCGAAGCTGTGGGTCTGGATGGCGAGCGGCGTGATGAGGCTGCTCAGCTCCGGGCCGAAGGCGAAGGCGTTGTTGGCGCACGAGGTGGCTGAGCAGGTGGCGCACGGGCCTCCGGGGGGCAGCAGGTCCTCCGAGCTCCCGGGACCGTAGAGCAGCGCGGCTGCCGCTGCAGCCGCCGCCGAGGCGCAGCAGGTCGGGGCACCCGAGGG…	ENSCGRT00015050350.1	ZFP36L2	3'UTR	249
268	Chr2	NC_048595.1	35296095	35297277	peak_271	30.9743	4.953	2.2182e-16	CTTTGGCCTGGGGCGGCTGCAGGAGCGGTGCATAGCCTTCATAGAGGCTCACAGCCAGGTACAGCCCCCCAACATTATACTCGTAGACTGCCCTGCCCTGCCCCGCGCCATTCTCCTCCTCCCTGATCGATACACCGATCCACAGGAGGCGCTCCGCACCCGTGGCTTCCTGGAGCTGTCGGCCACTGCGCTGCTGCCCGTGTTACGCAGTGACAAGCTCTGCGTGGACGAGGCTGAGCTGGTCGAGGCAGCCCGAAGCTGGGCGCGCGTGGGCGCCGTGAGTGGGACCTGGGGGAGGCGAGGGCCAAGCGGCGCGGCCGCAGGATCTCCGCAAGCGGGCGGCAGGGCACAGGCCGCCGCTCCGCGGGGGCTCAGGGTTCGATTCCACAGGCGGTGTTG…	ENSCGRT00015070556.1	BTBD19	Intron	5334
269	Chr6	NC_048599.1	41913479	41914303	peak_272	30.91	4.95	3.04789e-07	TCCCAGCCTCAGCAGCAGTCCTGGGCTCTTTATTATCAGAAACAGACTCATCTGAAGGCTTATCCCAGTTTTGGGACATGGGACAAAGCTAGCAAGCTGTTGTAGTAGTTATTCTTTGGTGTCAGGGATAATTTGCAAAGTTCTCCATTTGCTACCACAGTCAAGCACGCCTGGAATTCATTAGAAGGGAGGGAGGGTGCTACAGTTTCCATCTGGAATGCTCCTCGAAGGCCTGTGTGCTAGACGTTTGTCCTTCAGCTTGTCACAGATGGGATGTGGTGGGACATTTAATAGGCAAGGCCTAGAGGAAGGAAGTTATGTCACTGGGGATGTGCATCTAAAGGGAATACTGGGACCCTTGTTTGCTTCTCCCTCCCTCCCTCCCTCCCTCCCTCCCTC…	ENSCGRT00015015307.2	SNAP25	FirstIntron	43459
270	Chr7	NC_048600.1	15677253	15678634	peak_273	30.8458	4.947	1.10917e-16	TTTGGAACTCTCCTCTTCTCCAGTCCCCTTCCACCCCGCGCCTCGGTCAGCTGTTCCATGCGTCATCCAGGCCACTGCAGGAGTCCCGGGTGTCTCGGATTTTCGGTCTTGGCCGGGCGTTGAAGGGTCTACCCGGGAACCGGTCCCGCGCTGTGGTCGGCTGTGCCCATCCCCCCAGTCTAGACAGGCCGGAGAAACCTAGCCACCGCCGAGTTCACAGCCCAGAGCGCCTCCCTCCCTCCTCCCGCCCCGCCGGGCGCTGACGTCACGGCGGGGCGGGGCCTACGGAGGCTGCGGAGAGGGAAGGGCTGCGCGTCCTTGCAGCGCCCCGCAGTGGCCGCGGCCGGAAGCGGCCTCGTCGGCCCTGCGGCTCCAGAGCCCTGACGCACGGAGCTGGAA…	ENSCGRT00015043958.2	ATAD2B	5'UTR	183
271	Chr3	NC_048596.1	268766662	268767335	peak_274	30.8244	4.946	1.61065e-11	GGGAGGCGTGGCCGGCGGCCCGCGCTCCTCCTCCACCGCGTGGTGGGAGCCGCGGGGCGAAGAAGCCGGGAGCCTGGCACCGCGAGCCGCTGAGGAGGACGGGGGCGACAAGATGGCGTCGCTCCCGGGACAAGGCCGTGACTCGACGGCCGCGCGTCAGAGCCCGGCTGAGGAGACGACTCTCCGAGAGCCGCAAGCCCGGCGGCGTGGCGCCGCCCTCCGGAGACGGGCGGACGTGCGCTGCCCCGGGGCTGCCTGAGGAGGCCGCCAGGATCCCGCTGAACCCCGGCGGCGGCGGCGGCGGCGGCGGTACGTAGGCTCTGCTGGGAGCAAGCGCTCTGAAAGAGACGTCTGTCCCAGCGCTCCCGCGCGGCTCGCCTGGTACAGTGCCAGCCGGCA…	ENSCGRT00015003260.2	FAM120C	Promoter-TSS	-432
272	Chr1.1	NW_023276806.1	171181249	171182163	peak_275	30.803	4.945	1.10917e-16	CCGGGGGGAGAAGCCGCAGGAAAAAGCGCAGCCACCGTCAGCGCCGCCTCCCGCCACCGTGTAAGGGGGAAACGCCGGGGCCGTGGCCGCCGCGGGGCGGGGGAGCGGGACTTGGTTCGTTTGCGGGGCGGTGATTGAACGGGGAGGGCAGAGCCGGCCTTCCGGGGCGAGCGGGGACGCCGGGGACACAGCGCGGCCCGCTGCGGGCACCCACACGGCCATTACGGGCGCCGCTCGGGGCCGTCCCCGAAATGGCGGTTTCCGCCTCGGCGGCCCCCGGCTCGACCTTGGGCGCTCGGCCGGCGGAGCGGAGAGAGGGGCGGGCGGGGGCAGCCAATGGGCGCGCGGCGGCCGCGGTGGGGCGCGCCGGGATTGGCTAGCGGTGACCTCATGCTGCAG…	ENSCGRT00015063240.1	ENSCGRG00015033648	CDS	580
273	Chr4	NC_048597.1	71869989	71871169	peak_276	30.803	4.945	1.10917e-16	GATCTTGTAGAACTCCAGCAAGGCCGGCAAATGATCAAACTCCTGGTCCCCGATCTTAAAGCGGCGGTTGGGCAGGGAGTTGATGATGTAGTGCGAGACACGCGAGTTCTCGGACACGGACAGTACATAGTCCCCGGGGCAGGTAGAGGAGTCCCGGACTAGGAACATGCCATGGCGCTGGCCCTGGAGACGGGTCTGAGCCTCCTGGCGAGACACTGGCCCCATGTACCAGGCAGAGCGGTCTGCAGAATCAAACCTGGCGGACGACATGGTGTTGGGTCCGGGGATGGGCGGCGTCTGCTGCTCTCGCCTGCTCGTGAAGCCTTTACCCGCTGTCGGCTTTGGGGCCGAGGAAGGGCCTCTCGGAAGACCTCGAGGAGCAATCAGAGGGCTGGGTCA…	ENSCGRT00015062344.1	CRKL	Promoter-TSS	-121
274	Chr4	NC_048597.1	134900144	134901180	peak_277	30.7817	4.944	1.10917e-16	TCCTCCCCCTCCCGCGTTCCCAAGGAAACCACCTGCAGTACATCCCCCCACGGCTCTCACTGGCTGGTGACGTTCGGAGGGGCGGTTCCACAAGCAGGATTCGCGAAGGAGAGGTCACTCCAGCGCTCACGTGTTCGCTTCTCTCCGACGGCTCGCGGGCACCGGCCCGAAGCCCGCCACTCTCAAGATGGAGGCTCATTGCGCCGCCATTAACACTAGACTCCCGACCTGTTCTCTGCGAGTCTGCCTTCACGTTCCCACTCAAGATGGCCGCCTCCCTGGCGGCACCCACACTCTCGACACTCTCAACATGGCGTCCCCGAGCGGCCATTCCCCGAGCGTGGCGAGCAAAACGGAAGTGACGCATACCGGGCAGTTCCGTCTTCTTTCTGCTGCAGG…	ENSCGRT00015005124.2	ENSCGRG00015003196	Promoter-TSS	48
275	Chr5	NC_048598.1	119751412	119752532	peak_278	30.7177	4.941	1.10917e-16	TTTCTAACCATGATTCCTGGGGAGATCTGCGGGGTAGTGAACTGTAGAACTTCCTAGAAGTCCAGCCCCTGGTAGAGACACAGGCTGCGGGCTGGCGCTCCTCTACTACCGACTCACCCACCTGGAGGCAGGAAGAGCGTGGCGCGCACACGGCCCTCGCGCACGGGCACGCGCCGCACCCCGGGAGCCATGAAGTGACGCTCGTGCACCGCGCGCGCCAGCAGCCGCCCGCCGTCGGGCTCGTGGCCGTCCAGCACCTCCAGCTCCACCACGAAGGGCGTCTGCACGTCGCGCTTGATCAGGCGCCAGAATGGCCGTTCGGGCTCCAGAGCCCAGAGCAGCCCCATGGGCTCGATCCCGGCGAAGCTGCCGCCCAGCGCGGGCGCGCGCACCAGGTCC…	ENSCGRT00015046131.2	ENSCGRG00015028322	FirstIntron	28364
276	Chr4	NC_048597.1	182993510	182994452	peak_279	30.6539	4.938	1.10917e-16	GCGAAACTTTCTAGGCCTAATTAGCCCATCTTTACAGCACACTCTCCCCGTCTCCTTTGCTTTGGGAAAGAGTGGGGCTCTAGATAGAGAAGCGGGGATCGACGCCGTCTGGTCGCAAGGACTGGGTCCCCAGGGTTACGTTTTCTCAAAGCCGCTGTGGGGACGTGGAATGGAGCAGGCGCTGCTGCCTGCTGAGGGCCAGGCAGCATGGAGGAACGCCGCGCGCAGCACGGGCCTGGCCAGGAGGCATGACCACGCAAGGTCACCTTCGCCCGAAAGGCCGCGGCGGGGAGCGGGAGGCTGGTCCCGGATCTCTACCCCCGAGAGCCTATCCCTTGATCCCGGTCCCGATTCCCCGCAACCGCGACCCCCGAGCCACCGCTTACTCGTTGCGCAAAA…	ENSCGRT00015027071.2	POLR2M	5'UTR	227
277	Chr4	NC_048597.1	225135248	225136450	peak_280	30.5903	4.935	5.14044e-12	CGACCCAGTCAGCTATGCGCAGCGCGAACGGCAGAAGCTCACTGTAAACCCGGCCTTGGGGAAGCGTCTGCTCCGCCCGACCGCGAAAGCAGCGGCGCGGGGACAACCCTGAGGACGCCGGGACAAGCCCCACGTCCCGGGACCCCAGCCGAGGCACGCGAGCTCCCCCCGGGTTAGCACCGCCAAGCCCGGCGCCGCCAGGCCGAGCCGCAGCGACCCACCTTGCGGAGCGCGCGCTAGAGGGCGCCCTGAGCCCGGGCCTCGGCCCCACAGCCGCCGGCCCGCGACGCTGACTCAGCTCCACTCCGCCGCCCCGCGGCCGGCCCGCAGCGACGCCTCACCCCTCGCCTGCCGCGGGGACCCCTGGGACTCGTAGTGCGCCCCGCCGCGGAGACTCAC…	ENSCGRT00015013463.2	MRNIP	Promoter-TSS	-172
278	Chr2	NC_048595.1	399340226	399340852	peak_285	30.5691	4.934	3.2434e-07	CTCGATTGACTGCTGCTGGGGACTGTCCCAAGTCTGGTCTGGGGCCTAAACAGCCTAACCTTGCCCTGGATAACCCCCAGGCTGAATCCAGGGTGACCCCTGCAAACGAAAACATAAAACTATTTCAGATCTTCCCTGCCAGTTGCAAATAAGTCACAAACTCCACGGATCTTTCGATTCCCCCCCCCCGCCCCTGGAATTAAGGGACCCCTGGGTCTTCTTCTCCTGGTTGGGGGAATTCGGGGCACAATTCTTTCCTTAGTCTTCTTCCATCACAGCCGGCTAGGGCCTCCAGAAATCGGTCCAGCTTCTTCTCTCATCCATGCCGGTGCGTCAGGCCCAGGAATCCTTTCCCAGCCAGGCTCTGGTCCTTCGGAAAAAGGAAAGTCCACAGCCTCT…	ENSCGRT00015050482.1	ENSCGRG00015038904	CDS	1239
279	Chr2	NC_048595.1	394757540	394758155	peak_282	30.5691	4.934	1.7378e-13	CAAAGGAGGTCAGCCTGAGGGTGGGCCGCGTCTGCCCTCCCACCAGGCCGGAGCGCGGGGGGCCAGGCCCCTCTTTGTGACGTGAGCACCCCAGAGCTTCACACTTGGTGAGGCCTCAGGCCAGACCAAAGCAGGTGGCCCCCGGACGGGGAAGCGGGCCCATGGCTGAGGCGGCCCAGCCCAGTGGGGAATCCCAAGGCGCAGAAGTTACGATCCAGATCCAGCAGCCGACAGAGAGAGCTCTGAGGACACAGGCCAGGCACAGCCCGCGGGTGCTCAGAGTGTCCCAGCTTCTGCTCAGGGCCATCGCAGGCCACCGGCGGCTGACTCTGGCAGCACTCAAGAAGGAGCTGGGAAACGCCGGCTACGAAGTGCGCCGAAAGATCAACCGCCACGCCG…	ENSCGRT00015008246.2	H1fnt	5'UTR	146
280	Chr4	NC_048597.1	115246401	115247378	peak_281	30.5691	4.934	1.10917e-16	TTCAATGGGCTCCTCCCGGCTGGCAGCCTTCTCCAGGCGGTGGATTATGCTGTTCAAGTTCGCGGCCTTCTTCTTCCGCACCGGGTTGTCCCGGGCGCCCGCTGCCTCCGGCAGGCCGAAGAGGCTCTGCAGGGAGCTAGGCCTTCGCGCAGGCGCGCTGGTGCTTGGCAACGCAGAACTCCTCTCTGCAGGGCCGGGCCCGGCCGCCCCGGGGACCTCGGGGGCCGTCGCAGTGGCTGAGGTAGCGGCGTCCTCTCCGGGCGCGGCGCGGCGCGGCGAGGTTTGGCACGGGCGCCGGGGTGTCGGCGAGGCCCTCGAGCCGTGGCCTAGGCCGGCCCGCGTCTTCGCCGTCGTCCTGTCCTGGGGTCGCCGAGGGTAGTGGCTGTGCCTTCGCCTTGT…	ENSCGRT00015064215.1	CUX1	3'UTR	-17846
281	Chr2	NC_048595.1	325095636	325096801	peak_283	30.5691	4.934	1.19674e-06	GATGGCTGCCCAACGGCCTCTGGCTGGCAGTCGGGTCTCTCGGTGCCGAATCCCCCAGATCTTCACGCTCCCACCCTGGCCACGCCATCTATGCAGAGACCGGTAAAAGGCAGAGCCGGGGGGAGCGCGAGGCACGGTCATCTCTAACGGAGTCCCCGGGGAGGATGGTGAAGCCGGCCGGGAGCGGCCCCCGCCCGGCCCCCCGCATTGCAGCGGCGCCCGGGCGGACCCCACGCCCGCCTCACCCGCACAACGCCGCACACAAAAGCGCCAGGGCCGCCGCCTTCCCGCCCCCACAACCCCGCGGAGCAATCAAAAGGCTGGCCGGCCCCGGCGCGGCTCACCATCGCTGCGCTTGATTTCCACGTAAATCCCGATCTGGATCTTGCCGAAGTTGGC…	ENSCGRT00015054923.1	KIF2A	Promoter-TSS	24
282	Chr2	NC_048595.1	107510432	107511307	peak_284	30.5691	4.934	1.47571e-10	AGGCCCACCTGTGGTGAGGCGAGAGGAGACGTCGCCGAAGGGGGAAGGCTCCATCCGGAGATACTTCTGCGGAGAGGCGGCGGCGGCCGAGGCGGCCGAGGCGGCGGTGGCGGCCGCAGGGGAGGCGGTAGCCGACGCCGGTGCCGACAAAGGCGCGCACCGCCTCCGCTTCGGAGACGCGGGGCTCAGCAGAGGGTCGAAATCCAGAGTCCTTTTCAGAGTGGCTCCGCACGCCATGGCGGCGGGCAGCCGAGGCCCGGCTCGGGCGGGGCCGGGAAGGACGGGGGCAAGCGGGCCTCCGATGTGCCCGGCGGGTGTGGGGCCCGGGAGAGCGGAGCCGCGGCAGGGCAGGTGGGCGAGGCGCGAGGGTCGCGCCGCCGGCTCGGGACCGCTCCCGAG…	ENSCGRT00015055697.1	AKIRIN2	Promoter-TSS	-2
283	Chr1.1	NW_023276806.1	130223052	130224241	peak_286	30.5479	4.933	1.10917e-16	AACTGTCTTTGTCTTTGTGCCCACACTGGAGCTCTATGACAACCCAGGGATCGTCAGGTCATTTTCACAGGTGCAGAAGTTAGGGTCCAGACACATGGAGTGACTTGGCCAAGATCACAGAGCTCGAAAGGGCTACAGATCTAACCCAAAACACTCCTGAGCCACCGACCGCTGTGGTCTGCCTAGTCCAGCGTCTCTCTCCTTTCTTCCCACACAGGCGGTCAGTGGCCAGATCGCAGAGTCGGGAAGGCCGCAGTATCATCTGGAACTGCGACCCGCCATGGCCGGAGGGGGCGCCCGCAGCCAACACCTCCCGGCGCCCGGGTCTTCCGAGGGCCTGGGCACTGCGCGCTCCTGGAGCTGGGCCTGGCCCTCTAACCACACCGGGGCGCTGGCCAA…	ENSCGRT00015046219.2	SHMT2	3'UTR	-3817
284	Chr7	NC_048600.1	77887200	77889264	peak_287	30.4633	4.929	5.99791e-14	CTCGTGGGAGACGCAAAGGCTGGGTGGTGACCTAAGGGTCTGGGGACCCGACCGGGTTTCCGGAGACTGGGGTGTGACCCCCTCCAGCAGCTCACACCAGACCAGCAACATGGGATGCAGTGGGCAGAGGTCGGGATTGTGACCCCGGAGTCTGGGTCCCTTTGGAACTGGACTCACATCCGGAAGCCACGACCTCGAGGCAACCCCCATTTCTCAATCAATGGTCCAGGGATCTCCTTTGAGCCTGGACATGTACTAGGTCCGCGGAAACTCGAGGACTTGCCCAGCTCTCTCCGCTCAGAGACCCGGGAGGAGCAACGCACCGGTAGCTCCTAGGGCGCCCAGAAGCCTTCGAAGTGGCTGCGGGCTGCAGTGCTCGCCTTTGCCCGACAGGGACCA…	ENSCGRT00015052620.1	HS3ST3B1	FirstIntron	780
285	Chr5	NC_048598.1	22593487	22594266	peak_288	30.4422	4.928	1.10917e-16	CACACTCACGGGACCACATCTCACAGTCATGGTTTTTGCGAAACAAATTAGTGTTTTTTTTCCACCCTCGGGAGTGTTTTTTTTCCAGCCCCGCCCCTCCTGGTCCCGCCTCCTTCTAGGATTGGCTCTCCCTCACTTCCGGCTGCTGGGCCTAGGCGCCCGGCCGCTTCCGGTGTCATGGCGGCCTGAGGTCCCGGGAGTCGGTGCGGGCTCTGCGGGCCCCTCCCTGCGGAGCGGCGGGTGCGGGCGGGGATGTGACGGCGGGCGCCGCGGGCCTGCCTGGCGCGTCGTGTCGGCTCGCGTGTCCTCGCCCCAGCCCGCACCATGGCGGGGTCCGGCTGCGCGTGGGGTGCCGAGCCACCGCGCTTCCTGGAGGCCTTCGGGCGGCTGTGGCAGGTA…	ENSCGRT00015010871.2	ENSCGRG00015006855	Promoter-TSS	202
286	Chr1.1	NW_023276806.1	29076046	29076832	peak_289	30.3369	4.923	1.10917e-16	TCTGTGGAGCTGAGTCAGGTCGGGACCTTCTCGCAGCCAAGCCAGCACGTCTGGGGGTCAGAAAGCCTCACCAGCTATTAGGACGGAAGGATCCAGACTCCCGCTGTCTCCAAGGGCAACGCGCTACCACACTTCCGGAAACGTCGCGTACGGAGGGCACTGCTATTTTGCGTCACTTCCGCTACCCCGGCCTGTGCGGTTCTGGGCAGGATTACGCTGGACGGGATTGTTTCTCTTCCGGTGCTCTACCCCGTGTTAGGGAAAGCATCAGGGCCGCTGCGTCGGCCAGTGACAGGCTCTTCCCGCCGGCCAGCCCTCCGCGTTTCTGGTCGGGTAAGCCTGTGCCGGTACGGTGGCCGAGGAGGTCTGAGCGCGCCGGAAGTGTTGGCGGGCGCTCGC…	ENSCGRT00015057121.1	GAR1	Promoter-TSS	242
287	ChrX	NC_048604.1	67261369	67261869	peak_290	30.2948	4.921	2.58226e-08	AAGAAAAAACCAATGGAATCTTGAAATTTGCGGGCAAATGGATGGAACTAGAAGAAACCATCTCGAGTGAGGTAACCCAGTCACAAAAAGATTAACATGGTATGTGTTCACTCATATATGATTTTTAGACATAGAACAAAGGATTAGCAGTCTACAATCGACACTACCAGAGGAGCCAGGAAACAAGGAGGACCCCAAGAGAAGATTGCATAGTCCCTTGAAGAAGGGGAAGGGTGTAGGGAGCCGTCCCTGCATTCTCCATTACAAGATGGCGCCTGCATCCGGCAGGCACCGAATGTAAACAAGATTATTGCGCAGGCGCTGGGTAATTTTCCATTCCTTGATCTCTGCCTATTCCGTGGCGTCATATGGCCTGATGAGCTGCAGCCAATCATAGGG…	ENSCGRT00015026835.2	ENSCGRG00015016647	Intergenic	-33406
288	Chr3	NC_048596.1	159389159	159390157	peak_291	30.2319	4.918	1.10917e-16	CGCTATCGCGGCGGAGCTGGCCCCGCCGCCTGGTACTCAGCCTGCCGGGACACTAGGGAGGGACCTCCGCCCCCTGCCCTCCCCCTCTGCACAGGACTGTGGAGAAGAAACACGCACTTCGTGTCTAGAGTCTATTTTAAGATGTGTTTGTGTGTGTGTGTGTGTTTGACTTTTTATTGAATCTATTTAAGTAAAAAAAATTGTCTTTATTAATTTCTGTGGTCTTTTTTTTTCTTCCAAGCCGGGCGGGTGGAGGGAGAAGAACGGGATGCCCCCAGTCGTCCGCTTTCGTAGCTCCCTCCTTTCAGGTGACTTAAGGTCCAGTGCAAGCACGCAGACCTCTCACGCCGCGCCCCGGCACCCGACGCGGGGCAGGCGGGCCACAGCCGGGAAGAAGCC…	ENSCGRT00015029059.2	JUNB	TTS	2022
289	Chr3	NC_048596.1	62133242	62134567	peak_292	30.2319	4.918	2.2182e-16	CCCCCATACATCAGTGTCTGAGACCCGATTTTACCCCCACCACAAGGCCTCAAGACCAACGGCCGTGCTCCCCCCTCTCACAACAAATGGAACCTCATCTCACCCTACAGGACCAACTCCTAGCTCGATTCCGGGGCCACAGCGGGAGAAGAAGTCCTGTGCCTCCGGCTCCGGCTCCCTACAGACTCTGGGGGGACCTGCACTCAAGACGGCGGGCGGCACAGCCCGGACCCCAGAGACCCGCCGCGGCCACGGGCCCGCCTTACCTCCTCAGACGCCCACAGCTCTCCGCGGCTGGCCCCGCGCCCCCCGGGACCGGACCGGCGCCCACTGCCGTCCCCCCAACAGACGGCAGAGACACGGCCTCCGCCGCAGCCTCTGCCCACGCCGGCGTCCACC…	ENSCGRT00015057378.1	PPP2R2D	Promoter-TSS	205
290	Chr3	NC_048596.1	249669032	249671009	peak_293	30.211	4.917	1.10917e-16	TTCTCCTTCCACTCTCCATCTGTTCTTTTTCCTCTTTTTTCTTTTCTTTCTTTTTTTAAATTTTTTTTTGTTTTGTTTTGCTTTTGTTTTCCTCTCTCCTCTCCTGCCTCTTGGCCCTCCTTCTCCCCGGCCTGCGCTCCCTTCAGTAGGTGAAGACCAGGTTGGAGATGCTGGACTCCAGCCAATCTCCCGAGATCATCTCGCTCACCTCGGGTGTGCAATAGTCCGGGAACTCGAAGTGGGAGCCTGAGCCGGGTTCGAAGTTAAAATCCAGGTCCCGATCGAGCGCCGATGAGGAGCTGAAACTGCCCAGGGACATGCTCTCAAAGTTTGAACTGGGGTTCAGGTCGAGCAGGTCGTCTTCGAACTCATCGTCGGACGACGAGGAGCCAGAGGAGG…	ENSCGRT00015007380.2	SOX4	5'UTR	473
291	ChrX	NC_048604.1	89292423	89293063	peak_294	30.211	4.917	1.44544e-06	CTGGGTGCATTCTTCTCACTAGTGGAGTATCAGGTCCTAGCAGGCACTCAGTGTTTACTGAATGAATAAATGCTCTCAATGTGAAACAATAAAAGAAAATATAAGCCAGGAGACGTCCTTGTTTTCAAGATCAGACGTACCTGCCACCCACGGGCTCCATCAGGACACCAGCTCCTGAATGGATGGTCCCTCCCCTACTCCCTGTCTCGGGCCGCTTAAGGCCTTGTGTCTCTCCGGACCCTGCGCCTCCTAGCTAAGAGCAGGGCTGTGAGGCGCGCATGTCTTAAGCAGCCGGGGAACTGCATTCTTTGCATGCCAGGCTCAGGGAAACACTGCCCACGCCTTGCAGGTGGCGGCTTGGCCTGAAAAGCACCGCGTTCTCAGCACGCCCTGCGAGTC…	ENSCGRT00015018003.2	PRKX	Promoter-TSS	-651
292	Chr3	NC_048596.1	201603948	201605448	peak_295	30.19	4.916	1.10917e-16	CTTTCTAAACACCAGCTGAGTACTCACTAAATGTGTCCTTGGAGACAATTTAACTCTGGCAGTATGCATATAAAAATGAGTCCGGTCAATGGAGCAACTAACAATGAATTCCAGCACATGTGGACACAAATTGTATTTAGGATTTTAAAAATTAGTCCTCAGACTTGTGAAAGTCGGAGGCCAAGTCTTGTCTGCCTTCCACTCCGTGGGCACAGAAAACCTGCACAGGACAAGGCAACCCGTGGAAAAATGTGATATTAGGCCCTAGGCCTATTATCCGAGCTCTGAAGGGCAACCTTTAACAAGCTCTGTTAGCTTCTGGTGCTTGTAACAAAGGATCAATGCAGGGATATATAAGGGTTGCTCTGACAGTTACTGGGGGAACGCACAAGAGCATGT…	ENSCGRT00015050126.1	GNPAT	Promoter-TSS	-112
293	Chr6	NC_048599.1	113079439	113080546	peak_296	30.1482	4.914	1.10917e-16	GAGACCTGCACTTATCCCCCGCAGACGGTCATCGAGGGTCAAGTGAAAGAGCGAGTGCGCAAGAGCGGGCCTGGGGAGGAGGACGTGGGGCAGAGCAGAGGGGCCGGGGAGGGCGCGGGCGGGCGGGCAGCCCGGACGGCCTAGCTGTGCGAGTAGAAGCCGTAGTAGCCTCCTATGTCCTTGGCGCAGTTCTTCTCGCAGTCCCGCTGGGCCAGCACCTCGCTCTTGAGCGGGGACGAGCTCTCGGACACCGGCGTGTCGGCGGGCGAGATCCGCCTTCGCTTGGCCTGCTCGTAAATGCCCGAGTCGCTCGAGTCGATGGACTTGATGGAGGAGGGCGTCTCGATCCAGCTGGAGTCGGACAGGTCCTTGGGCTTGGCGTCGTCGGCGGCGGCGGCG…	ENSCGRT00015013408.2	TBR1	3'UTR	7579
294	Chr3	NC_048596.1	274560149	274560864	peak_297	30.1482	4.914	9.33254e-15	GCCCGCCCGCCGCCCGCCCGCTCGCCCCGCGCCCGCGCCCGCCCCGCGCCGGGGAGGTGGAAGCAGCCGAGCAGTCGCAGTCGTCTTGCTCGTTCCTACCTGAGGGCCTGCAGCCAGTTTGGGCTCGTCCTCCTCCCTGGGGCTGTCGCGATCCGGCTCCGCGGGCGCCTCCGGGGGCCCTGCGCCCGCGCCCGCTTCCAGGCTCGGCGGCGGCTGCGGCTCGGGCGCCTGGGGCTTCTGCAGCCCCGCGGCCCGCGCCCGTTCCGCCGGCCCGCGCCGCCGCTCGGCCTGCTCCGCCTCCGCGTCATGCTGCCTCTCGCGCCGCTCGCCGCTCGCCTGCGCCGCCGCGCCGCCGCCGCCGCGCCGCTCCCTCACAGGGACAACAGCGGCGCACCGGCA…	ENSCGRT00015065932.1	ENSCGRG00015039302	Promoter-TSS	-37
295	Chr7	NC_048600.1	89145147	89146156	peak_299	30.1064	4.912	1.10917e-16	ACTTCTGCTTACCTCGGGGGAAACTGAAGAAAACAGCAGAAAAATACCAGCTTGTCAGGGAGCTTTGAGGGAGGCTAACATCTTGGGACCGTTTACTACTCCACTCCTGTAGGTCCTGGGCGAAAGACCTAGGCCACCAATCTGTCAGACACACATCAGTCAGCTTGCAGACTGAAGCTCCGCCCCTTAGTCCTAGACTCCGCCTCCCCATCCTCGGTCGCCAGGGTTTGGACCTGGAGGCGACGCCCATGAAGAAGCCGCGTGCGCACTGCGGGCCCCAAGGACTCCGTTTCCCTTCTCCCAATGGCGGGCGGCGGTCCCCCTTCCCGGCAGCCTCCCTCGGGTAGAGAGCGCGTCATTTCCGGTGGGGAAGGCCCGCGGCCGCCGCCGCCATTTCGG…	ENSCGRT00015056200.1	CRK	5'UTR	134
296	Chr2	NC_048595.1	454746004	454746628	peak_300	30.0647	4.91	5.8479e-09	CTGGGACAATGAACCGGAGTCAGGAAAGCTGGGCTTTGCCCTACTTTGTACGTGGGAGCCCTGGAGAACCACTTCACTCTCCCCCAAACAAAGGGAATAATAATAGTAAGATCTGTGGTGCTGGGTTCACTTGAGAGAAGCGCTGCTAAATGACCAAAAAACTGCCAATCCCCAGCAGCCGGCCACCAGATTCCTTCCTTAGGCGGCCAGCCCTGCGCTGGGGTCCCGAGATATCGTCTGCCATTCCCGAGAGAGGCGGAGGGGGCAGGTATGCTCGCCGATCCTCCCGCCCGGCGGTCACAAGGCTGAGAACCTCGGAGTGGCTGCACTCGGCCTGGCCCGCGCGCCCGCGGCCGCTCAGGGTCAGCTCGGGCGAGCGGGAGGGCGAGCGTGCGAGCG…	ENSCGRT00015060317.1	PPP4R1	Promoter-TSS	308
297	Chr9	NC_048602.1	9366414	9367152	peak_301	30.0647	4.91	4.86407e-07	CGCGCGCGCGCGGGGGTCGCGGGGCGGGGGGGGGCGCGGGGCGCCGTCCAATCAGCGCCGGCCCCGCCCCTTGCCTTTTCCCGCCCTCCGCTTGGGGCCGCGACTCCGACGTAGGCTAACGCTTCCTCTTGGGCAGAGCGCCCTGAACCCTCTCGAGTGCCGTCGCGGTGAGAGCCGCGCTGTGATTGGCGGAGCCTCCGGGGCCCGCGCCCGTTGCCCCGCACGCTGCCCAATCGACGCCCGCGTTACATCGTCGGGCTCCGGGGCCAGGGGGGGAGGAGGCGGCGGCGGCGGCCATTTTGAGCCGCCGCCGCCATTGGAGGGGCCCCCCCCGTTCCCCCTTCGCCTCCTGACGGGCGAGGTTTGAGGGGGGACAGAGCCCCGGGAGGCCGGGCCGGG…	ENSCGRT00015038223.2	HNRNPUL1	5'UTR	140
298	Chr3	NC_048596.1	108658453	108659708	peak_302	30.0439	4.909	1.10917e-16	GGTCACCGGCGGGCGAGTCTCTGAAGAGCGAGGTGGTCAGCCGCAGTCCCACGCCGCTCAGCCGGCTCAGCAGGCGAGCCAGTCCCGTCTCGTTGGCCAGGACAGCCCGTAGGTAGCGACTCTCCTCCTGCAGTGCTTGCACGCGTTTGCCCAGCTCCCGATTCTCGGCCCGCAGCTCCTGGTTCTCGGCGGCCAGTCCCCGGACTCGACTCTCCAGCCCCATCACGTACTCCTTCTTCTTGAGCCGATTAAGACGGGCAGCGGCCGCCGCCGCCTTCCGGGGACTCTTGGTCGCCGCTGGGTTGTTGTCGTTGGTGCCACCGCCTCCTCCCGGGGACTTTCTCCGCCTCTTTTCCGCGCTGCCGCGGTCACCGCCGCTGCTGCTGCAGCCCCCGATGC…	ENSCGRT00015063154.1	CREBZF	5'UTR	545
299	Chr6	NC_048599.1	139546206	139547061	peak_303	30.0439	4.909	1.10154e-11	CTCTGCTGTTGTCTGCTGCTCCAACTGAGCTGGGTTCTTAGAACAACACAGAACTTTCTTCATCTCCTATGTTCTCGGACTCAAACAGGCCTTTGCCTTTGTGACAGGCCCTGCCTACCCTCTCTGGTCTCCCGTTTAGTGGGGAGGGACCTGAGCCTCCTCCCCTGCTGCTGCTGTGGCCATGTGTGCACTGACAGCCCCCCATCTGCTCTGACTCACTCTGCAAATATCCTCTGGGGCAGCTTCTATCCCTCCCAGCCTGGGCCCCAGTTTCCCAGGCCTAGCATTGCTTGTGCAATGGCTGGGCCTGGACTCAGGGCTCTGATGTGGGGGCCAGACACCCTAAGCAGATGATGCTGTGACAGACTTAGAGGGTCCATACTGAGCTAATTGACCAGA…	ENSCGRT00015019878.2	COL5A1	Intergenic	-28830
300	Chr9	NC_048602.1	23629889	23631342	peak_304	29.94	4.904	2.2182e-16	CAAAAGGGGAGGTGAATGACCCGGGGCTCAGGGGTAGGCAGAGGAGGTATCTCTTCCAGCTTCCTTTTCCTTACTGCAAACCGGGAACTCAACTGGAGGGGCGGAGGGTGGGTATGAAGGTCAGGAGGCCAAGCCCCCCAATCCGCGGAGATGGGCCTTGCTGTCCACCTCCTCGTCTTCCATCTCGAAGGCTGAATGGTCTTGGCTGTCAAAACAGGAGGCGCTGAGAAAGACAGGGGGAGCCCGCGGGGACTGTGGTGGGGTACCGGGTGAGGGCGGCTCTTCCTTGATGTGTGCAATGGACAGAGGGAGCCCTTCTGTCTCCTGCTTAAGCGGAGTTTGGGGCGACTGTGCGGCCTGGGACTGCAGCGCCTGCAACGCGGTGGCCCTCTCCAGCTC…	ENSCGRT00015044446.2	Zfp579	3'UTR	3000
301	Chr7	NC_048600.1	114486405	114487345	peak_305	29.9192	4.903	1.10917e-16	TCTCCAGCCCCGACTTTTACTTTTTAATTAATTTATTTACTGAAGTCGGGGTCTCTCTATGTAACCTGGGTTAGACTGGAACTGGAAATCCTGTCTCAGTCCCCAAGGTTGGGATTACAGGGCCCGCAAAACCTGGTTCCCGGGCAGAACAGTAAATTTCAGGCTGTGTGCCCCATCTAGTGGCGGAGTGGGGGACTACAGCGAGGGAGGCGACGGAGCGGGGAGGACGCAGACTGGCGTGTCCTCTGCCCCTCCCGAAGTCTCTGTTGCTGTCTGCCGTGAGTGCTGCTAATAAAGCTTGATTCAAATTGACGCGCCGCCCGACGAGACCTCAACGAACTCCTTCCGCCAGCTCCTTTGACCACCAACCGAGAGGCGTAGCGGAGGCTGGAAGGCGGG…	ENSCGRT00015046523.2	RPL27	5'UTR	178
302	Chr2	NC_048595.1	59087378	59087878	peak_306	29.8571	4.9	5.50808e-06	GAAATGCACCCAACAAGTGAAAGAAGAAATAAAAAGCAAGATGTTTGGTGGCAGTGCTTGCCTGTGCAAGTAACTGAACTGAGTGGGCAGGCCTAAGCTAGGTCACGTGGTTAGGCTGGCACATGACCAAGATGGCGGCCCCCAGGTTAGCTCACATGGCCGAGATGGTGGCCCTGTAAGCACATTCTCAATTGCCGGAAGAAGTTTTTCTCTATGAGTTAAACCTCATTCGTATGGAAAAATGAAAAACAGCAAACAAACAAAAAACCTCTCAGAGCATCTCAATCAGACATTGCCACCCAAGAAAAAACACGGTCAGAGATAGAACAAACAGAAGAATGAGGTACATTCCCAGGTGAAAGAAAGTTCCCACTGGGAGGCAGAACTCCGCTCATTAAC…	ENSCGRT00015069844.1	ENSCGRG00015033744	Intergenic	-25878
303	Chr2	NC_048595.1	8524449	8525718	peak_307	29.8364	4.899	8.22243e-10	TTAACATTATGCCAAAGTTCCAACCCTCGGTGTGACCGCTGCAGGGCATGGAGAACATTTCTAAAGTGGATGCATGCTCACTGGGGCAGAGCGGAGACTGTGCACCCAGCCCCCACCAAAGCCTCACCCGGGCTGAACAGCTGGGCCCAGAGGCGCTGGTGATCTTGCAGCAGCTCCGAGGCGGGCATCTCCAACAGTTCCAGCATCTCCTTCCTTGCCAAGTCCTGCAGCGCCTTGAGCTCCTTGGTTCCTTTGCTTTTGAGCACCTGGGGGTGGATGGGACCAGACACGTGCACCACCCACAGCACCGTCTCATCCAGCTGCGTCTTGGGAGCCACTTGGAGCCGGTTCACTAACTTCTTAGAGGCCACCACCACCAGGTGCACGAGCCCCGACGGG…	ENSCGRT00015003224.2	KIAA2013	Promoter-TSS	523
304	Chr1.1	NW_023276806.1	93715935	93716737	peak_308	29.795	4.897	1.10917e-16	TGAACTCCGGCCCCGGAACCCAGGCTCGCCGGCACCCGGGAGAAGTCTCTACCCGGACTTCATGGCTGAGTATTCACACCGAGTCCCTACCCAAACGAGTCCGAAAAGGGACGACAACAGCAGGCGAGCGGAAGTCCCGCCTCTCATGCCTCATTGGGCTTCACTTGGTGACGGAGGGACGCTATTGGACCGTGGTATTGCCTGTCAAGGCCCCGCCCCTCTCTCTGAGTCGCGCCGCCTGCTTCGGCGGGGTTGGGAGAACTGCCCAGTTGTTGAGTGTCTTTCTGAGTGAGCCGCGTGATCCACCATCCCCAGTGTGGAAGGGAAGATGAGGGAGGAGCTGCTTTCGGAAGCCTTGGGTGCAGTGGAGAGCCACCCTGGACTGCCCCGGCCCTGTTG…	ENSCGRT00015062454.1	RNF13	Promoter-TSS	-112
305	Chr1.1	NW_023276806.1	199372208	199372863	peak_309	29.7744	4.896	2.46604e-09	GCTTGTTTTTCTAGTATGAGTCCTGTTGCTTTTTAGGGATATATTGGACATTGCCCCAAATAGTTGTACGCTTCTTTCCAACCCGGGATTTTTGGGGCAAACGCAGTGCGACGTCGCCCCCTGTCGCTCGCTGGTGGTAGTTTGGGGGCAAAGTTAGGCATCTTCTCCAAATCACTGCTCAGGTGTCCCGGACTTGGCTTTTCCCAACCATCCCCTCTGGTTACTCCCTCTCCAGGCTGTCAGCGCACCCTGGCTGCGGAAGCCCCGCCCACCTCGCGCATCTTGGAGGCGGGGTCTGTGGCGTTTTGCTGCCGTCATTTCCAGTGGATCCGGAAGCGGTGCTGCCAGCCGGCCGGAGTTAGGAAATCGAGATGGATCGGAGCTTAGTGTAAACCCTGG…	ENSCGRT00015041257.2	GCC1	Promoter-TSS	-200
306	Chr1.1	NW_023276806.1	232060147	232061373	peak_310	29.7331	4.894	1.10917e-16	TTTTGTTTCTAGCGTGAGAAATAGGAAGCTGTCAGTGTGCCCGAGGGGCTTGAGTTCCTGCCACTGTGGTCCCTGCGAAGGCTCGGCCACCACCCGCGGCGGCGGCGGCAGCGGGGGGAGCCCGGTGTGAGCCCAGCCTACGCCCTCCCGACGGCGGGAGGAGCTGACGATGCGAGGACAGACGGCCCGCGCTCGCTCGCTCGCTCTCTCTCGCTCGCTCTCTCGCTCACCAGCGGGCCCTCCTCCTCCTCCAGGTCCGAGGCCCCGGCGCGCAACACCAGCTCGCGGGCCGCCGCCGCCATGGTCGCCGCCGCTGCCATTCCCCCGCAGCCTCACTTCCGCCAGCTGTCGGGCTCGGGGGGCCGCGTCCCGAAGCACAACCTCAGGTCCCAGATCGTC…	ENSCGRT00015065891.1	VPS52	Promoter-TSS	-94
307	Chr6	NC_048599.1	72656352	72657249	peak_311	29.6303	4.889	1.10917e-16	AACTAGTCACTCTTAAGTAGCAAGGAATATTGCTTAGCAACTGGATAAGCAAACTGGTTGAAGCATAACACAGAGAAAAACAAAAGTTCCAAGGCTTTAAGGACAGGGGCTTTAAAGGAAGACTGTCAGAGTCAGCTAGAGCTCACTTAGGTGTAGCTGAGGCAGGCTCAGGCGGCTGCCTGGGGCAGAGCTTGACACGCAGCGGGAGGGCTGGGGACAAATTAGTCCAACCCACCTAAGTTTCCGGGGGAGGTTTTAGGCAGGAGCCCGCGCTGAGGTGAGACAGAACGCAGAACCAGAGGTCTGCCGGGAGGAAGCAACGCTACGGGCTCCGCCCACGAGACCGGCCCTAGCTGGCTGACCCGGAAGTGGTTGTCCGTAACGCCGCGCGGCCCCGCT…	ENSCGRT00015015168.2	EIF3M	Promoter-TSS	-9
308	Chr2	NC_048595.1	292246941	292248659	peak_312	29.5687	4.886	1.10917e-16	GGTGGTGGGTATTAGAGGAGGCTGTGGGTCACCCATGACCAAGTGCACCTGTGGAAAGTTCCAGGCTATGGTGCTGACCCTTGCTGGCCTACCTGGTTCACAAGAGTCCAGGTGAGCAAGGAGGGCAGGAGGCGGTGGTGGTGGGCTTCAAACCAGGTCGGGTCACACCAGGCCCTCCTAGCTCACAGTGTGCTCAGGTGAGGCAGTGTGTCCAGATGTCCCATCCGTCCCCTCGAAGCGTGTGCCGACTCCACCCCACGCAACCACTCGGTGCACTTGCGCACCAGGCCCTCGTCCACCACCTCCACTTCCTCCTCGTACTCCTCATCGTCATACTTGTGCTTCTCATTGAGCAGCGACACCTTGAGCACTGGGCGCAGGCTGGAGGGGCGCAAGCTG…	ENSCGRT00015051038.1	prr18	CDS	3739
309	Chr4	NC_048597.1	9906752	9907653	peak_313	29.5278	4.884	1.10917e-16	ACGGAAGAGACGGGGAGCTCTCCAAAACAGCAGCGTAAAACAGTGTCCAGATCTGAGTACGAATGGTCATCCTGCTAAACGTAGCATCCGACTCTCTAGTCCGCATCGCTTTCTTGACTTGCAGCACTTCGTAGCACAGCTGCTACCACTCGGCTGGTTCTACTGCCATCCGGTGCAAGAATGCCGCCGAACTCAAATTCCCACACACTGCGATACCCGGGACAGGATTTGGCGCGGCGGGCCCTATGCCGGTCTCTCATTGGTCACCCGTGACGCCACTCACGCAGGCGTGGCTCTCTCTGTGACGTCTCAGGCAGCGAGTGGTCAGAATCCTGACAGGGAGGCGGGAGCGGAAGCAGGCAGTCAAAGGGCTCGGGTGGGCGGGGGGAAGTTGCTACA…	ENSCGRT00015000741.2	LTN1	Promoter-TSS	47
310	Chr7	NC_048600.1	88611248	88614050	peak_314	29.5073	4.883	1.10917e-16	CGCGCCCTGGCTCAGCACCTCTGCCGCCTTATCCGGGCTGAGTCCCAGCTCGGCAGTGAATTTGGCCAGCGGGTAGAGGCTCTCGAGCGCCACCTTGGGGTCGTGCAGGAAGTGCGTGGTTTGCGCCAGCAGCTCCGCCGCAGCTGCCTTGTCCTGTTGCTTCAGGCTCAACTGTTCAGCTGTGAGGCGGGCCACAGCAAAGACACCCTCCGGGAAATCGAGCTTGCCCTTGCCGTCGGGGCCGGCAACGCCAGGTAGTCCCCCGAGGCCAGCCAGCGCCCCAGCTGCGCCGGCCGCGCCACCTACTGCGTGCATCTTCATGTGGCTGATGAGGTTGCGCTGTTGAGCAAACTTGCCACCGCACACCTGGCACTCGTAGGGCTTCTCTCCCGAGTGGAT…	ENSCGRT00015032816.2	HIC1	3'UTR	1285
311	Chr6	NC_048599.1	68131060	68131899	peak_315	29.4664	4.881	1.10917e-16	GGCAGGTCCTAAGAACCGAGCTGCGCCCACCGTCAGCGAACTGAGGGGGTCTGGCGAGCGTTCAAAACGTGGCCAGCTCCTCCCACAAGCAGCGCCCGGCACGAAGGCCGGAGGAGCCCTCCGAGTGTCAGCGTCCGGGCCACCTCGCCTTCGCTCCGGCCAGCGGAGCCCTTCGTCAGTCCCCACCCGCTTCACCCACCGCGGCCGCCAGACCCGCCGCACTCACCCCTCTCCAGCCGGACAGGCTCCCCCAGCGCCGCCATCTTCTCCTCGGCGAGGCAGACCCACAGGAAATGACGACAGAGAGGCCGTGGTGGAGGGACCAGAAGCCGGAAGGGTGAAGATGGTAGTAACGCGAGAGCTACAAGGATGCGGGGTCGAGCTGTGGAGGGTGAGGTT…	ENSCGRT00015013115.2	LIN7C	Promoter-TSS	42
312	Chr2	NC_048595.1	29877810	29878310	peak_316	29.4052	4.878	7.06318e-07	GATGCCCAGGCCGAAGTCATCCACGCCCACATTGCTGCTGACGATCTTCAGGTCCTTGACGCCCTTGGTCTTCAGCGCAGCGATCAGGTTCTCGGGGATGCCACACAGCCCAAAACCCCCGAGCATGACGGTCGACCCATCCTTGACGCCCTCCAGCGCCTTCACCGGATCGGTGTAGAAGTAGACCCGTCCACTGCGGTGGCTGCAGCGGTCGCTAGCAAAGCGGAGGGCAAGGTAGTGCGGCAATGCGGGCCGTGGGCTGCGAGCAGAGACCCTGCGCGGGAGCGCCCACGCCAGAAGCCTCAGCGCTGCCATCTTCCATGGGCCACAGGGCTCCCAGGACCCGGACAGAGAGGTGCACCCTGTAAGACTGCAGCATGCCACCTCTGCGTTGCGTCA…	ENSCGRT00015068877.1	ENSCGRG00015033481	5'UTR	701
313	Chr1.1	NW_023276806.1	251325070	251326101	peak_317	29.3848	4.877	5.09331e-10	CAGCTCGGCGGCGGGGAGGTGGCAGCAGCTGCAGCCGCCGCCCGGGAAGTCCGCCGCCCGGCGCGCCCGCGCGGGGAGCCGACCCGGCCTCGGCCCGCACCGCTGGCCCGCGCTGCCCGGGTTCCACGCCTGAGTGAGTCCCGCTCCTTTGCTCCTTTCCGGTACTGCTCACGCTCTGGGTCTCTTGCTCGGCTCGCCTCCGTTTTCTGCGGATGCGGAACCGATCCAAACTTCTCAGCGGCCCCGGCTGGGGCGGCTTTGCGCCCCTCACGAACCAGGGTCTTGTTGGCCCTTGTGGCGTGCGCGCAGGCACTCTGGAGGACTGGGCTGGTGAAGTGAGGGACATGGCCGGGACGCGTACTTTCTTGGTGTCCTTGCTTCTCTAGCGCACCTGCCCGG…	ENSCGRT00015040948.2	SATB1	Intergenic	-19044
314	Chr1.1	NW_023276806.1	259987344	259988260	peak_318	29.3848	4.877	3.39625e-14	AAGATCACACCCCAGAGACTGAGTTTTTGCCATGGTGCCACCGCACTTCCGACACCACACTTAATGCCCAAAGTTGCAAGAAAAGTGTTAACTCCCCGCAGAAGCCAGGGCGGCTGGCTGAGGGAGCTCGGCGTGGGGCTGAGTCCCGCGGGGAACCCGGCGCGGAGCCCCACGGAGCCCGAGGCCCGGCCCGGCCCGAGCCGCTCGCCCGCCCGCCCGCCGCCTGGTCCCGCCGCCCGGCCCACGAGGCAGCGGCGCCCGGACGCGCGAGCCCGCTAGGGCCTTCCCGGCCGCCACGCCCGGGCGCCGCCATCGCTTGCCTCGGCCGGCACCCGTTGCCCACCGCCGCCCCGGCCCAAGCCCCGCCAGGCCGCTCCTACTCACTTGTCTTTCTCGGTG…	ENSCGRT00015036834.2	u2af1	5'UTR	106
315	Chr4	NC_048597.1	207383522	207384285	peak_319	29.3848	4.877	1.93197e-06	CGGCTTGCGCGGAGGAGTACTTCAGTTTCACTGGTTTGTCTCTCCTGGCGCACGGGAACTGGAAGCTGGGACTGTTCCGGGACCGATAAGAAAGGGGACCTGAGAGACCAGCAGCCGGCTGTGCGTCTAATCTGATTGGTGCTGGGGAAACACAGAATGTTTCAGCACAGCAGTTGAGCCCAACCCGGGAGAGAAATATCTTCATCAGGGACCAGTGACTTGCTCACGTCTGCCGTCTAGACATCGGAGCGCGGGGCTGACTCGCTGAGAGACTGCTATGTCGGCGTCTTCCCAGCATGGCGTTTGCAGGCATTTCTCTAGCGGCACAAGGAGCTGGAGAAGCTGAGGCCTCTTGGAAACCCCCGACCAGAAAAAACACGGAGCTCCGTCTGGCTCAGG…	ENSCGRT00015066674.1	FOXL2	Promoter-TSS	-898
316	Chr2	NC_048595.1	29142214	29143557	peak_320	29.3848	4.877	7.32825e-15	CTACTTCGATGCTCAGTGTCTTTGCCACAACTCTTTCTGGCGCTGCCGCGGCCGGAAGCTTGGGAGGGGATCCCTGAAAACTCGGGTCGCCTAAGTGAGATGCTGCGGGAGAGCACGCTCACCAAGTTCTCCACGTGAGAACTGGAGAGGACAAGTCGGTTTCCTCAACGCCACAGGGGCTAGGACCCAGAGCGCGGAGATCTAGGGCGGTGCCCCAGCACCTACCTCCACCCTTCCAGCCAGCGTCGCCTCCTCGCCCCGCTCGACCCTCGGCCGGCAGAGTCGGACGTGGAGGCCCAGTCGGAGACCCTGGGCGGATCGCGCCCGAACTCTGAGCTCGCAGGCGTGGACCGTGCGCCGGGACGCAGGGCCAGGCCGCCACCCTCTCGGGCCTCCCGG…	ENSCGRT00015009431.2	RRAGC	5'UTR	444
317	Chr4	NC_048597.1	134273440	134274342	peak_321	29.3848	4.877	1.10917e-16	TCGGTTCCCATTCTTGTGGATTCCACAGACTGAACTCAGGTCACCCGGCTTAGCTGCGTGTGTCTTCACTCATCGAGCCAGGGGCTTAGAGCCGTTTTTTTCAGTACTGAGCGGAAGTGGCCGCGCTCCCCAGAGGAAGGGGGCGTGGGCGTCGGTTGCCATAGCTCCCTGTCACTCTCGGGTCACGTGATCCGAGACAGCATGGCGCTGCCCACTGTGGTTTCAGCCCACGTGGTTCCGGGACCGAAAATGGCGGCGGCGGCGGGCAGCCCGGCTTCGCTCGAGTCCGCTCCGCGCATCATGCGGCTGGTGGCCGAATGCAGTGGCTCCAGAGCCCGGGCGGGCGAGCTGCGGCTGCCGCACGGCACTGTGGCCACCCCGGTGTTCATGCCTGTGGGG…	ENSCGRT00015001586.2	QTRT1	5'UTR	448
318	Chr1.2	NW_023276807.1	162146661	162148480	peak_322	29.3645	4.876	1.10917e-16	GCCGCCTTCCTTCCCCAACCCCTCCTCCCTTCCCCCACCCGCGGCGGGCCTCTCGAGTCACCCCCCCATCTTACTTTCCACTAGTGGGGAAGCTACTGGGGTCCAGCGGGCACGCGGAGAATCGGCTCGGGGAAAGAGTGGGGGCAGCGCGCGCAGCTCCGGAGGGGGCGCGGGGCGCGCGCGGGGCTCTGGGGGAGGGGAGGAGCGGAGCGTGCGGTACCCGTCATCCTGCTGGTTCTTGCTCGCGTTGATCTTGGATCCCTCTGCGAACTCCTCTATGTTGCTGTACTCGTTCATGTCCTCCATGCTGGCGGAGCCGTCGGCGAGGGGGTGCTGGCGCGCAGTGCGGGTCCCGGCGGCGGCGGTGGCGGCGGCGGAGCGTTGTATGGAGCCGGATTT…	ENSCGRT00015029920.2	HNRNPDL	Promoter-TSS	-33
319	Chr9	NC_048602.1	11075191	11076411	peak_323	29.3645	4.876	6.95024e-06	CGGGTTCTCTCGGGTTTCCTTTTTTTTTTTTTTTTAAACTCCGCTGCATTCGGCTTTTTCCGTCGCCACCGCCTCCGCCTCGCCCTTCCGCTTCGGTTGTTTCCGCCTACTTTCGGGCGGGCCGTGCTCTCGGCCTCTGCACGTGACGGCGGCTCGGCCTCTCAGTTGCCCCCCTCCCTCCCTCCCCGCCCTTCCTCCCGCTTGAGGCTCGGGGCTCGTCCCGGCCGGGCCGCCATTTTGTGTCAATTCCCGACCGCGGCGGGGCCGGGGCAGACAGTCGGCCCATCTCCGCAGCCCGTCCGCCCCTCTTCTCCCGGGTTCTTTTTTTTTTTTTTTTTAACCACCCCCCTTTGCTCGCTCTCCTCTCCCCCCACCCTTTCCCCTTCGCTTGCTCCGTTG…	ENSCGRT00015018104.2	ZC3H4	Promoter-TSS	-296
320	Chr1.2	NW_023276807.1	184685779	184687055	peak_324	29.3645	4.876	1.10917e-16	GCTGGACGCTCACGCAACTTTTCTCCTCCCAACCCCCACCGCCCAGGAAAGGGATGTCGCTTCGGAAGCCCCGGAAGCTTCTGCCACCGAGTCCCCGAAGCAGGGCCTCGGTGACGGCTAGAGGCGGAGGAAAACTCCGGGGCAAAGAATTCAGGACTGAAATCAACCGGACCGGGTATGGAAGAGAGAAGTCAATCAGCTAGCCGCCCGGAAAAGAACTCAAAAGGAAAATAAGAGGTGGGGAGGGAAGGAGTTCTTCAGATCTTTCAGTGCCCAACTTCCTCAGAAGCCAGGTGAGCAACCAGACTCGCACCGCCCCTGCCTCCTCCACCCACCCCGGCTCGCTCCGGGCCTAGGCAGCCGCCCGAGACCTCACTTACCCTCGGCGCCTGGCGGGTG…	ENSCGRT00015063729.1	WAPL	Promoter-TSS	-81
321	Chr3	NC_048596.1	133424062	133424689	peak_325	29.3441	4.875	7.37904e-13	TCGGGCCTGCGCGCCGGTCGCTTGGCCGAGGCCGTGGCCGTGGCCGTGGCTGCGGCGGCCGCGGCGTCCCGGCGCCGCTGCTCCTGCTCGGCGCTGAAGCGCTCCTGCGCGCTGGTCAGGTAGTAGCCGATCATTTCCTCGTGGAACTGGTGCCGGTGGCTGGTGAGCAGCAGGCCGGCGAAGATGAACTTGCGCTCACCCTGCATGGCGGCGCGCAGGATGTTGAGGCTCAGCTTCACGTCCGTGCTGTACTTCCAGGCGTCGCTCCTTGGCCCGCTGCCCTTGTCGGCCGGCGATGCTCCGGCCGCCTTGTCCGTGGGCGACGGCGTGGTCTTCTCCGACGGCGAGGTGCTAGCTGACGCTCCCGATTCCTCCTTACTGCCCTTGCGCGACTTGGAC…	ENSCGRT00015031751.2	CKS1B	3'UTR	20009
322	Chr7	NC_048600.1	72230658	72231254	peak_327	29.2629	4.871	1.71002e-08	CATCATTTGGCGCAAATTCAGACTCACCCCATTCATCCCACAGAAATCAGCATCCCGTAAGTACCTAGCGGGAGCAGGGAACCGAGAACAGCCCCAGGGGGGCGTCCCAGGGGCCGGCGGGGCCTCGGCAAGGGAAGAAGGCCAGGAGCGCGGTAAACGCCGGGTCTAGCCTAGGACAGCCCCTCTGAGAGTAATGGTCCCACGTGCGACCGTGGCACAACCCCCGGAGAGCAAGGCAGAAAGGACTACGCCAGTCCGTCGGGGGCTCACCTCGAAACGGGGGCGCCCCTGGGCTCGCGCCGGCGCCCGGGCCCACGTGGACGAGGAAGACGGAGGTACGCGCAGCGAAGCCAAAGATGCCTCCGGGAGCCGCGTCGCTGCAGCGTGCGCAGTACCAGT…	ENSCGRT00015031455.2	GEMIN5	Promoter-TSS	234
323	Chr1.1	NW_023276806.1	247850644	247851436	peak_326	29.2629	4.871	3.33426e-16	CGGGGGAGAAGGAGACGCGAGCCTGCCATTTCCTCCTCTCACTATTGTCTCTGCTCCCTGCGCCTCTAAGAACCCACACATTGGCTCTCGTGTTTCCGGGGGACACTTATGTGCTGCACACCCCTTGCACCAGCCAATAGTGACCGCAGGAGTCGCTCCGCGCGGTGCCAGTCACGCCGCGGGGGGCGGGACTTCCCCCAGAACTCGAAGCGGCGCAGGGAGGCAGGCAGGGCGCTGGCGGGCTGCAAATCCATGTGGCGCGGTGTGAGCGCCCTGGCGTCCCGGGCGGTGCGGGCGCCCGGCAGGTGGGTGACCCAGACCCGCTGTCCCGCCCGGAGCGGGCCTGTCCGTCCCGAGGCGTCCGGCGTCCTGGGTGCGCTCACTCGTTGGCTCTCCGCC…	ENSCGRT00015007423.2	GTPBP3	5'UTR	486
324	Chr2	NC_048595.1	364836651	364837545	peak_328	29.2629	4.871	1.39316e-10	CCGCCTTTGCCGCGCAGCGACGCGCTCTGCTGGCCGCCGCCTCCGCCGCGGTGGTTGTGGTGGTGTTTGGGGTCCTCCGTGTCCCGGTTGTGCAGGCGAATGAGCCCGATTTTGCGGAGCAGCGTGGCCATCTTAGGCTCTGTTCTGGCGAGGGCTCCCCGGGGCTCCTGAGTCCAGAGCCGGATAGCTGGGACACGCGGGGCTTGGGGCGGCGGCAGGCTACCGCTCAGCGGGGCGCGGCGAGAGCCACCTCAGGAGCCGGCGGCCGTGGCGCAGCGGAGCTGGTAGTACCGGAGCTCGCTGGCCGCTGTGTCGCCGCTGTCATATGACGGGTCTGCTCCGGCGAGGGCTCCGGCCGCCCGGGGAGGGGAGGCGTGGAGACGCGGAGCCGCTGCTGTT…	ENSCGRT00015012681.2	UBE2QL1	Promoter-TSS	-316
325	Chr2	NC_048595.1	3984210	3984943	peak_329	29.2223	4.869	7.74462e-07	CCCTTCTCCTGGAGTGAGGGTGTCAGTGACCAGGCGAGGAAGCTACACCAGAACCCGGGCAGGTGTGACAGTCCCTCCCCACCCAGCCATGGCCTAGAGCGGACAACCAAAGGAGGTGACGTGGGCAGCAGAGGACCCCCTCCTGCCCAGAGGCAGCTGCCTGGCTACACAAAAGGCTATGGGTGACTCAGGTGGGCCTCTACCTGGCGGGGTGCTGCCATGCTTTTTCTTCACACTGGCAGCCAAAGATCCACCCTTGGAGGACTGTACATCGGGGATAGGTGTGGCCGGCCTCTGGCCCTGGGACATCATCCCTGAAAGACAGAAGAGGGACACTGGACCAGGGCACTGAGGAACCATGGGGTTGGTGTGCAGCAAGCAGAGATGCAACCCTAACCC…	ENSCGRT00015016401.2	ENSCGRG00015010282	Intron	-27559
326	Chr2	NC_048595.1	202543354	202544471	peak_330	29.2223	4.869	1.25603e-09	TGGGAACCGAACCCTGCTGCACACATTTATTTAGGGGTGCCCATATCCAGGGGTGCATCCTTCAAGCTGAATAAACGGTCAGAGAGAACAATGCCTCAGGACAAGATGGCGCCCGCCGCGAGAAGAGGCCTGAGGACAAACTCGCGTGCACTGGAGCGTCCAATAAAGGTTACGGTTAAGTCCCGAGCCCGCTTTCTCCACGCCCGTCACACATGCGCTCCAGGGCCTCGGTCAGGTGCCAAGGACGCAGGCGCAGGAGGCTCCTCCTTCTGCGCAACTGACGCAAGGAGACTGTAATCTTTTCGTAATTTATCCCGTGTGACCTTGAGCCTTTCCTGCCGCGAAGGACCGGGGCTGTCTGAGGTAGTGCCTGTATGTTCCTCTTCTCCTTCTCCCGTC…	ENSCGRT00015061673.1	HSPA9	Promoter-TSS	53
327	Chr1.2	NW_023276807.1	233938097	233939463	peak_331	29.2021	4.868	1.10917e-16	ACGTACTTAGTTCACGTGCCCTTCCATTTCTCCAGCTTGAGCATGGGCTCACGTTTCCTTCTATTTTCAAATTCCACCCCCGTTATCTGTTGCAGCTGCAGTGATTCTTTTTAGACATCGACCACCCTCTCATTCGTTTTGTAAAACGACTTCCGGAGCTCTGAAATCAAGTCTGGGGCAGCGGGTACTTTAATTCTGTTCCTTGCTCTACTGAGCCACTCACGCCCACTCCCTCCTGTGGCCCGTTACCACTTCGCCTCAAACAACGCACAGGAAGCTTCCCAGTCTGACGTTTGGCTCTAAGGGCGGCGAGGGTGGGAGGGGAGGCCTGGCCCGTTAGTTAGCACGCGAGGCACCCCTAAGACAATTTAGGCCAAGTTTCATTCGCTCGCTGCCTGC…	ENSCGRT00015005774.2	SUGT1	Promoter-TSS	-196
328	Chr3	NC_048596.1	213860965	213861659	peak_333	29.1819	4.867	6.60693e-13	GCATCATAGTGTCCATTGCTGAGCCAACTGAGCCAAATACTAGGCCTTAGAGAATCCTCTGGGCCCAGATAGTGGATCATGGTAGACACGGTGGGGCTCTCCAGCCTCCCTCCAGTAGTTAAGTGTATATTCACATTCAGCATCTGCCCCATGGCCAGCAATTCGGGGTATCCAGCCCAAGCCCCGTCTTGGGCAGCAGCGATAATAAACTCCCCCACGTCACCCTCAATCAGGGGGCTGAAGTGGTCGAGGTGGTCCGCGATGTAGTGCACAGTCTGCTCTCGCAGTTCCCGGTGTAGGCTCTGGTCCCCGTACACAGTCTTACTGACAGCTCGATAGAGGCAGTTGCCGTCCGGGATGATGTGGAATCGGTACTTGTTCTTCTGCCGCAGGTACTTG…	ENSCGRT00015083330.1	OTUD1	3'UTR	1415
329	Chr1.2	NW_023276807.1	132426332	132427391	peak_332	29.1819	4.867	1.10917e-16	AGGAGACTCAGCTCTACATTGATGTGATTGAAGTCCCTTCGGAGGATTCCTCTAGGGCCCTTCACAATGACTGTGCGCCCCTTCAGAGTGATGTCCACTAGAAGAGAAAACGAACCCGTGAGGCCACCGGCCAGGGCTATGAGCATGCAAGAAAGACGTCAAGACAAAGCACGAAGCCTCCTACCATTTTCTGGAATGTCGACGGTCTGATTGCTGAGAATGGTCTTCATTCTGAAACACAAACACCCAGGTAAGAGGGCTGGAGCAGAGAACGCCCCACACCAGATGCGGGAAAGAGTTCCACCTCAACCGGAAACCGCCGGGAAGAAAAACCGGGGAGAAAAACACAAATAGTTTCGTGACAAAGGGTGGCCCGGGGTCCCGCGGGCCGGAAGGATG…	ENSCGRT00015002385.2	LIAS	Promoter-TSS	-138
330	Chr2	NC_048595.1	384409044	384409544	peak_335	29.1414	4.865	2.41546e-07	CTCTAAGCCTATCTAGTTGCCCGTCAGCTCGCCGGTCCTTCGTTCTGGTTCTGCATTCTTCCAAGGACCTGGGTAGGAACGGGTTGGGGGCTGGGCTCGCTTCCCCCACTCAACGGAGCCAACCCCGCCGCTCTGCAGTGAGGCCCCAGCGCACCTAGGTGGAGCCCGACCCGCAGTTTTCAGCTGGACCAGCCCCACCTGACCCGCCGGCACGCCAGACGGGGGCGCTGCAGGGCGGCTGGGTCCCCGGGGTCCCCTCCGCGGCCCAGTGCGCATCGGCAGCTCGGCGGCCCGGGCGCTGCACAGACGGCGGCAGGCGCGGGCCAGAGTCCGAGGCAGCGCGGCCTGGCCGCCTGGGCCGACAGAGAGCCACGCCGCGCTCCCGTTCCCGCCCGCAGC…	ENSCGRT00015036480.2	TAFA5	FirstIntron	-1119
331	Chr2	NC_048595.1	98045170	98046247	peak_334	29.1414	4.865	1.04954e-13	TCTTCCCTTCGGTCAAATTCTCACATTTGTCGCCTGTGGTCCAGTAGGTATGTCACAACACCGAGGAAAAGAGATAAGTAACTTGCCCAAGATGTGCCAGGGCTATAATTCCGACCTGGGTCTCTGTTAACTCGTGGCATAGCTCTCCTTCCAAGATCCCCGAAACTGTGTGAGCTTCCAAGGAAAAAGCGGCTGTGTATGACCGCATGCACACACAGGTGTCCTGTGAAGTGCGGTGACAAAGAGCTCCCCACCAAGCTTTGAGAACATTGGACCAGATGCGTTCGAGCCTTCGCGCACGAACTACATACATCCTTGGGTCTCCAGGAACTCGATAGGCCCCACCCTAGATGACGCGCTGGCTGTTTATGGCACGGTGAGGCCACCGTACAACCTCAG…	ENSCGRT00015056861.1	Shb	Intron	-9257
332	Chr4	NC_048597.1	56496418	56497237	peak_336	29.1414	4.865	1.10917e-16	TTCAGTAGCACTTCAAGTACTGGGAACTCCTAACTCTGCCATACCAGCTACAGAGGTAGAGCCTGGCAAAAATACTCAAGACTTCTGAGAATGAATGACGACAACTCACTACTCCGGAACCTGGAAAAGCTAGGTTCGGGGAAGACTCAAGATCTAACTTGTAGAAACCCCAGAGGCAAACCTAAGCCAGTTGGCAAAACTCTGCAGAATGCACAGGTAACACGCACAAGGTCCAGCTCGGGGAAAGCAGCCTCTAGGCATCACCGCTTCCCGGGCAAGCAAGACGGACGAAATGCAGCCTCCGGAGCCCGAGGAGCAGCCGGGACCTGCGAGCCTCCCTCCCCACGGCCGGGGGCCTCAACACCATCGGTCCCTCATCTCCGCCATCCCGCCCTCCCT…	ENSCGRT00015065180.1	rpl35a	Promoter-TSS	238
333	Chr1.1	NW_023276806.1	93127142	93129811	peak_337	29.1414	4.865	1.10917e-16	GGCATAGTAACAGAAGTGGTGGGCACACTAGGCACGCTTGGAGCGGGTACCGCTGCAGGCACGTTTGGAACTCCGGGCACCACGGTGTGAGGACCACCAGGCACGGCTGACAGCTGACCACTGCCACCCATCTGCGGTGGAGGCTGCACAGACTGGGGCTGCGTCGAGCCTGGCTGCACCACGCCTCCTATAGCAGCTGGGGCCACTCCCGCCGGCTGACAAGGAGCGGCCTGGACGCCAGGAACAGGACCCGGAGCCACAGCTTCAATGGGCTGGGAAGAGGCGCCCATCATCTGCGTACCCAATGAGGAGACGCTCTGGCCAGAGCCCAAAGGAAAGCTGGCCACAGAAGCAGAGGTCACGCCAGCGCTTGTGGTCAAGGGCTGCGCAGGGCTTGGC…	ENSCGRT00015033980.2	TSC22D2	5'UTR	405
334	Chr2	NC_048595.1	396426245	396427122	peak_338	29.1212	4.864	1.09396e-13	GTACTAGTCTCTTTGCTACTACCGCAGCCTTCTACGGTTTTTTGTTTGTGTTCTTTTCTGGGAGTCAGTCCGTTTTCAGCAGGGGCAGGCGTTGAGTCGATGTCGCCCACTACCGCCTTTTCATCAAACCGAGGTTCTCAACTCCGACGACTGCGCCCATCATAAGGCGTGCGGTCCTATGTTTTCGACAAAAAGGTACACGTGGGTCAGCGAGAGTTTTAGACAACCCGCTGCACCCAACGGTGCAGCCCGCAGAGTGTCTACGCACACGCCGCAAGAACGAGACAGTTTCGGTTACAACGCCGGAGGAGGTCGAGCCAGAGCCAAGCACGCACGGACGAGAGGGGCGGCTCCTCTCCCGGAAGCAGTTTTCCCCAGAACCGGAAACAGTTGTTGCTT…	ENSCGRT00015013466.2	LARP4	Promoter-TSS	62
335	Chr2	NC_048595.1	438970119	438971425	peak_339	29.0406	4.86	6.9024e-13	CCGGAGCACGGGATATAAAGGGGTGGTAGGCCGGCATGGAGTAGGAGGGAGTCAGAACTTTAAAACACTTTCCAGCTGTCACATTCCAACACTTTAAAATGAATTTCCATTTCTACCAGAAGGGAAACTGCTTTGAATTTCAGCCTCGCCATTTGCTCCATGATGGGCAAACTGGCAGGACAATGCTAGGCCAAAAGCTATGGAAAAGTTGCAGCTTGGAAATCCAGCTCCCAAGTGATGTGGAGATTCTTGTACTGCAAAGGGGCACTGGATTGGGTGCACTGGAAGTGAGTCACAAGGGCCTCTGGCTGGGCGGGTTCCAGCTCAGGCCACCAGCTCAACTCTAGGGCCGATTGGAGCTTTAGCCAAAGGCCCCAGTGTGCGCCTGCGCAGCCGCTG…	ENSCGRT00015070160.1	GIGYF2	Promoter-TSS	75
336	Chr5	NC_048598.1	8677881	8678666	peak_343	29.0205	4.859	8.20352e-11	CGGTGATTAGAAAGGAGGAGCCTGGACCCTAAGGTATGTATGCAATTCTCAGCGCTGCTCTCACTCCCAAACTCAGGTTACCCGGCGAGCCTTCCGCAGCACATGCGCAAACCCATGCCGGGGGGGGGGGGAGGCTGCGCGCCTGCGTGCGCGCTCCCGCGACGTCGAGGGGCGTGGCCGCGCGACTCGGCTCCGGGTTCCGCCATGGCTGTCGCCCACAGCGCGGGTCACCTGCGGCAGTGTGTGGTGTCCCCGGCCGGGAGACACAGCGCCTCGCTGATCTTCCTGCACGGCTCAGGTGCATTGCAGTCCGGAGGTCCCCGGCGGCGCGTGCTGCCGCTGGGGGTGCCCTGTCCCCCGTCCCCAGAGCTCCCCAGAGCTCCCCAGTGCTCCAGGCCG…	ENSCGRT00015013471.2	LYPLAL1	Promoter-TSS	-82
337	Chr9	NC_048602.1	787371	789473	peak_341	29.0205	4.859	7.6913e-09	ATGCCATGAGCCAGAAGTTGCACCAGATCACGTCACAGCTCAGCCATGCCTTTCCCGAGCTGCACCCGCGGCCCACCCCGGAGGAGAAGCCGCCCGCAGCCCTCGAGGAAAAGGCCCACGGACCCATGAGCGGGCAGCCCATGGGCAGCCAAATGGCGCTGCTGGCCAACCAGCTGGGCCGTGATGTGGACAGCAGTCTCAACGGGCGAGTGGACCTGCAGCAGTTCCTCAACGGGCAGAACCTGGGCATCATGTCCCAGATGAGCGACATCGAGGACGACGCCCGGAAGAACCGCAAGTACCCGTGCCCGCTGTGCGGCAAGCGTTTCAGGTTCAACAGCATCCTCTCCCTGCACATGCGCACGCACACGGGCGAGAAGCCCTTCAAGTGCCCCTACT…	ENSCGRT00015033422.2	Zfp536	CDS	205733
338	Chr2	NC_048595.1	147042269	147042769	peak_340	29.0205	4.859	2.89734e-07	TCAGCCACAATCCCTGGCTCGGCCGCTGCAACGTTTGAAGTCAGATGCTCAAACTATCGAAAACCCCTTTAAATAGGCAGGCTACTTCTTTTTTCCAGATTTTCTGGACGGTGACTGTCGCTTACACAACTGCCCATCAGTGTGGAAGAACGCGGTAGCACCAAGGCCAGGACGGGCCAGGAAGGCGCGAAGGCACCGGGCAGCCGTGCACACTCTGAAGCACGCGACCACAGGCACCATTCCCAGGGAGCTCGCGCCCCAAACGACTCCCAACTCCCGGCCCGGCGCGAAGCCTCGGTGCGCCAGCCGTGTCCTGCGGCCTCCAGCCCACAGGGGGCGCTGTGAGACGCCAGGCGCGGCCAGGGCGCGAGCGCGCGGTCCCTCCCCTGTGCGCATGCT…	ENSCGRT00015056051.1	TRAM1	Promoter-TSS	-206
339	Chr5	NC_048598.1	134204513	134205177	peak_342	29.0205	4.859	4.67735e-10	TTGTCGCACTGCGCACGCGTCACGCTCCTGCGCTGTATTCTGGGTAAAGCGTGGCTCCGGAAAACTTGAAGAGCGCATGCGTGCGCGGGCTCGCTCCTTTTTCCTCTCCGGCCGGCTGAAGGCAAGATGGGTCACCAGCAGCTCTACTGGAGTCACCCGCGCAAGTTCGGCCAGGGCTCTCGCTCTTGGTGAGAAGCGGGTTGTGGGGATCGCGGTTAGAAGACGGGGCCGCTGTGGGCTACTGGAAATTGAAGGCGGCCGCGGGCGGCGCGCGAGCCCGGCGTTCGGAGCCTCCGCCGCCGCCGCCGCCATTACGGGCTTGGGCCAGGTCGGGCGGGCCCGGCCCGGGACGGGAGGTGCTCCTCGGGGAGGAATGTTGTATCCTTCGTGGGTGGCTTG…	ENSCGRT00015041622.2	RPS29	Promoter-TSS	341
340	Chr3	NC_048596.1	187242857	187243870	peak_344	28.9803	4.857	1.10917e-16	CTCCCACTCTAGAGAATACTGCCTCAACCTCCCCGCGTGCTGGGAATATACGAGTGCGCCAGCACGTCAGACTTGCAAGCCTTAGTTTCAAGAACTCGTTCCCACTCTGCGAAGAGAAGCGAGGGGAAGAGTCCAGGAAGCCATTTGCGCACCGCAAGCATTTTCCTTATCTCCTCACGCCTACCAAATCTCTCCGGCCTAAAACTGCCTCTGCGACTCCCGCCAAAGGGTCGAGCAGCTCTCTTGTGTAACCGCTCTCCACTTCTTCCGCGACAGACGAGCTGCGAGGCCACTTCTTTACCCGGCTGGAAGAAGGATGGCGTCGGTATCCGATGGATGCTGAATTCCTTCAAGGCCTAAGCCACCTCCAAAGCCAACCCGCCGGCGTCCGCCATTAGC…	ENSCGRT00015018204.2	COG4	Promoter-TSS	-97
341	Chr5	NC_048598.1	103494766	103495472	peak_345	28.9401	4.855	1.69434e-13	ATCAGACTTGCCTGAGGTCTGACCTGAGTTACCTCACCTGCCTGAGCCTCAGTTTCATCTTGCCCCAGAGTACCTGAGATCTGTGAGTCACCAGAAGTGCCTGTGTCTAACCTGCTCGACCCTTCCTTTCCTCCTTTCCCAGAACCTCACAGCGCCATTGGCTTGGGTCCACACACCCGTTTCTATGCCTTTATCTAGTCCTAGGCCGGCTGTTTGGTTTTGGATAATCAAATGGCTTCCGAAGGATTTCTGAGATTCTTCAGCTGAGCTGAGAAAGTGCTTTTATAAACAGCGTGTCATGGGGCTCTCTAACAGGCAGCAACGGGTGAAGACGGCCTTGCTCTCAGGCACTGCACCATGAGCCTCAGATACCAGCTCAGCAGCCCTCAGCTGAGCCTC…	ENSCGRT00015034517.2	CHGA	Intron	23972
342	Chr2	NC_048595.1	202982954	202983561	peak_346	28.9201	4.854	1.58855e-08	GTCTCACCTTAAGCGTTTCCCGAACCTTCTGCGAGGCTTGGGACACAGCTCCGCAGAGACCAGGCGCCCCTCAGTTTCCCCCCTGTGCCTGCTAAGTCCTCTCCTTCCCAACGTCCCCAGGCAGAGGACACCCGCCTCCCGCTCGCGTCTGGCACCCGACCAAGGAACCCACAAGTGGGCGGGCCAGAGCCGCCGCAGTCCAGCGCCGAATCCGGGTTGACCGGGGCGCCGCGAGCTCGCCCCGCCTCCCGCGTCACTTCCGGCCCGGCCGCTCGCCCTCCACCCTGCTCCCCTCCCGCTCGCCGTTAGGGAGGCTCTGCGCCTCAGCCGCCACCGCCTCCGCCGCTCCCGCCCCCTTCTCCGCGTCTGTCGCCGCCGCTACCCGGGGTCTCCGGGGGT…	ENSCGRT00015069461.1	ENSCGRG00015029839	Intergenic	-1636
343	Chr2	NC_048595.1	171103735	171104766	peak_348	28.9	4.853	4.54988e-15	AGCAGCTCTCCAAGTTCATCTGTCCCCCTTACCGGCCCCGCTGTTACTCAACCTCTCTGGTGCAGGTTCCTACGGCTCAGCTCCAGACAGAACAAACCGTCTTTCGGTCCCAACACCTCACCCGGCCCATCGCAGCCTCATAACAGCCCCGCGGCCCGAGAAGAAGCACTGGGGCTTCTCCTCCCTGGGCCAGTGTGGTCTGGAACAGCGCCCACCGTCTCAAGACAAGCAGTGCCCACACTGCTTCCGGCTCCGGGCACAATGAACCCCACGAGGCAAGGACCGAAGGCAGGAGGCTGAAGAGAAGCGAGCCCAGCCAGGCGTCTGGGCGTTCGGCCCGTCTTTGCTCTTAGCGCCCAGGACTAAAGACAAAAGAAGCCAGGAAAGGCCAGAACGCCG…	ENSCGRT00015027548.2	RNMT	Promoter-TSS	54
344	Chr2	NC_048595.1	418752639	418754828	peak_347	28.9	4.853	4.39542e-09	GGCGGCGGCGGGGCCGGGCGGCCCGGTCCTGCCGGTGAGCGCGGCGCTGGCCTCCACATAGTCCCCTGCGGCCATAGCGCCACCACTCTTGTGGCCCCGCCCTGAGCTGCAGCAGCAGCGACTGGTGAAGCGCCGCCAAGACTCCAGGGTCTTGCCGGACCAGATCCAGACTCCCGACGTGATGCCCACCACCAGGCACATGAAGTACTTGAGCATGAGCACCCAGTACTCGGGCTTGGCGCGCGGCTGGCCAGCGTCAGGTCCTGGACACGCGCAGGTGAGGGCCGCCTCCCAGCTCTCTCGGTAGTGCTGCTCATACAGGTAGCAGGCAACCACAATGCTGGCTGGCACCGTGTAGAGCAGAGTGAAGATGCCAATGCGGATCATGAGCTTCTCCAG…	ENSCGRT00015049408.1	FZD5	3'UTR	1861
345	Chr4	NC_048597.1	184551140	184552046	peak_349	28.86	4.851	1.10917e-16	GCCTGAGGAGCGTACTCATGGCAAACACACAAACCACAATAACGTGAGTATCACGGAAGAATTCTGCGACACCTGAAGCGCAGGTACAAAAGATGGCCAGGGACACTGACTCAAAAAACACGGATGCAGACTGCAGCCTCCGAGCTTGTGCACGGCGGCCACGCGGCTACGCATGCGTCCGTCGGGAGGTGCCTTGACGTTCAGCGCGCCCTCCAAGGACCATTTCCCGGTCAAGGCAGAGAATTGCTTCCGGCGGCTAGGAAGTGACGTTTTGCATCACTTCCTCTAAGCTCGGCTCCTGGGAGGTGGGTCCCACGCGGAGTCAACATGAGGATCGAGAAATGTTATTTCTGTTCCGGGCCGATCTACCCTGGCCACGGCATGATGTTCGTCCGCAAC…	ENSCGRT00015025240.2	RSL24D1	FirstIntron	324
346	Chr1.1	NW_023276806.1	140752153	140753655	peak_350	28.84	4.85	1.10917e-16	CGCCGCCGCCGCCGCCGCCGAATCCGGATCCCGCTCCTCCTCCTCCTCCTCCTCCTCCTCCTCCCGGAGGAGGTCTGCACCCCGGCTTGCCTCCTCGCTCGCCCACTCCTCGCCCCCGACTCCACCGACTCCCACCCCGGTAAGGCCTGCCTCGAAAGCGGAAACGGTCCAGGGCGATGTGGCTCCGCTCCCAGAACGACGGCCGGGGGCTGCTTTCCGACAGGGAGCCCGAAGGCATCCGCACCGGGGGCGGGTGAGTCCGGAACGGTTCTTTGGGTCGGTAGCTGCTGTGTCCCCTGAGGTGGCCCCGCTCCGACGGGTGCCGCGAGCGTGAGAAATTCCTCAGCGGCTGCTGAGAAGAGGACGACGACGACGACGAGCCGCCGCCTCCCCCGGATC…	ENSCGRT00015014273.2	ZFC3H1	Promoter-TSS	43
347	Chr1.1	NW_023276806.1	274568414	274569650	peak_351	28.84	4.85	1.10917e-16	CTGACTTTGGACAAATTTCCTGCTCGGGTGGGTTTTGTCTCTTCTGAGGAGCGTGAGAACACACACCAAGCCGCCACTTAGCGGCGGCCGCAGACCCATGCGACTCGGGCGACCCTGGGAAGGCTCAATCGCAGTGCCTGCCCGTCCGCCTGCCTGCCTGCCTGCCTGCCTGCCTGCCTGCCTGCCTGCCGGGGGAGCCGTTGCTCGCTAACGCTCCTCCCACTGCGGGGGGCGGGGCGAAGGGCTGCAGTTTCCGGCGGCGAATGGCTGGACGGCGCGTGGCGCTCTGGCCGGCTGCGGCGCGCGCGCTCGCCCACCGCGAGCCGATGCTTGGCGCGCCAGCCCCTCTTCCCCGGCCGCCTCCGAGGGGGCCGCTCGAGCCCTGCAGGGCATGCTGGG…	ENSCGRT00015057549.1	ENSCGRG00015030020	Promoter-TSS	57
348	Chr7	NC_048600.1	89185011	89186454	peak_352	28.82	4.849	1.10917e-16	TCAGTTCTTTACACAGAGGTTAAAAGGCTCTGAAAAAGGCACATGAATGAGAAAAACGTGCAGGAATGCACAGTGAGTGGGTCTCAGTGAGGAAGGCCTGCAGTTGCAAGAACCCATCAAGCCTCTCGCTCGCTCGGTCTTTCCGCAGGCAGGCCTGTCCTCGGCCGGCGGCCACCGAACAGGATCCTGGCTCATTCCTTTAGCCCAGTCTCGGCCTCCAGCCTCTCCCGCTCGCCTGGGCCGTTCTTCTTCGCAGTCGCAGTTCCCGCCTTACTGCTGAGCCGACGGAGGAGGGGCGTCAGTCGTGCTGGTTCCAGCCTTTTCTGGCGCCGAACTCCCGGACCCGCCCCCCCGCGCCAGTTGCCAGGGAGCGGTTGCCATAGAGCTGAGCAGTTGTCC…	ENSCGRT00015061747.1	ENSCGRG00015019188	5'UTR	342
349	Chr2	NC_048595.1	16263756	16264846	peak_353	28.8001	4.848	1.10917e-16	AATTTCTGGTTTGAGTCCAGCTGACAGCAACAGCGCTGGGGACCAGTGAATGTTGTCACTGCCGATAGAATGGCTGTCATCACAGAGGGAGCTGGGATCCGGGCATCGGCAGCAGGGACAAAAAGGTCTGCATGTGACGCGGGGACAGCGTTCACCGGCCAGTGCCAATGGATCCGATACCCAAACGTGTGACCGCCACGCCAAGCTCAGTCCTGGCGTTAGCCACGCCCTCGCCCCGCACGTGACCACGTCTGTTGTTATGGAAAACGTAAGGAAACCTTGGTTGTCCCCTCGCTGCTGCTAACCTCAGAGTGGCCCGGGCAAACTTTCTTCTCCCGAGGAACCGTGGCGAAGGTGAGAGGTCAAGAACAAAACTGGTCGCTTCCTTGTCCTGGGGCG…	ENSCGRT00015034590.2	ZBTB40	Promoter-TSS	31
350	Chr3	NC_048596.1	59126146	59127159	peak_354	28.7602	4.846	1.10917e-16	GTTCCAGGCACTTCTGAGTCTGGGCACTACCAGATCTGGGATAGTGATGTCAGGGATACTCAGGTTCCGCGGATTCTGGCACTGTGGGGGAAAGGGTCACTCCTGGGGTCCAGGCACTCTGAAGTCCTGGTACTCCAGGATGTGCAACACCCGGGTCGGGTGTGCTCCAGGCATTTTGCGGGTTTGGGGCACTCCAGAATTCCGGGCAGTCTAGGTTTCCGGGGAGCTCTGAAGTTACACGCACTCTGGGGATCCCGCTGCTCCCCAGATTCCTGGCAGTCATCCGGTCCTGAGTGCTCCGGGGTCCCAAGTTTCACGGTGCTGCTGTGGGGTCCTGGAACTCCAGAACAGGTACTCCTGGGTGGGGCCGCAGGGGCCACTGGGACTACGCGTCCCAGC…	ENSCGRT00015043504.2	MOB2	Promoter-TSS	80
351	Chr1.1	NW_023276806.1	4343657	4344752	peak_355	28.7402	4.845	1.10917e-16	TCATAGCATTAAATGCTAAGGTCAGGTTATTAAATTAAAAAAAAAGAAGCTAAGCTTACTTAGAATCTTAGCTAAGTTCATAGGAAATTGCTTTGCAGAATTCTGAGCAAGGTTTTCATGCAGAGAGACTTCTGAAGCCAAGTTGTAGGGGATGACAGGATTTCCGGGTTTGCGATGGAAACGTCTTCCTTAAATGTCATTTTCTCTATGCTATGTGTAAGAATGGAGAGACCACTCTCTGCAGAACTGTTTGCAAACCAGGATCCCTAGGAGAGAAAGACATATGATCAGCCAACGGGACCATGTTCGGCCAGGCTGACTTCCTGCCCTCATCTACACCTGTGGTGGCATCTCTCTGAGAAGCCAGGGGACACAACTGCGAGCCCTGATGCTGACACA…	ENSCGRT00015033937.2	FPGT	Promoter-TSS	58
352	Chr3	NC_048596.1	155593049	155594154	peak_356	28.7402	4.845	1.10917e-16	AAAGAGCGCTACGGAGTGCCTCTCCGACAGGCATTCAACTCGGAAATTCACTTGGGCCGACTCCGGTCCCAACCGAGAGTACGCGTCGCTCTGTGAGAAAAGTAGAGAATTTGCCCATCGTCTCTGCAAAGCCTGGGAGTGGGCTGGGAACGCTGGACTTCATGGCGGAAAGATGCCATGACTCACTCCATAATCGTTAGAAGGTACGAGGAAAACCACGAGCTTCCACAACCCAATGGCTACCACAGTGAGGAGGCTGAGGGGCTCGTCTCCCTCCACACAAGGGTTGGTTAGCTCCACGGTGGGTGCCTGCGGCGATAGCATGGGAGACCCTGCCGGCGGCAGCTGTCAGAGTCCGGAGGTCTGCGGGCTCGCGGCCGGGACGGAGGCCGCCGGGAC…	ENSCGRT00015016088.2	ABCE1	Promoter-TSS	184
353	Chr3	NC_048596.1	183704572	183705112	peak_357	28.7203	4.844	1.02565e-06	TGAATTGGCCACAGGACGACGTTCATGTCCCCGTGGACACCGTGAACAGAGTACATGGAGCCGCTGGCCCCAGTGGTGATGGAAAGCAAGGTCTTCTTATTCTGAAAGGGAAAACAAGAGTCACCCCCTCCTCTCCTGGGTCCCAGGGAGTTAATGAACTGCCCCAGGGAGAGGGGCTAATGAGCCCAACCTATTGTTCAGCTCCTCTGCAGCCTCAGCGTGACTCTGCACATGCCCCAACTGCAGCTGTGACTTGCTTGTGGCTGTGGATAGCCATGACTGCAGCACAGATCACCAGCTCACTTAAAACGTTAGGAGATGGCCAGACATGGTGGCGCACGCCTTTAATCCCAGCACCCAGGAGGCAGGTGGGTCTCTGTGAGTTCCAGGTTGGCCTGG…	ENSCGRT00015058067.1	NQO1	Intron	11256
354	Chr8	NC_048601.1	74653776	74654852	peak_360	28.6805	4.842	8.22243e-10	AAATACTGTGTCTTGTCCCTTCATCGCCTGCCTGAAACACAGCCTAGGGTGACTTTTTCAAAGTGTCTGTGAGCTTTAGGCCTCAGTGGCTACTTGGGCCCATCAGGAATCTGGGTTCCTCTCCGCTATGCGCCCCGTCCCTCTACTCTGGGAAGCAGGGCGGGCGGGGGTCTCGAATTAGTCTTTGTTTTAGACACTAAAGAGCCCGAGCACCGCGCCAGAGAGGCTGGCGATGGCAGAGCCCGGGGGGTCGCCCGGGTCAGGGCGCTCGGCTGTGACCCTCAGGCGGATGCCATGCAGCGGGCACTCGGTCTCTGCCTACGGGCACCCCCTTCTTGCCGGCCAGGCTGACTCGGTATGCAAACGCGCGCTGTCCCCTATTGTCCTGCCTCGGCCTGA…	ENSCGRT00015019810.2	TET3	FirstIntron	-1572
355	Chr8	NC_048601.1	64164555	64166346	peak_358	28.6805	4.842	1.10917e-16	CAAAGTGAAGTCCTCCTTTCTTCGTAGGAAATCGCCAAAGGAAAGCCTTTAAAAGGAAACCTAATGCGAAGGGAAGTTGTACTTAAATCCACGCTCCCCAACCTTTTTACGCAGCCTCCAAATAAGGGATGCCCTCTCTAACTCGAGCTATATTTAGGCGGCGGCTGTCTGTCACCTTCAAGGCCTAAGGACATGTCCACCCAGAGTCTTAAGCATTTTCAGTGGCCGGAAGCCATGGATAATATGTAGATAGGCCGTTTGGAGGCATCAGCCCCCGCTTCAAACCCAGCGGGGTCGGGTAGCTAGAGGCCGCCAGCTCCGCTTCGCCCCGCCGCCGCCGCCACATGCGGTGAACACGTGGTCGCCGCTGCAATGCGGGGCGCGCGCTCCCGACGGCCG…	ENSCGRT00015026517.2	MAT2A	Promoter-TSS	-69
356	Chr8	NC_048601.1	15947448	15948739	peak_359	28.6805	4.842	3.68129e-11	GAGAAGAAAGTTCTCGGTGAGTCCTCGGGTGCAGCCCCGGAGACGCGGCGGCGAGGATGGACGCGGATGCAGGGCGGGCTGGGGACACGTGGGCCGGGACTTGGAGTCTCTGCCGGAGGTCCGGAAAGCAGCGCGTTTCCTTGGGAGGGGAGATGGGATTCGGGGGAGGGATGGGCGGGGTGAGTTGGGAAGACTTTATTGCTTTTTTTGGGGTTTTATTTATTTATTTATTTGTATTTTTTTTTCCTGGCCTGGGAGAGTCAGGTGTCTGTCCCCGACGCCCTTCCCTCGTGGGTTTGGGACAGCCGCCATGCTCCTGCCCGCCACATGCCGGCACAGGGATGTTGCAACGCCTCGGGAAACTTGGGGCGGGCGCCCTCCCCACCCCTGGCCGTGGCA…	ENSCGRT00015044210.2	YBX3	FirstIntron	1207
357	Chr6	NC_048599.1	85867352	85868949	peak_361	28.6805	4.842	1.10917e-16	ATGAAGGTGAGGCCTACTTGAATTCAGGGGACTATGCTTCAAATTCTTCTCACCCTAACCAGGCCTGACTCCATCTAGGCCCTATGTGTTGTCCTAGTCAGGGTAGTACTACCCCATCCCGGGGAGAAGGGGAGGCAAAGGCATCACAGTCAAGACACAGGGCAGGCCCTAAGGCTGACAGAGGCATGTCCACTTTATTGACAGAGTTCAGAGTTGGGCAGGCTGTTATGCTCAGGCCGGTGGGGCATTCGGGCCGTGGTCCCGGCTCGGCATGCACGCCCCACGGCCTTCCCGGGTTCCTCCAAGCAGAGGCTCAGAGCTCGGGGGGCTTGAGGGCCGGAGGGCCGGCGGCGGCCAGGTCGGGGTACACCAGGAAGCCTGAGAAGGTGATGTACTTGC…	ENSCGRT00015065052.1	c1qtnf4	3'UTR	9899
358	Chr4	NC_048597.1	154795848	154797052	peak_362	28.6607	4.841	1.10917e-16	CGAGGGGAAAAACTTCGTCAGAGGGAAGTCGCGAGGCTTGGGACGGGAACTCGGATCCCTCCGAGGCTATGGTAGGATCGGCTCGGGACGGGCGTCGCCTCCTGTCCCGAGTCGGCGGAGCCCGGCCCTCGGGTCCCCGCTCTATCTGGGGCTGCCGGCCGCTCGTGGCCGCAGCCTCCGCCGCGTCTCGCGCCGTCCCGCGACGGGATCGCACCGCCCCATGTCCCCGGGCCGGGGCCCCGAGCTGCTCCGCGCCGCCCCCACCCGGCACCGGCCGCCGCGCTGACAGGGACCCTGTCTCAGCTCCGCCAGCAGCTCCCCATCCCTCGGAGGCCCCCGCGCTTCTTCCGCAGTGGCACGACGGCTCCTCCCCGACGCTCTGGTAGGCGGCGGCTCCCG…	ENSCGRT00015022455.2	ARHGEF12	Promoter-TSS	-674
359	Chr3	NC_048596.1	29083738	29084943	peak_363	28.6607	4.841	1.63682e-08	ATCTCCGGGGTCCCCTACAGCACCCCTGGCGCAGAAAATGCTAGGAATTCATATCTGATGAGTGACGAAACAAGCGTACAAATGAAAATAACCGAGACAGCGCAAAGGCGGGTGGCGGTGGGAGCGTGAGGCTGGAAAGGGGGACGCGGGCAGAGGCTGAGCTGGGGGTCCGGATCTGGGGGAGGCGGGGCGCGCAGTCTGTCACCTGAGACGTCGGGCGGTGGCAGTCCCGGGTGGCAGTGTTGCCACAGCCCTTGGAGGAAGGCGGCGCTGCTGTCCACACAGCGGTGCTTGGAGCTGGTGACCAGCCGCAGGCGGCCGTAGTTCTCCCGGCTGAAGAGATCTGGGAAGAGGGCGGCCAGGCGCAGCGCCAGCTGTCGCATGTCCTGCCGCCCCTTC…	ENSCGRT00015034845.2	MINPP1	5'UTR	420
360	Chr2	NC_048595.1	150685529	150686334	peak_364	28.6408	4.84	2.55859e-12	CGGTCGGCAGCTGCCACAGCTGGTTGATGAGCAGCTGCGTGTTGTCCCGCGCCAGGGCCCGCAGCTCGGCCTCGGGCGAGGGCCCAGCCTGGCGCAGCACCGTCGGGGGGTTGCGGTCCGAAGCCAGCAGGTTGCCCAGGTCGAACTCCAGCTCCAGCTCCTTGTGCACCGTGATGCGCCGCAGCTTCTCCGCCTCCTCCTGCTCCGCCTTGGCCAGCAGCTCCTCCACGTTCGGGCCCTCCATGGCCCCCGCTGCCTGCGGTCCGGTGTCCTGACTCTGGGGCAGCAGCAGAAAGCAGCTCCACTCGACAGCAGCACCCGAAAGCCGGCAACCACGTGCGGACGTCCGCAGTCGAAATCGGAAGATAAATGTTCACTTCCGGGTTACCCGGAACCGGC…	ENSCGRT00015006477.2	RRS1	Promoter-TSS	40
361	Chr9	NC_048602.1	28138529	28139524	peak_365	28.6011	4.838	2.10863e-14	CTCTTGGAGGTCAAGGGCGTCTCCAGGGTGAGGGAAGCGTTGGCCATCTCCTGGGGCTTGTCGCTGGCCAGGAAGCGGAGGAGGTTGTGCAGGGCCTTGGCCACATCGCCGCGGGCCCCCTCGTTGACCAGGCAGTAGAGGATGGGGTCGGCCACGCAGTTGAGGCTGGTGAAGGCCAGGGAGCTGTGGTAGGCGGTGAAGACCCGCTCCTCGAAGCCACAGTCCCAGGGCCGGCCCAGGTAGACGGCGCTCCGGGACAGCAGGAGCGCGTGGTAGGGCGCGAAGCACACCAGCACGATGGCGATGAGACTCAGGGCCAGGCGCTTGATCTTGACCTTCTCCTGGCGCTCGGTGGACACGCTGCCCTGCACGGCCCGCAGGATGCCGCGGTAGCAGAGC…	ENSCGRT00015070436.1	GPR4	3'UTR	1696
362	Chr1.1	NW_023276806.1	5474627	5476044	peak_366	28.5813	4.837	1.10917e-16	CGCAAGTCCAGCCCCCAGGACCTCAGAAAAAGAAGGAAAGGGTAAGATGAAGAGGCTGGACCGTACTACCTGACCCGTACGGAGGGAAAACTAAGCCTTATGTTTGTGGTTTCAGGCATCAAACCCACAGCCAGGAGCCCAATTTTGTTAACTGGGTAACGGATGTATTTATCTTTTCGTCAGGGACTGTAGCCCGGGATGGCCCCCAGGGATTTGCACTGCAGACGCTCCTGCCTCCGCTGCCCCGGAGCGGGGCTCGCACAAGGCCAGCAAGGCCACACTTCCAGCCGCGGGGTCCTTCAGGCAGCAGCGTGGCCGGCTACATCGTGACCGCAGAGTCCTTCAGGCAGGAGAGCGACCGGCTAAATCCTGCGGGCGGCGGGGTCCTTCGGGCCGAGC…	ENSCGRT00015033244.2	RABGGTB	Promoter-TSS	294
363	Chr8	NC_048601.1	634841	635341	peak_367	28.5615	4.836	1.01158e-05	GGGCGAGAGGCCCCAGCGGGAACGGCCCGACAGCTCTCGGTCGGCGCCACCCCTCCCCCCTGGTTCTGCGATGACGGCCGAGTCACCCTTTGGAATCCTGTGGATTTGCCAGTGCCAGTGCCAGTGCGAGCTGGTGAGGACCTTTGGACGCTTGGGATGCGGCCCGATGCTTTGTTGGTCCCCCTGCCCGGTTCCTGAGTTGACGTACTTGGACGATCCTCCCCAAGAGGGGCGCACCGTGAGTCATCGCCCAGGTGTCACTGGAGGAGCATGGCCCCCTTTTAGACTGGTTCGGTGACGCAGTGCGGGACTGATCTGGGGAACCTACGCTGGGAACCCGGGCAGTTGAATGATGATGGAGGCGGGGGAATGCGCAGTGTGGAGAGCAGGCGGGGAGAA…	ENSCGRT00015004083.2	DENND5B	FirstIntron	685
364	Chr8	NC_048601.1	633886	634835	peak_368	28.5615	4.836	1.01158e-05	GGATTCCGCCCAGCCGCTCGCTCCTGCTCTGGCCCGCTAGATGGGGGCTGCACAGCGGCGGGAGGGCAGGCGCGCACCCTGACGCTCACGCGATCCCTGCGAACTCACAGGTGCGCGCCCGGGGCCGCGCGCCTCCGAGCTGTACGCGCGTGCCCTTGGCGCAGCTCCGCTCAGTGGACCCCGCGCTGCGGGCGCGGGCGGGCCTCCCTGGCTGACACTCCCCCTGCGCGCCCCTCCCCCGCCGCGGCGAAATCCCGCCTGCCCGTGCGCGCGCGCTCCCCCCTCCTCCGAGGCCGCTTCCCCGGTCCCAGCGTCCGGGAGTCCGGCTGCGGCGACTGCGCGGCCCTGGGCGCGCCGGGGTCGCCTTAGGGTCGGAGCGGAGACCGCAGTCCGCGCGGC…	ENSCGRT00015004083.2	DENND5B	Promoter-TSS	-45
365	Chr3	NC_048596.1	228615326	228616346	peak_369	28.5219	4.834	1.10917e-16	TTTAAAACAGGATACACGAGAATTCTAAGCTCTTCCCAGCCCCGCAGGCAGGGGCGGGGGCCAAGCTGCAGAGGCAACGAGGTTGCCAACCTGCCAAGAAGAGGGTGTTCTCACGACTTGGCCCCTCAACTCCTCAGCCGGTGCACACCCCACTCAAAGTCCCCAGGGCGAGTTCGGGTTCCCGGGACTGAGGACTAGCGAGCTCCAAATCACGCCACACCGCGAGAGTCAGGCACGTGGTGGCCTCGCTGCAGTTTCCGCCCTGTCCCTCTTATTCAACTACAGCCTAGGCCTCGCGTGTCGCCGCCCAAACCACTGTGCCACAAGACGGGTGGGAAAACCGGAAGCAAGATGGCATCTTCCCGCCCTTCTCTCGCGAGAGGAGCGGAGACGGGAAGG…	ENSCGRT00015066241.1	GDI2	Promoter-TSS	-6
366	Chr2	NC_048595.1	253305565	253306821	peak_370	28.5219	4.834	1.10917e-16	ATAAATGTAGGAGGGGGGAGGTGGCTGGTGTCCTGGTGGGTAATTGTCAGGCACAAGCTTCCAGGAGAGGACCTCATTCATTTCCTCACTTGACCCTTCAAAACCAGCAAACATAGCGCTACCTTCCTTCCCTGGGGTCAGAGAAATGGGGGAAGGTGAGATGCCGGGCACAGGTGTCTTTTGCAAGTGCGGGAACAGCTTGGGCACACTGCGCTTGGCCTGAGGTGAGGCCCGGTCCTCAGACTGCCAGTGGCAGTGGGTGGTGTGTCGCATGGACCGCCTGGGAGCCCGCGGCGTTTCCGCCTCCGCCTTGCGCCTCTTGGGGGCGGCTGGCCCCGCCACGGGCTGGCTCTCGGAGGGTTGCGGGGTGGATGGGCCCGGCCAGGGCGCCTCCTGGCT…	ENSCGRT00015080973.1	Msl3l2	3'UTR	25315
367	Chr3	NC_048596.1	86275023	86277015	peak_371	28.5022	4.833	1.10917e-16	CCAGCACCGACCCATCAGTTCTACCCACCTTGCTTTCCACCGAGAGCCAACGCGCTTCCACAGCAGCGCTCCGGCTCCGGAGACACGCAAGCGGTCCACCCCGCGCTCCTCCCGGCTACCCGCGCTCCTCTCGGCAGCCCCTGCTCGCCCAAGAACCCCTACCTGTTCGCGGGAGATACAAGGCAACGACGGTCTCCTGAACATCTTGCCACTGCCATAGTAACCGGCGGCGCTTTCTCCCAGCGACACGCAGCTGGACCTCCTCCGGGGTCTGATCACAGGCACTTTTTCTTCCGCGGTACTCGCCGAGCGCGGCGGAAGAGAGGCTCCCCGGACGTGAAAGAAGTGGTCCAAGCCCAGGGCCAGGAGGCATCCCGCGCCCCCGACCAGGCACGACAG…	ENSCGRT00015014228.2	PDE3B	5'UTR	274
368	Chr4	NC_048597.1	156292046	156293514	peak_372	28.4824	4.832	1.10917e-16	TCGCTCGTAGAGGCAGTCTTGCCCTTTGCAGAAGAGTGTCACTGCGGGCAGGAACAAAGGGTCACCTCGCCTGCCCTCTGGGCTTGGTAGCCCACGACCGAGGGCGCGCTCCCGGCTCTCGCTCTCCCTGGGAGCGGGCTCGGGGCCGGTACCCCTTCCCGCAGCCTGCCCAGCAGCGCGGGCCCCGCCAGCCCCACTTCCGCGCGACCCCGGGTGGAGGTGCGCCTGGCCTCGCAGCAGCCTCACGGCCATCCCAGGTCAGCTTCCCGGCCCCGAGCCCGCGCCGCCGGCTGCCTGCCCGCGGAGCGCGTCCTTGGTGAGGAGTCAGCAGACCTCCCCTCCGGCCCCGACCCGCGAGCCAGCTTTGGAGGGAGGGACGAAGGCAAGGGCGACTGTCCC…	ENSCGRT00015064442.1	ENSCGRG00015042340	FirstIntron	775
369	Chr4	NC_048597.1	101425881	101427351	peak_373	28.443	4.83	1.10917e-16	ATCCGAACCAACTCCTGAAACACTCATGCACGCTTGTTTCAGACCTATCAGGAGGGGTCAGTTAGAGCCGCTGCCAAGTGTTGCAGCGGACCACTGAGGTGCAAAAGGAGGAACTTGGGGTGATGGAAACGTGAGAGTCCTAAGAAACCCTTAGTTCCACTCGTATCAGGTATCCCCAGGCAACTCATCTTCGTTACAGCTGAGCACAAACTACCTTGGCCAAGGTAGTTGGAGGGAATCGTACACCCTTAACCTCCACAATTCAACACAGTCCAAGGAACCCGGGGAGGCCGAAACCACAGGACAAAGCAGGGAACAGGTGGTATCTCTCTCTTACCTTGATGGCTTTCTCCATATCGCTATCCTCCGACATGCTCTGCAGGGCTCCCACGGCCCGGA…	ENSCGRT00015043147.2	MAPKAPK5	Promoter-TSS	-163
370	Chr4	NC_048597.1	218748159	218750147	peak_374	28.4036	4.828	1.10917e-16	AGTAACTTTGAATAAAACGCAGGAAGAACTGTGCCCTGCATGTGTACGGACTGAATGAACGGTAACTCAAGGCGGCATACTCAGGAGACTGTTTCTGCCTCCACCCTCAATTCACGCGTCTTCTGCGTATGTGATGCGGAGTCAGGCACCCTCCTGCGGGGAGGTACCAGTCAATCAACATCACGCCCGCTTCCTCTACAAGCGGCCCAGTCAGGGTCCCGCGGAAGCCGGGAGGAGCCCCCGCCAGCGGGAGGCCCGGAGGCCGGCCGGGCGCGCTCACGGTCCCCGCGCCCAGCACGGTGGCCGACTGCAGCAGGGGTCGGGTCGCCTTCGGCGGCCTCGGCTCCGCGGCCTCCGTACCAGTTTTCAATCATCTCTTTGATAGCATTAGCCGGCCGC…	ENSCGRT00015057349.1	EPM2AIP1	Promoter-TSS	150
371	Chr3	NC_048596.1	7970693	7971426	peak_375	28.4036	4.828	1.3213e-11	GCCCGGGAGAGCCCCGGCCGTCGGCCCCCACCTGCTTGATGTACATGGCTCCGCGGCCCCGGCGGGGAGAAGCCTCCACCTCACGACAGCGACGGCGCGGGCGGCCGCAGGCTGCGAGAGGCGCGGGCGAGCCCCCTCCCACGGCTCGCTCCCCTGTGGCCCGACAAAATGGCGGCCGCCGCGGAGGCGGAGCCCGCGCGCCGGGCGCGACCACTCCGGGATCACGCGGACCGCAGGGGCAGCCCGGGCCGACCCCGCGCTGTGGCGTCGGGAAGGCCCCATCCCCGCGGCCCTCCCGGGCGGCTCTCGCTCGAGAACGTCGTGTGCATCGCGCCGGTCGCCGAGGGCCGGCGGGGAGTTCGGCTCGGGGAAGCCTCGCCCCGCAGGCCGGCCAGACCC…	ENSCGRT00015029006.2	SMC3	Promoter-TSS	-122
372	Chr4	NC_048597.1	227645617	227646726	peak_376	28.3642	4.826	1.10917e-16	AACAACAAAAGAATGAGGAAGGACCGACGCGGCCACTGCACACAGGCCCGCACACGAGCATGAACGAATGCATGAAAGAATGGATGCATGAAAGAATGGGAGATTTCTTCCCAAACGATCCAGCCCAGGATCTGTGGGGGAAGCGTGACGTGCTAAGACCGGGGAACGGGGTCTCGCTGCGTGTTCCCGGCTGGCAGGGGACTCGGGTTTCCCGTCCCCGTCCGGTCGTGCCAGCGTCCGGGAGGCCGGGCTTGGACGAACACCTTGTCGCTACCCAAACCCCAGCAACAGCAGCGGAGAAACGAGGACGCCAACTTCTTCCAGCACGTGTCCGAGAAGACGCCGCCCGGAGGAGGCCCCGCCGCCATGACTTCAGCCACCGAGCACGCGCCAACGCAC…	ENSCGRT00015076495.1	RPL14	FirstIntron	242
373	Chr3	NC_048596.1	99382946	99383864	peak_377	28.3642	4.826	1.10917e-16	CCAGTCCACAGGGCACAATGTGCTCAAACCAAGTGAGGTCTGTAGAACAGTTCAGAGCCAGGCCGTGGGATGTGATGTGCCTTCCACAGCGGACTCCTGCAAGGCAAGCCAAAATATCTTAGAATAGCTACATTTCCCTCCCCTTGGGGCCTCGGGAAAGGTAAGTGGGCCTGGACTGGGTCCCTTGGGGCCTGGATGGAACACAGACTGGGTCAGGGGGCTAATTCTACAGGGTGGGGTCTGTGGTTACACATCAGCCGCCCTTATTTTCGAGATTCCTTTAATACAGTGATTTCATTGCTTTGGAAGTTTGACATTTGGCATTCTGTCCTCCCGTTGTGAGTCACAGGAAGTAACTTGGCAATTCATGCCTAGTGTTTCTCCATCCATGAGTGCTGA…	ENSCGRT00015022583.2	LIPT2	FirstIntron	803
374	Chr7	NC_048600.1	42769496	42770249	peak_378	28.3642	4.826	4.43609e-16	GTAGAAGGACGCGCTCTCCGGGAACCCGGCCTCTCACGGCCGGCCAGTGCCCTCGGGGTCGCGGCTGCGACCTCCCCACCGCCCCGACTTGCACCCGCCGAGGCCCCGGCTGCCTCACCTCGGACGGGAGCCGGCGGCAGCGGACGGCGTCGCGGGGCTCAGCGCATCCTGGGGAAGCCGGGAAGGCGGACGTGGAACTGCGGGAGCCCCCGCGACGGGTTATGTAACCGGCAGGGGCCGCAGCCGGGACGGAGAAGGCGGCCCGCGGCACTTCCGCCTCTCGTGCGCTGCCGGCGGCTCAGCCCGGAAGATCATTGGCCACTGCACCACGTGGTGCCACCCTCCCTGACGCTGACGCCACCATCTTGGGAGCGGGCCCCGCCAGCTGTCCCAGGCTTG…	ENSCGRT00015062775.1	NAA60	Promoter-TSS	12
375	Chr8	NC_048601.1	24501047	24502052	peak_379	28.3446	4.825	3.11172e-15	CGAAGACCGGGCACTCCGGGGGCGGCACGAACTCCGCCGCGTAGCCCCCCGGGCCCACGCCCGCCATGGCCAGGGTCGGGGGTCCCTGAAGCGCGCGAGCGAGCGAGCGAGCGAGCGAGCGGCGGGCGAGAGGCGAGGTGACGGCCACCAAGCCCTCTCACGTCCCCTCACAGAGGCCGCAGAGCATCTTCCCGGGAGAGAACCGTTCCTCACACAAGACTCAGGAGCGCTTCCTCCGGTCGTTTGTTATTGTTTCCTTCAGGGCTTTTCCTCTCAGGGCCAGGACGCTTCCGGAAGTTAACGTACTGCCAAATCCGTCCGCACCGCAGGAAACAGAATCCCGCCGCCGCCGCCGCCGCGACTTCTAGTCCGGCCCCGTTGCCTGACTCCCTTTCGGGA…	ENSCGRT00015062602.1	KDM5A	Promoter-TSS	-237
376	Chr7	NC_048600.1	35514441	35515144	peak_382	28.3446	4.825	8.531e-12	CGCCTGTCATTGGCGGTTCCTTATTATTTCATTGGAACACCCCCAATTTGGGGAAAGCCACACCTGAAGCCACGACAGGGTGGAGGAGCCACGGCTTCCCGCTCTTCAGAGGACCGACCGCACCGGGTTGAGGACAGGGTTCTAGTCTCTCCTCAGGACGCTCTCCCGCTGTCCTCCGTGGAGGAGAGACAGGGCTTGCGAGGCCTATAGACTTAGAAAGAGCCGGACGCAAGGACAGGTGGCGGCTTAGCGATGACTCTGGCCATTGCCGGTGCCTCACCACCAACTACTCGGCAGGAAAGCTCTGGACTCGAATTCCGCGCCCTCCCGGAAATGACGCACGAGGTCTCCGGCCAGATCCTACCCTCTGCCTTCCGGTTCCGGGCCTCGGGCCCGCGC…	ENSCGRT00015013511.2	RSL1D1	5'UTR	104
377	Chr7	NC_048600.1	66535119	66536108	peak_380	28.3446	4.825	2.28034e-09	CCGCTCCCTGTGCTCCCAGCCTCCTGGCCGCAGCCCCCGCCCCAGGGCTTAAGAGCACTAGCTGCTTTTCCAAAGGCCACGGGTTCAATTCCCCAGCATCCACGTGATAGCTCACAACTGTCTGTAACTCCAGTTTTAGGTTATCTGATACCCTCATACAGACAACCATGGAGGTAGGCGCAGCAGAGAGGGCCCCGGCTATGCCTGAGTCCCTGAGGGCCTCGGGCAGCGCTCCTGGGGAGTCTCGAGGGAGGCGATCGAGGAAGGATCGGGCGAGGACGCAGGGCCTAGGAGCCTGGCCCCGGGAAGGGTGAACCAGGGAGGATCAACGCGGGCCTGGAGGCTCTGCGGGCGGGTAGAGGAGGCCTGGAGGGCGGGCGCCGAGCAGATCTCGGGAGG…	ENSCGRT00015073074.1	vdac1	Promoter-TSS	221
378	Chr5	NC_048598.1	136907826	136909048	peak_381	28.3446	4.825	1.10917e-16	AATTTGTTTGTTTTTAACGTACTGCAAAGTCCCAAATCAAGGATATCAAGGGCAAAGTCCAATCCCTGTTCCTTGGATGCAGGCCCCTTGCTTCCACTGGCCAGAAAAAAAAAAAAAAACCTTTGAAAATCCACCCCAGCCACGCCCACTGAGGCCGGCGCAGGCGTAGAGCGGTCCAAAGGCTGGGTGGGTAAGGTCTATCTTGAAGTCCTCCTCTAGAACTCTATGGCTCTCGCAGGGCTTCATGGGTAGCAGCAGAGCCGGCCCAGGCCTCCATTTTGCCGCCAGCGGTGGACGCGGTGGACGCGCGCGCCCGAAGCTCCTGCGGTCGCCATGGGTCGTCGGCCCGCTCGCTGTTACCGGTACTGTAAGAACAAGCCGTACCCCAAGTCTCGTTTC…	ENSCGRT00015026202.2	RPL10L	5'UTR	277
379	Chr8	NC_048601.1	74280079	74282149	peak_383	28.3249	4.824	1.10917e-16	GGTCGTGGCAGCGGGAGAATGTCAACAGGGAAAAATGGAGAACTTTTGGGTAGAGCAGTGTGGGGAGGCAGAAATGTCAGGTGGCCACATTGTACCTGGACATCTAGCCTGCAGGGGGCGCTGCAGCTCAAACAAGACTTCGGAGTGGTCAGGGAGGTCCTGGAACAGGAGCAGTGGGGCCTGTCCCGGGAGCTTCGTCAGACTCTGCTGTCACTCAGCATCTTCCAGCGGCTAGATGGGGCCCTGCTGTGTCTCCTGCAGCAGCCCCTGCCCAAGAGTCCAGTCCACAGAAGGCCTCCCTGTTGCTGTGAGTCATTACCCCTCTCCAACCCCAGGTTTACCCAAGTCCCTCCATCACTGCTTTAAGAGACTCCCATCTCACCACTGACTTTCAGCATC…	ENSCGRT00015058962.1	mrpl53	3'UTR	183
380	Chr3	NC_048596.1	47494701	47495488	peak_384	28.3053	4.823	1.10917e-16	ATAGGCAGAAATTGGAAACAGCCTAGATGTCCCTCAACAGAAGAAGAGCTGAAGAAAATGTACATTTGCTTTACATATCTGTCAAAAAAATAACATCATGAAATTTGCAGACAAATGAGTAGATAGAATTTGAAAAAAGTACTGAGCTGTTTAAGCGAGGAGAACTGCCAAGTCAGTTCCGGCAGAGAGCGAGGCGAGCTAGGGAGTGTGGCCTCCTCCTTCCTTCGCCCCCCCCCGCCCCCCACCGCCTCTGGCCTGCTCCGGGTGAGCCGGGGTGGGGTGGGGGTGGGCAGGAGCAGCTCCGGCCCTGGGGACCCCAGGAGCCCGAGCCCTCACAGAGGCGCCGGCCCGGCCGATCCGCGACCCAACAGAGACTCTTCCTCCGCCAATGAAGCCCCG…	ENSCGRT00015077945.1	ENSCGRG00015031324	Intergenic	-2830
381	Chr2	NC_048595.1	79508846	79509704	peak_385	28.2857	4.822	1.10917e-16	CGGGAGGCGGAGCCCAGAGCTGGGGGCTGCTGGCTAGTGGCTCTCTAGGCTCCTTAGCTCGGGCGTCCTGGTTCGCTTCAGTGTCCGCCGTCTTCACCGCTGCTTCTTCTTCCTTCTTCGCCTCCTCCGCCACCGCCCGCAGCTCCGCAGCCCTCCCGCCATGGCCGCCGCCGGAGCCCGGCGGAGCCCGGGCCCCGGCTTGGGGCTTCGGGGCGGCCGAGTCTCGGCTTCCACACGGGGCCGCCGCCGCCGCCACCGCCGCCGCTGCTGCTATTGCTGTTTCTGCTTCTGCTGCCGCCGCTGCCGCTGCTGGCCGGCGCCACCGCCGCCGCCTCGCGGGAGCCCGACAGTCCATGCCGGCTCAAGACGGTCACGGTGTCCACGCTGCCCGCCCTGCGG…	ENSCGRT00015020983.2	ASTN2	CDS	268
382	Chr2	NC_048595.1	372180577	372182163	peak_386	28.2857	4.822	1.10917e-16	GAAAGGCTGGGGTCTTTTTCATTATCTGAGAAGCGGTATCCCGTATTTGGGATCCGAGAAAGCAAATGTAACATCCCCCGGAACCTTTAAGCTTTCCTTTTCTCTGAGACCCTTCCCAACAGCAGCAGCAGCAAGGGAGGGAGGTCGAGGAGGTAGCGGCTCCCTTCCCAACCGCGAGCGGCCTCAAAACTCTGCGCTCGGACGCGGCCGGCGTGCGGTAGGGTCTGGCTTTGAGTACCCAAGCAAGGTCAAGCAGGCGGAGGAGGGGGCAGAGGCTCCTGGGCGCGTCCCCGAGCGCGCAGATTTGGGGCCTTGGAAGGGGGTGTGGGTAGCCGCCGAGTCAGTACCGCGAGCCCACTGCCGGCTCCCGGTACCGGAAGGTGGACATAGTGCGAGTTC…	ENSCGRT00015027011.2	ADGRB1	Intergenic	-8976
383	Chr1.2	NW_023276807.1	153506304	153507468	peak_387	28.2661	4.821	1.10917e-16	GGGCCTCTCTTTTAACGCAGGTGCCCCTGAGAGCTTCAAAGTGTCTTTTTCAGGACGTCTAGAAAAGCCAAGCTTTTCCAACAGAAGGAAAACCGCGGTGTCTTTTCCCCTTGGGCTCTGCCTCCCGCTGCAGCCCTCGGGTTCCGGGATGCAGTCTCCCGTCGGGTTGGTCCCCTGAGGATAGCCCGGGTAAAACGGCGAGGCCCTGCCTCAAAAGTCAACACGAAGGAGGGAGAAAAACAAAAGCAACCTGCCTAACTTCCATACTTTCGAGCGGTGGAGAACAAACCGTGAGCTGGAAAACTCTGGAGCATGGCCCACTGGGCGCCCGGCCGACAAGTGGTGACGTAGAGGCCCAGCGCCCTCTGCCGGCCGAGGGCGGCCTCGCGGCGCTGACAA…	ENSCGRT00015055871.1	JCHAIN	Promoter-TSS	-150
384	Chr1.1	NW_023276806.1	249243045	249244170	peak_388	28.2661	4.821	1.10917e-16	AGTCCTGTTCCAGTTTGATCTGGGAGAGCTGGGCGCTAGTCTAGCTGTGAGGCAAAGGGATCGCTGCCTTGGTCATTGTGTGTAACGGGCTGTTCACACCAACAAATCTATGTCCCTATTGCGAGAAGACAGCAGTGACAGTTCTGGGAGGCAAAAACAAGGTCTGTTTCCAAGCTGATCTCCCTGAAGCAGATTTGCGTGACCCTTGAGCCAGGAAAGGCTGTGTGGTCCACGTCTTTTAATTTCAGCTCACCCACCTAAGAGAGCTGACACTGTCATCCAGGTCTCAGCCGCCAATCAGGCCCTGGGGCAGGGCCATTCATTCACAAGTACCAAAGGAAGACGCGCCTGTCACTCAGGCCCTCGTGGGCAGTGCTGGCCAATCGGCCTCTGGGCCTG…	ENSCGRT00015076680.1	ENSCGRG00015036963	Intergenic	-1922
385	Chr2	NC_048595.1	146075770	146076270	peak_389	28.2269	4.819	2.2182e-09	ACAGATACTTGCCAGATGCAGCTGCTTGTAGAATTATGTGTACAAGATGAGCAGGCTCCATTGGAAAAAGCCTGAGGTATACAAATGACTTCAAAGTTCTCTGAGTATGACACAAAATTTGCAAGCCTCTGAAGAAGACTGCCCTGTTAAAGTGTCTTTGCTCCAGGAATTGTCTTCCCTTGGAAGGGTCTTTTCTCAAGAAACTGTCTCTGCTGGATTGATTCATTGTTCGGGATGCAAAGACTCGTAACCCCTTCAGGGTACACACCCAGTCCTTATACTGAAGGGACCAGCTCCCCATTTCAGCAGCCATGACAGTAACACGTGCTCGCTATGACCTTGTCTTAGTCAATAGAAGTCAGGTGCCTGCCTCGTGACAAGGAACCAATCAGAAGTTAG…	ENSCGRT00015068715.1	MSC	Intergenic	67379
386	Chr1.2	NW_023276807.1	180422997	180423497	peak_390	28.2074	4.818	1.35519e-06	AGCAGACGTGGTTGTGCGTGGTGCCTCTGTTCATCGGCTTCATCGGCCTTGGGCTCAGCCTCATGCTGCTTAAATGGATCGTGGTGGGCTCCGTCAAGGAGTACGTGCCCACGGACCTGGTGGACTCCAAGGGAATGGGCCAGGACCCCTTCTTCCTCTCCAAGCCCAGCTCTTTCCCCAAGGCTATGGAAACCACCACTACCACCACTTCCACCATGTCCCCCGCCACCCCCTCTGCCGGCGGCGCTGCCTCCTCCAGGACGCCTAACCGGATTAGCACTCGCTTGACCACCATCACTCGGGCCCCCACCCGCTTCCCTGGGCACCGAGTGCCCATTCGGGCAAGCCCGCGCTCTACCACAGCACGGAACACTGCGGTCCCCCCGACGGTCCTGTCCA…	ENSCGRT00015028501.2	NRG3	CDS	435
387	Chr3	NC_048596.1	2169583	2170907	peak_392	28.1683	4.816	8.85116e-13	TCTCTGTCTGCTGCTGGTCAGTCTTTGGCCTAACAAGCAGGGAACAACCCCTTGGAGTCTCTAAGAGGCAGTTAGATTTTCTGGGGCCAAATTTGAACTCACTGAGCTAGCGACCTGGATCTAGAAAGGCTGAGAAGCACTGTTCCCCAGCCACTTCAGCTTCCTGCACAACCTTCCCCAGGCCTTCTTCGGCTCTCCGGCTGTGCCGATTCACCAATTGGTGAACACAAAAATCTCTGTGGGTATCACAGCAGCCCAGTGAAAAAATCTCTGTCTTCCTTCCTTGTTAGTGTCGTGAACGTTTTATTACTTTGCTTTTGTAACCCGCTCTGGCCTAGGCCTGCTTGAATGACCCGGAAGCGTAGCCCAGTGGAATGGTGTCCCCCTCGTGGTGGCTCT…	ENSCGRT00015016067.2	VAX1	CDS	3607
388	Chr6	NC_048599.1	100344103	100344603	peak_391	28.1683	4.816	4.38531e-08	GTGTTCCTCCCTTCTGACATAGCCCCCTGTTGTGGCTAAGGCCTTCTCTGCAGAGGACCAGAAAGGAAGCCGCTGCCATAATGGACTCCTGGGCTTTGGGTAGACCTGACTGCTTCTGGGCATCCTCAACAAACAGATGAGGGTCGGTGCTCCTCTGTCCCACAGCGTACGTCGTGGGAGAAAGACAAGCTAGGATGCTGATTTCCTTCCCTGGCCAACTTCCTGCATCGTGTCCTGCCAGGGGTCTTGAAGCTGGAGCGAAGGCTTGAGACCCGGGCGCCATTGCTGGCCAGGCTCCCCTCCCCCACTCTTCTTTCTTTGCTTCTCTGAGACCCAGGAGGGAGGAGGCGGCAGGCGCCTGGGCAGATAGAGCTGCTATTGTGACCTTCCCAGGCTGAG…	ENSCGRT00015000222.2	HOXD1	Intergenic	-12266
389	Chr6	NC_048599.1	138592460	138593980	peak_393	28.1683	4.816	1.88799e-15	TACGCTGCTCTATCTGCACGTGTCATCATTTGGCTTTTCTATTTACCTGCTGATCTCTACTTTTGACGCCTCGGCGCTCCCACCCGCACCGGACAGACATTCCCTTGGCATCCCCACCTCTGCAGCAGAATCTAGACACCCATGTACCCAGACCCCGGGGAAAGCAGGCTCCTGCCTTCTCCCGTGGCTTCGGAACAGCGACCACGCACCTTGGCGGTCTTGATGATCTCAGTGAAGTTGTCCATGATGGACTTGATGTCGTCTTTGAGTCGCTTGTTGTAAGACTGCAGTAGTGTCTCCTTGCTCTGGGGCAGGGCTCTCTGCTGGGCCATGGCAGGACCAGGGTGACAGCCACAGTCTCGTCTGACCTGGGGAAGGGGGGAGCTTACGCTACATCAG…	ENSCGRT00015082808.1	UTP11	Promoter-TSS	133
390	Chr5	NC_048598.1	13444626	13445483	peak_394	28.1683	4.816	5.39511e-09	TGTTTATTTATGAAAGTCTCAAGAAGGCCAAGAACCTATGGTGTCAACAGAACCCGTGAGTGACTGAGCAGAGACCCCATGAATCCGTGTCCTTCTCTAAAAGTCCTCTGGCCTGGATCTGGCCATGGCCGGTTCTCTAGGTTGGAGCTAACAGAATTCCCAAATGGGTGGATAAAAAAGCAACAATCCTATTCATAATTTAGGGATAAAGAAACAGAACTAAGAGTTTCTAATCCAAGTTGGACAAGAGTCGGAATTGGATTTTGCTTTTTCTTACGACGTGGGGGCCAAACAACTACGGCCATAGAGCCCCAGAGGAAAGCCCCAGTACTGATGGGCAGCACCCGAAACCGGAGAATCCGTAGCCTCAAAACCGGAAGAGTCAGGAGAGCAGAAGCA…	ENSCGRT00015070064.1	SDE2	FirstIntron	392
391	Chr5	NC_048598.1	190000681	190001957	peak_395	28.1488	4.815	1.41254e-12	ACTCGAGGCCAGCCTTTGACCTCATCGGGCACACACGGGCAAACCTGAAACAGTGCCAGTCCCTCACTGAGCAAGTAGGCCGCTGGCTTCCAAGACCCTCAAACCGTCCCCAGTGTGCCAACAAGTCGCGGGTACTCGCGGCGGGTCCCCCTCAGCAAGCTGACCCGGGGAGGGGTCATGCTACCGACCACCCTCTTCCGCCGCAGCCAGAGACGACAGCTCGCCCCGAGGTGAGGAGACGCGAACCCCCCAGCCCGGGTGGCTCTTCGGGGATGTGCTCAAGTTCACCGCGCCCTCGCCGCCGGATCCCACGGGCCTGACCTTGCCGCAGCTCCGGGTCGTCCAGCACGTTGTAGGCCGCGTAGTCGCGGACGCCGTGCAGTCGCAGGATCTGCACCA…	ENSCGRT00015053950.1	GLRX5	Promoter-TSS	-20
392	Chr7	NC_048600.1	14845330	14846248	peak_398	28.1293	4.814	1.10917e-16	GGTGGGTAGGGTGCTTGCTGCCGTCTAGGCAGAATCATGCAAGGGCAAGAACAGCTTTGTGCATGATGTTGGTGGGACCTGGGCGGGGGGGGGCACTTGGGGGAGGGGGTCCCGGTGCCCACGTGCAGATGTCCATGTGCTGGCGCGAAGCAAAGGCCTCGAGGCCCGAAGTGGCTCCGAGACCAGGGCAGGGGTCGGTGGCCGCAGGGCGTGGCCTGGCTCGGCTCATGCGTAGGGCTCTTCCACAGGCTTGCATCCGGGCTTGCAAACCCGACCTCTCGGCGGAGACGCCCGTGTTCCCAGGCAACGGGGACGAGCAGCCGCTGACCGAGAACCCCCGGAAGTACGTCATGGGTCACTTCCGCTGGGACCGCTTCGGCCCGAGGAACAGCAGCGGCG…	ENSCGRT00015043517.2	POMC	3'UTR	4799
393	ChrX	NC_048604.1	15386175	15386675	peak_396	28.1293	4.814	1.41906e-06	GCGGGGGGGCGGGGCGGGGCTGCCAGGGAAGGCTGCCGCCGGAGTGTCCGTGCACCCGATGGGGACGCAAGCCTGCAGGAATCCATGACACCGCAGGGGCCTTGGGCCCGGCGGCGTCCTCTGCACTTTGGACGAGGCGACAGCCTCATTCTGACAGCAGTGCTGGCGCGGGCTGGGCTTTGCGGCAACCGCCATCTTGGGGAGGTGGGTGGGACCGTGGGGACAAGTTTCTCCCGCTTCGCGAAAGCCATGCGCCTCTTTTCACGCCAGATCCCGCCCCTGCGAAGGAACCAAGTATATCGTTTTGAATTTCTTGTCCTACACTACACGACACACGGCTTTTGCTCATCTCAGTAACCCAAACCAGTAACATGCTGTTTGGGATCTAGCGAAGAGTGA…	ENSCGRT00015015573.2	HTATSF1	Promoter-TSS	-268
394	Chr8	NC_048601.1	98628389	98629358	peak_397	28.1293	4.814	2.97167e-09	AGCCAACCAAAGGGTCCAGGGGGAGGAAGGCAAGGGGGTGGCTCAAGCCCTTTCAACACCCCAAGCTGGCCCTGCCCCTCTCCCATGAGCCCATCCAGAGAGGAGGCAACTCAACACCCATGGATGTGGCTCCTGGGTTGGAGGCAGCTGATGGTAGCAGGCCTCCCAGCGGTCATAGCACACGGCCTAAATGGGCTGATTGGCTCTCAGGCCCATGGCCATGGCTGCTTTGGTGAGTCTTGAGCGAGCCCTCACGCGCGAAGCTCTTGCCGCAGCGGGGGCAGAAGTAGGGTCGCCGTTCCCCGAAGACACCGGGACGGCGCGGGTGCGGCGTGGGCATGCGCGCGTGGGTGCGCTGGTGGTTGAGCAGGAAGCGTGGCTCGCGGAAGCAGCGACCGC…	ENSCGRT00015050549.1	AI854703	TTS	326
395	Chr4	NC_048597.1	45696998	45697753	peak_399	28.1098	4.813	6.96627e-07	GCTGAAGACTTTCCCGCAGAACACACCAATCTGACGCACAGCTGGAAAGGCCAAGGTGTTAAAGTCAGCGGGCTGCCTGTCCCCCTAATCGCGCCGCCCCCCCCCCCCACCTCCTCGCAGTCTTTGGCGGTGAGAAGCTTGAGAAGGCCCTAGAAAACTACAATTCCCAGCAGGCGCCGCGGCAGAGAGCCGCGGACTGGTGCTGTCAGACTCTATGAATGAAATCGTCGTGAGGATTCTGGGAGAGAAAAATGGCGGCTACTGGACAGTGGCGTAGGATGGGGAGGCTCTTTGAGATGGCGCCGGCACTGAGGCGTTGTCCCCGGGTTTACAGCACGTCCCCTGCTTTTGCTGAAGTGCTAAGGCTACCTCAGAAACAGCTAACGAAAGTATTGTACC…	ENSCGRT00015082826.1	GTPBP8	5'UTR	131
396	Chr2	NC_048595.1	455107979	455108939	peak_400	28.1098	4.813	1.10917e-16	GAGCCATTGGCCACCTGACTGCAAATTCTTTCTGCTGCCTGGAGATGTCAGACACCTGTGAGTTTATCATATGGAGAGCCAGTGGGCTACAGGGCAGCTGGGGTGTCTGATGCAGAAGTGCCCCCAGTTCCTGCTCACTCTGCCCTCGTCCCTACCTACTCCTGCTCTCTGGCTTCACAGATGACCTGCAACATTTGAGCTTTTATGTCCTTGCATGCTTTTAATGTCCTGTGTGGCAATATGTAGACATTCATGATGCTCAGATAAGATAATTAAAAGTACACAGACACCGAGAGCTTGGGCTTCGGGCCAAAAGGGAAACAAGAAGAAATCACCCAACGGAATTCATCTTGCCTTTGCAGATTTCTCTGGGCTTTTTCCAGAAGAGGAAAAAAGTAG…	ENSCGRT00015032973.2	AK8	Intergenic	12018
397	Chr1.1	NW_023276806.1	130651231	130652061	peak_402	28.0903	4.812	1.51008e-08	CAGTCTGTAGAAAGGAGTGCTCAAGGACCCATGACCTATGTGTGGGCAGCATTTCACCCTGGTTTCTTCATTCCTTTTGTTCAGGCCTCATCGTTCATGAAGGCTCTTCTGTCTACCGCATCTTCAAGCGCTGGCAGGCAGTGAACCAACAGTGGAAGGTCCTGAATTATGACAAGACCAAGGACATAGGAGGAGATGCAGGGGGAGGGACAGCAGGGAAGCCAGGCCCCAGGACCTCACGGACCAGCCCCCCTGCCGGGGCCCCCAGCCGGCCCCCAGCTGCCCAGCGCATGCGGACGCTCTTGCCTCAGCGCTGTGGTTATACAATCCTGCATCTCCTTGGACAGCTACGGCCACCAGATGCCCGGTCCAGCTCTCATTCAGGACGAGAGGTTGTCA…	ENSCGRT00015001744.2	ENSCGRG00015001154	3'UTR	-2208
398	Chr2	NC_048595.1	17920094	17921757	peak_401	28.0903	4.812	1.10917e-16	GTGTTCACAGACAGACCCACTGCCAGACTTTTTTTTTTTTTCCCCAAGAGAAAGCAGGGGAGATGAGCGTGTCTGTGAAAGAGGGACTGCTACAAGGTGTCCTATGATAAGGCTTTCCTGGGGAAGGGAGAGAGCGCTTGGTGGACATTCTGGAGGCCCTGCCCCTCGTCCACTTCCTGCCCTTCAGCACGGTTTCAGAAACGTATCCAATGGACACCTCGAGCGCACGCCAGACGCGACGCAGATCCGGCTGGCACGCGGCTTCCACTCGCGCTGACACTGACGCTCCCGGGTCAAAGCCGCCGGCCACCCAAAGCCTCCACACATCTCCCCGACTTTCACAATGACAAGGCAGCGAGCTTCTAACGCCGCACCAGCGTCACCCCTGGGCAACCTTTC…	ENSCGRT00015048612.1	ENSCGRG00015038789	FirstIntron	240
399	Chr1.1	NW_023276806.1	52113856	52115184	peak_403	28.0903	4.812	1.10917e-16	GGAAAAATAACCCACTGGAGCATGCAACACCAATGCCTTCTCCAAAGCCCTCCACGACTCCCCGAGAATCTCTGCACTTTGGCGCTTGTCCCCGACCGTCCAGGAGGTTTGGGCCTCTCACCCGCTGTCACGTTGTCACACAGCCTCAGCGGGACCCTCAGAGCGTAAAGCAGCCCCAGCCCCGCCAGGAACCACAGCGTGGACCCAGAGTTCGCCAGCCCGGCCTTCAGCCGCTCTTTCCAGCCCAGCGGCGGGCCCAGGCCCAAGCCGGGAACAGGTGCATGGGGACACCCCACAGCCCGCGCGGCTTCCGCGAAGTATTCCCCGTCCGCCATCTTGCGGCTCCGGCAGGCGCCGGGACCTGGGAGGGGAGAAGGGCAGGAAACCCGGAGTTGGGAA…	ENSCGRT00015061012.1	ST7L	Promoter-TSS	-130
400	Chr8	NC_048601.1	27022387	27024176	peak_404	28.0903	4.812	6.74528e-14	CAAAACCCACACTTGATAGGAACTCGAGCTGCCAAGCACATGACCTCAGTTCGATCCCCGAGACCCACACTCCTGGAAGAGCCATCTCTCAAGGTGTCGTCTTACATCTAACCCCCTCCCCCACTCACACACAAATCCGCAAACAAAAAGAAAAGCTATAAAGAAGCCCTCTCGGTTCTTCGAAGTTCCGGCAGTCAAAGACACACTGGAGCCTAATCCCGCACAGCCGCATGGCGGCCTCCCACGCTGCGCGCTCGCCCAACCACTCTGGAGCCCCAGTCACAGGCCACAGGTCTCCAGCACTTGTGGCAGGTAGGAGAGGCCCATTCGTTTGTGCCCCGGGACTCCGGGGCAGGAAAAGTCGCGTCGGGCGCTCAAAGTTATGGAGCACGTGGGGCT…	ENSCGRT00015065875.1	HNRNPF	Promoter-TSS	-58
401	Chr2	NC_048595.1	288146149	288147850	peak_405	28.0708	4.811	1.10917e-16	GTGGGCATGTTCTCCTGGGCAAATGGAACGGGTGGAAACTACTCCTCTCTGGTCGTGTCCGGGATGTTCCAACCCGGTTAGAACCAGGACAAAGGGACCGTTGAGGCGTGGCGGGCGATCAGGTCTGGAGCTAGCCTTCCGGGGTAGCGCAGTCCCCACTCGGGGCGTGGACGCCCACACCCACCCTGGGCACCTCCCAAAACGGGCTTTCGCGTGCCGTGCTCCAACGTTCTTCCCAGGGCCGAAGGGCGCCATGGCGCCGGCTGGGCCCGCGGGTGAGGTCCGCACTGGGCCCGGGCCTCCACGGGGACTTCGCTGTGCCGAGGGGGAAGCCCCGGCCTAGCGACCGCAGTCGGGCCTCGGCCTGGGCCGCGGGCCTGGCGCAGGATTCTCGCGCCC…	ENSCGRT00015070500.1	MRPL18	Promoter-TSS	186
402	Chr6	NC_048599.1	102186031	102186867	peak_406	28.0708	4.811	2.2182e-16	AAGTGCCTGCCTCTAGTGTCCATAAAACGTGGCTGGGGGTGGGGATGGGAAGGCGATGGATCCCGACTGCGGATCCTAAAGTTGAACGTGTGTGAAAAAGTCCTCCTCCAGCCTCGGAGGGGGTGTCTCCCCCAATACCAGCTCCCTCCCCCAGGGCTCATGGGGCGGGTCCGGCTTGCTCAGTAGCAGCAGCGACCGCAGCGGCAGCCTTGGGGCTGAGCGGCGGTGGCCTTCTGGCAGCTCTGGCAAGAGGCAGCTCCGAGAGCCCAGGCCCTGGGGAGATCCGGCTCAGGCGGCTGCCAGGATGGAGGAGACGTCGAGTGGAGCCGGAGCTACCGGGGACGGACTTCCTCCCCAGCTCAGCTCCCCGACAGCTTGGAGAGGCCTGCTCCAAGGGCC…	ENSCGRT00015002057.2	SP3	FirstIntron	-1090
403	Chr4	NC_048597.1	216990910	216992189	peak_407	28.0708	4.811	1.10917e-16	CTTGGGCGTCGAGCACCTTCGCCCGCTGAACCATCTTGCGGCCTCCTCATTTTTGTCTTTCCAGAAAGTGCATTAGCAAGCACTGCTGTGGGCTGGACATTGAAGTGAGTGCATGCGAGAAGACAGAGTGAGAGGCCCCCAGAAGGAATTGGAGACAGCTGCCGCCGGGAGCCGCTGCACCGAGTGCGCCTAACTCAGGGTGGAGGTCAGTCCCCAGACCTGATGAAGGAGGACCGGAACTCGATCGGCCTCAGCCATGGTGCCTTTGCGGCAAGAGCCAGGATGGCTTCCTAAATTGCTGCTCAGGCATCTTGCAGCGGAAGTCCAGATCCCCAAAGTCATTCAGGCGACTCCTCTGTGTTCTCAGCTCTCTTCCTCCTTGTTGGACCTCAGATCTGT…	ENSCGRT00015022415.2	CELSR3	Intergenic	-1126
404	Chr8	NC_048601.1	92982107	92983354	peak_408	28.0514	4.81	1.10917e-16	AAGGCTAACAGCAAACGGGTTTTGAAAGTAAACGGCGCCCAGTCAGGTCGCCTAGCAAAACTTCCCAACAGTCCTGGGCCGGGAGAGCCCGGCCGGCAGCCTGAGCCCGTGAGCGCGCCTCCCCGGCGAGCCCCGCTCCTCTTCGCCTGCCACCTGACCCCCTCGCTTGCAGAATGCACTGGGGACGCCAGGACAGGGTGACACCGGCCTCGCCGCCTCCCGCGGCCCTGTGGCGGAGCTCGCGCGTGCCGGGCCCAACCGCCACTACAGCCCCGGGAGGCAGGGAGCGGAGCCCGGCCGGGGCCGGCTAGGCCTGAGCGGACCGGCACGGCCTTCTCCACCGAGCCGGTCTAGACCCGGCCCACGCCAGGAAAGCCCCAGGCCTCGGGCCGCGACGCC…	ENSCGRT00015030736.2	DNAJB6	Promoter-TSS	79
405	Chr1.1	NW_023276806.1	50775339	50776671	peak_409	28.0319	4.809	1.10917e-16	TTTACCTGCTTATAAAACACCAGCTTTGTGTCCCAGGGGGGCAAGGCCACGGAGGCAGACCGCCAGGCACTGGCTCTCAGCAGCACCACCGACCTTCATTCCCGCTTCTCTTCTCTCAGCGTACCCCAGGGCTCCCGACCTGGAGGCTGGACTTGAACCTTCTCAGCACCAGTGCTTCATTATCCCCCACCCACTGCATGTGGCTCTTGGAGAAAGCCGGCTATAGGGTGCGGACCGCAGAGGCCGGGGCGAGGCAGGCGCACTCCAGCCTGGTACCCAGGCGCCGGGTCCCAGGCTCGCCCTCGCGCTGCAACCCTAACGTCCTCACCCCCGACCGCATCCCGCAGTTCTTCATTCCGCCTCGGCTCCGGGACCCCAGCGGCGCCGAGGCCAGGGTGG…	ENSCGRT00015070681.1	C2CD4D	3'UTR	1436
406	Chr3	NC_048596.1	98615181	98618055	peak_410	28.0319	4.809	1.10917e-16	ACTCTGGGTCCCACCTCTTTTCCGGCCAGGAGAGTTTCTGCGTGTACCTGGGTATGGTGTGTACCACAGTTTGTGGGTCTTGGGTTGCCATGTTGGCGCCCCTCCGGCCGAGGTTCCCGCGTGAAAGAGGCTGAGCCGCGGTGCTGCATTCTGCGGAGTTGTGCACTCTCTGAGCCTCTGTGAATCTAAACGAGTCCCCGGGGAAGATCAGCCTGCAGCTTTCCCGACGGACTCCTCTAGAGGGTCGTTTCAGTCTACAAATGATCAAGCATCTTGTTTCTCCTTCGGCTCCTCCCCGATTCCCTCCCCCCACGGCGTTCCCAGCCTCGCGCGCTCCCGGAGCCCACCCCCTCTTTTAGGCGCCAGGCCCCGCCCCCCGCCCCCTTTCCTCTGCCTCAA…	ENSCGRT00015024246.2	ARHGEF17	5'UTR	792
407	Chr5	NC_048598.1	122219739	122220514	peak_411	28.0319	4.809	3.2434e-14	AGTCTTCATTAACCCGGTGAATTACCCACGCTACTCGTGCATTAGCTTCAGAATAACACCCGGTCCTCCAGCCTGAGTTTATCTATCAAGCGAGAAGTCACTAGCCAAGATCCAGCACAGACGAATTACAAGTTTTCAAATCGAAAATCCCAATCGTCCCCGGTTCCCCGGAACCAAAGCTCAGCGGCCTCGACTTCCGGAGAGAGGGCGGGGAACGGATTTGTATGGGGACGAATCGATTACTTTGGACTTGCGGAGGCCTACCGGGCGAGGACTCGGCACCCAAACCCAGTGAGGAGTCTACAACTTCGCTTGAGAGGAGGCCGAGGCCGCTGGGCTCTAGGTGGCCGCCCTGGGGCCGCTCCGAAGGGGCTAAGCCGGCCGCATCTTCAACCATGG…	ENSCGRT00015045828.2	COX16	5'UTR	153
408	Chr6	NC_048599.1	39932143	39932866	peak_412	28.0319	4.809	1.10917e-16	CAGTTACCTGATGGAAGCAGATGCAGAGATCTGTCCCGCACGATAGTCTCTCCAGCAAGAACCACACAGGACACTCGGATCCTTCTGCAGTAAAGCTTTAATGCCTCTTGAGAGGAAAGAGCATAAGCTTACAAAAGCAGAGACCCCTAGCCAAGAATCCCGTCCCCTAATAAAGGCTGGCAACCGCCGCCTCGGACGTGTCACCCCATGATTGGCTGCAGCTCATCGGGCCATATGACGCCACGGAATAGGCAGAGATCAAGGAATGGAAAATTACCCAGCGCCTGCGCAATAATCTTGTTTACATTCGGTGCCTGCCAGATGCAGGCGCCATCTTGTAATGGAGAATGCAGGGATGGCTCCCTACAGAGATCCACAGACAAGCACTGGGACGAGCTC…	ENSCGRT00015063479.1	ENSCGRG00015030920	Intergenic	-13174
409	Chr1.1	NW_023276806.1	203516739	203517830	peak_413	28.0125	4.808	1.81134e-10	CCACCCCTTCCACAGTAAGCCTGCAGGAAGACAGATGCTCGGTGGATCGGGGTTCGTCTGAGCTCTGCACCTCCCGCCCCTTGCAAACTGCGCGCTCCGGGGCACCAGGCACACCCGCCTGGGCCAGGCTGTGGTGGTGGTGGTGGCGGCGGCGGCGGCGGCGTCGCGCGCACGCGCACTCCGCGGCCCCGCGGCCGCTCCTCGACATTCCATTCCACGTGTTGCTTTGGAGGCGCCACAGGTTCCTCACCTGCGCGGGCTGCGGGGGGTCGGCGACGGGGCTGGAAGGGGGCGCGCGCGGGCTGGCGGACCTAGGCTGGGCGAGCGGTCCCCGGGCGCCCCGAGCGCCCCCGCGCTAACTCCGCCTCTCGCCTCCCGCGGCTCCGCTCGCCCGCCCGC…	ENSCGRT00015044201.2	CADPS2	5'UTR	148
410	Chr2	NC_048595.1	375069758	375070742	peak_415	28.0125	4.808	1.10917e-16	ACTAACCACAATACGGTGCGGATCACTGTGGACACTACAGACAAGAGCCACGAAGTCCTGGGCTCGGTTTCACACCAGGGTGGAGCACACTCCTCTCAGTCGCCCACTTCGGAGCAGAGACGGAAACTGTTCGAAGCCCCCGGAGGAGGACACTTCGTCCCCACGGCTCTGGGCTTAGCATCGGGTGAGGGATCCACACCGTGTGGGGTGTCCTGCACTAACAGGGTCGCGCCTGGGACCACCCAAGGCAGATTCCCGCCCCGCCCTGGGGCGACGACAGGAGAGGACGTAAAGGAAGGCTCTTCCGGGAGGCCCCCGAAGCCAGGCCTAGCCCAGGGTGGCTCGCGAGGTCCACAGGTCTCTGCAAAGCAAGCCGCTCACCTGCAGTGGGCTCCGCAG…	ENSCGRT00015000749.2	EIF3D	Promoter-TSS	-297
411	Chr5	NC_048598.1	9335305	9336353	peak_416	27.9737	4.806	1.10917e-16	CAGCATCAGTGCGCAGCCTTCCCACGGCTTCCCCTAATTACTGCCTGCAGCCAGAAGCGCACGCTGCCGCGGTTAAAGCTGCGAGTGCTGCGGCAGAGTCTGCCCTGGCCCCGCGCCTCCGCAGCGGACGGAAGGGGGGGCGAGAGAATTCCCATCTTCTCTGAGGGGCGGGGAAGGGACAGGGCCCAGATGAGAATCGGGACGCTGCGTGCAAAGGTCGTGACAGGCGGCGGGGTGTTTGGTTGCGCGGGGCTCGCTCGTCCTGTGCCTCCCTCAGCGGCCGCCCGGGCCCCGGCCCGGGCCCCGCACCCGAGGGCTGATGCAACCCGCGCACGGCGGCGGCGGCGGCGGGGACGCGACCCTTACCCAGCGGAGGGTCTCCGGCATTCACCGTGAGGC…	ENSCGRT00015013691.2	EPRS1	Promoter-TSS	25
412	Chr1.1	NW_023276806.1	64785189	64786671	peak_417	27.9737	4.806	7.78037e-16	GTCCTCACCGTGATGTTGCAGTGGATGCGGACGGGGTCCCCCGGCACCGACCCCCGTGAGGGGAGATGGGGTCCGGGCGCAGCCCCGGCCCCGGCCCCTCCGGCTCCGGCCAGCAGGAACTCGCAGCTCAGCTCGTCCAGGCAGGCGCTGGCAATGCGGAAGCGCTCGTGGCCGCGGTGGAAGATGGACTCGAGCAGCTTCAGTTCTCGCCTCAGGCAGGGCCCCGGCCCCGGGCCCCCTCCCGGGCCGCCCCCGGCCCCCGGCGCCGCCCCCTGGACCCCCAGCTGCTGCCCCGGCCCCGGCTGCTGCTGCCCCTGCGGCTGCGGCTGCTGCATCCTCCGCTCCGCTCCGCTCCGGGGCCGGCGGGCCGGGAGCCTCCGGCCTCCGCTCCGGGCTCCG…	ENSCGRT00015006681.2	UBE2Q1	Promoter-TSS	-207
413	Chr4	NC_048597.1	52202163	52203142	peak_418	27.9543	4.805	1.10917e-16	ACAGAGCGGCGACTGGGCCAGGCCCTTGGGCAGCGAGCCCGGGCCGCCGAGCCGGTTGTTCCGGGCCAGCAGCGTGCGCAGGCCGCTCAGCGTCAGCAGTTCGGGTCCCAGCGCCGTGAGCGCGTTCCCGCTCACGTCCAGGAGCTGGAGGTGCGGGAAGCCGCTGCCCAGCGCCCGCGGCAGCGACGTCAGGCGGTTGTAGGACAGCAGCAGCCGCTGCAGCGCCTCCCGCGAGCCCCGCCGCTCCTCGGCGCGCGCCTCCAGCTCCGACTCGAGCGTCTCGGCCGACACACTGAGGCGGGACCAGTTGAGCTCGGCGTCTCCGATCGCGGCCTCCTCCATCCCGCCCGAATCCCAGGCCGCCGCCGCCGCGGCGCGCCCCGGAACCTGAAGCGAGCG…	ENSCGRT00015027156.2	LRRC58	Promoter-TSS	51
414	Chr1.2	NW_023276807.1	98487856	98488490	peak_419	27.9156	4.803	4.64515e-06	AGTACCCGCAGGTGGGCGGCAGAGCCGGGCCGAGCCAAAACCTCGTCCGGCGCCTGGGACCGGTCGCACCTGCCACCGCACCTGCCGCACCTGCGCGCCCCACCGCCCGCACTTGCCTGAGGTGCCCCGCGCCACCCAGACTCTCACCTCCGCCCGGCCCGGCCCGGCCCGTCGCCGCGGCCCCCGGCCCGCGCGCTCCATGCGCTCAACCCGCCCTCGGCGCCGCCCGCCGCCCCCCGGGCCGCCGCCCGCCCGCGCCATCGCGCCGCCGCCGCTCGGAGGGCACAATGGAGCCGCCGCCGCGCTGCTCATGCATATGCATGACGCCGCGCCGCCGGCCCCGCCCCCCAGGCCAGAGCAGCGGAGCCCCGAGCTGCGCTCCGTAGGCTCGGGCAGGGG…	ENSCGRT00015000273.2	ZMIZ2	Intergenic	-5992
415	Chr1.1	NW_023276806.1	44317456	44318451	peak_420	27.9156	4.803	1.10917e-16	CGTGACAACGTATGCCAGTACTCAGCATCCTGAGCTGCCTAGACACGCCCTTACACACTCGTTTAGGAAGTCTCACACATTTCTGTACGTTTCTTCCTGGAGGTCACCGACACTGTCTACTAGAGCATGGCAAGGACTCCTGGCTTTCAGTCGGTATGTGCCTACTGATGACGGTGTGTTGTCCTGCGGACACACACTGCATTGCCAGAGAGCTGCCCTCCGCCAGCCAGACTCTCTCCGGAAAACCTGGACTAAGTTCCTTCCCAGAGAGCCACAGCCCCTTTCTTTCCCATGACTGAGGTTCCTTCTTCGCCTAGGCTTCCGGCCTCTAACAACCGCGTCTCTCCCGCCCCGGTTTCACTTCGCTGCTGAATTTAAGCCGCGGCTCGAACCGCTCGC…	ENSCGRT00015043989.2	ENSCGRG00015027034	Promoter-TSS	83
416	Chr1.1	NW_023276806.1	257595941	257596808	peak_422	27.8769	4.801	2.82488e-12	AGAGGTGAGGGCGTCGTGGCAGGGACCAGCTTCGCGTGTCCCCAGAAGTGTTCGTGTGCGGTTGCCTGTGGCGATGGGTGTGTCGCTGTGTGTGTGTGTGTGTCCGCCGGGTTCACAGCTGTGGTCTCGGCAGGTGGATGACGACTGTGTGTCTGGGCGCGTCCGTGGCGGCCACCGACTTGGTGTATCGGAGTGTGGCGAGGATCGGACTGTGTGGCAAACTCGGCAGACAGAACCCGAGTTTCAGGACCGGGGATGGCTGTCACTTCCAATTATTGGAAACTCGGCCCGGGCCACGGCTCACGGGGACACCCTGCTCGGAGCTCGCTTCTTGCTGCCCGTGCTTTTCGGGACTCCAGGTGCGGCTCCCCAACGGCGTCAGAACGAAGCCGGTGTCCC…	ENSCGRT00015048671.1	CDKN1A	FirstIntron	513
417	Chr8	NC_048601.1	6502892	6503581	peak_421	27.8769	4.801	5.5335e-12	CTGGCCTCGAACTCATGTATACCCGCCAAGTGCTGGCGTTAAAGGCGTGCTTTCTTCTTGTGAGCCCTGGCTGTCGCCCGGGCTGGCCACGAACTCGAGGTCCTGCTCGGGCGGCCTCAGCCTTCCGAACTCCGGGTCCCCACAGCCGGTGCCGACCTGCAGAGGTACCGAAATCCACACGCGCACTCGCAGCCCTTCCCGGCGGCCGTCTCGGGAAACGCCGACCGCAGGCTCCTCTAGCAGGCGGGGCTGCGGCAGTCCCGCCCAGGAGCCTGCAGGGCGCGCCCGACCCGCCAGCGCCGTCCCCGAGCGCCTTCGGCATCTTCCGCGAGACCCGCCAGCGCCGTCCCCGAGCGCCTTCGGCATCTTCCGCGAGACCCGCCAGGGCCGTCCCCGAGC…	ENSCGRT00015014295.2	ENSCGRG00015005541	Promoter-TSS	-155
418	Chr2	NC_048595.1	440260336	440261921	peak_423	27.8383	4.799	3.4435e-11	ACAAAAGGTCCCCTGAGCTGGGGTGGGGGGTGGGGCAGGTGGCGAGCAGGGTGGTGATGCAGCCTCCACATCCCAGGTTAAGTCTCCAAGTCCTGCATTAGGATACAGAGATCGTGTCTTAAAAACTCGAAGCATCGCTTTGGTTCGTTGTCTTTGTTCGCGGGCGCGGGTTCTCGCTCACCCAGACGTCCATTCATTCACTCAGTGGCTCGCTCACTCAGCCTCGTTTCCAATCGCTGCCCGGACGCATTACCGCTTCTTCTTCTGCTTGAGAGATTTCCTACGTTTCAGGATCATCTCATAGAGCTTGTCCATGCCCTCGGTGAGGCCCTCGCCGATGATGGCGCACGCCGGCTGGACATGGTAGGTGGTGGCCGGGATGAGCTCGTGCAGCGCCAG…	ENSCGRT00015082096.1	ARL4C	5'UTR	854
419	Chr3	NC_048596.1	240452308	240454456	peak_424	27.7612	4.795	1.10917e-16	CCGCCCCGCTCGTAAGAGCTGTGGCGGCTGTAGCTGGGCGATCGGCGCCGGCTGTAGGGACTCGGGGAGCGCGGCAGCCTCCGAGAATAGGGACTGCTGCCACCTCCCACCGGGCTGGGAGACTTGCGGCTCCGGAGGCTCTGTGAGGCCCTGTGGGACACCGGGCTGTCGTCCCGGCCTCCCAAAGGGCTCAGGGACCGCTGTCGCCGCCTGTAGGCCTTGGGCTCGCTCTTGTCCTCCCGGTAGGCCTTGGGCGGCTCCTTGTAGGCCGAGGGAGGCTCCTTGGACGACTTAGTCCGGCTGCGGTGGGCCTTGAGGTCCCGGTCCTTGCGGCTGCTGCTGCTGCTGGACGTGGCCGATGCGCTTTTGCGGCGGCCGCCGCTGCTGCTGCTGCTGCCG…	ENSCGRT00015014417.2	CDK13	Promoter-TSS	66
420	Chr1.1	NW_023276806.1	192364220	192365038	peak_425	27.742	4.794	5.92925e-10	AAACAATTTTTATGGCCATTTGAACTGGTTATTAGAAAGAAATTTTAAAAGATATGGAATCACACACACATACACACACACACACACACACCAGAGAACAAATTCAAAGAGAGCTAAATCTGACTGCTACCTACCACAACCAGTGTAGCTTGAATCTCAAAACTGACCTGGAGTGTGCAAGAATTGAGAAAAGACAGACAATGTACAGAAAAGCTGGGATTGGGTTTCTGTGCACACTCCGATGGAGTGGCACCAACTACCACAAGAACCAGGGTTCTGCTCTTCCTTCCCCTTCCACCGACTCATCTCACAGACCAGACCAGGTGAGCGACCCCCTGCTTTTACCCAACTTCTGTCCTAAGCGCCATTCACCCAGATCCCTCCAGTCTTGTCCCTCTT…	ENSCGRT00015044769.2	ENSCGRG00015027539	Intergenic	-68973
421	ChrX	NC_048604.1	118791775	118792381	peak_427	27.7036	4.792	3.92645e-11	AGACCTCTAATGCTTCAGAGATCTTCAGAATATGGCATTTAAATTGTTATCTTTAAAGTTTATAATGTCAGACAGACTGCCAGATCCTGACAATGACTCGAAGATTACAGGCACCTCAGTTCCTGCACCTGGACCAATGAGCAGATGCTCAGATATGAAACCTGCCGCCTGCCAGAACCTGGCCGAGACTGTGGACAAAGCTGCTGGGCACTGGAAAATTGATTGTACCCCTTTGCCTAGACAAAACAAGACATCTGAGTACCAGTTGCTGACTTCAGACTGTTCTAAGTAGACTGCGAACCCTAGACTTGCTATGGATGTGAACCAGTCTGCTGATATGGACACCCCCTATCTCTGCAACAATGTCTGCTAACCAGAAGCCCCTGATGGATTCCCCAT…	ENSCGRT00015047994.1	ENSCGRG00015039039	FirstIntron	7319
422	Chr4	NC_048597.1	57247651	57248432	peak_426	27.7036	4.792	1.89671e-13	GGCTCGACTAGGATTTCCATACAGATGCCGCACTGACACTCTGCTAAGGAAGGGATGGCCTCTTTGGATGCCGCCATCTCCAGACGCTCACGAGGCCTACTCAACGTCAAGAGCTCAAAGAAACCAGCCTTTCGGCTAACCACGGTACGAAGGAAGCCGGCGAGCGGTTTGGTATTTACTCTGACACACAGGCAGCGTACTGGAATCCAGACAGGCTGACCTTCCCGAGGCTCGAGGCAAACAGGCGAGCAGTTATGCCCTGCGTCCAGCAAGGGAATGAACGAACGTTCCTTCGAGAGCGCAGCCGGCTCGGGTCGGTGAGTGGTTCCGGCTCCCCGCGGGGCGGACAGTCGGCTCCAGCTCCCCTCCTCACCTCAGCGGGTGAGCACCCGCCTCTTC…	ENSCGRT00015080136.1	RNF168	Promoter-TSS	-115
423	Chr2	NC_048595.1	270721557	270722351	peak_429	27.6844	4.791	1.10917e-16	GATTTTCTTCAGAAAAGAAGCTATTTTAAAAAGAACCTATTGCATTTCCAGTTCCCATCACCGCGATTTCCACATGGATGTGACGAAATGCCCAGGTGACTCACTGAGGGGACACCCCGGGGCGGGACCCAGGAGTTTCTCCGGGCGGGGCGGGGGGGGACAGCCTCGAGCGCCCTCTGCCGGCCGGCCGCGCTCGCCACGCGGGCGTCACGTGACTGGAAAGTCCCTCGGAAATCCCCTGTGGCTGGCGACGCATACAACTCAAAGGCAAAAAAAGGGAACTGCCCAGTCTGCTGCCTTCGCGCCGGAGAAGTGCCACGGGCTTTGAGGCCGCGGGGGCGGAGCGGCGAGTCAGGCCGCCGAGAGACGTGCACACCCCCGGCCAGACAGGGAGCCCGA…	ENSCGRT00015033111.2	TNFAIP3	Promoter-TSS	42
424	Chr4	NC_048597.1	157603360	157603982	peak_428	27.6844	4.791	1.10917e-16	TATTTGCTTGTAAAAATATGAAGCCTTATCATTAATTAATAAAAAAGGGGGAGATGTAGGGAGCCGTCCCTGCATTCTCCATTACAAGATGGCGCCTGCATCCGGCAGGCACCGAATGTAAACAAGATTATTGCGCAGGCGCTGGGTAATTTTCCATTCCTTGATCTCTGCCTATTCCGTGGCGTCATATGGCCCATGAGCTGCAGCCAATCATGGGGTGACACGTCCGAGGCGGCGGTTGCCAGCCTTTATTAGGGGACGGGATTCTTGGCTCGGGGTCTCCGCTCTGGTAAGCTTATGCTCTCCTCTCAAGACGCATTAAAGCTTTACTGCAGAAGGATCCAAATGTCCTATGTGGTTCTTGCCGGCGAGACTATCGCGTGGGACAGCTGCCTATTA…	ENSCGRT00015049608.1	RNF214	Intron	25382
425	Chr6	NC_048599.1	56968123	56969453	peak_431	27.6652	4.79	1.10917e-16	CTAACCCAGGTCTTCCCGTCCCGTCCTAACCCGTCCCGTCCCGTCCTTTCCCCTCCCTGGGGCTACCTCTGCTTGCGGGCGGCAGCAGAAAGCCCATCATCTCGGCGCTTTCCCTTAACGGAGTCGCTCTGCTTCTTCATGTTCTTCTGGCGGGCGAGCTCTCGCTGGTTACCGCCTAAGGAGAGAGGAAGGCAGAAAGTCAAGAGATGCCGGGGCCGGTCCACGAACACACCAGCGCCCCTCCTCCCGCAACTGGGACCGACTATGCCCCGCCACGGCGCCGGCCCCGGCCCCGGCCCCGGCCCCACCGCCGAGCTTCGGCTGCCCCGGGTGTGGCAGCCGCCACGGGGCAGGTTAACTTGAGGTGCGAAGAGGACCGTGCGGCCGAAGCTGCCGGCG…	ENSCGRT00015031848.2	ENSCGRG00015040354	5'UTR	149
426	Chr3	NC_048596.1	123679798	123680768	peak_432	27.646	4.789	1.10917e-16	CTTATCCAACATTAGCCTGGAATGAAACGCTAAAGGGTGACGGCGCAGCCAGGAAGACAAACGGAAAAAAAACAGAAAATGCAGGACAGGCCGCCGCGGGCAGAAGGAAGAGCGACACGAATTAGTTTTTAAACCAAGTGCGTGTCACGCTGCAGCGGTCTCGTGCTAACTAAGCCTCGGCTCCCGACTCGGAATGAAGGGCGTTCCCGCGCCTCACCCGGGTCAGCCTCCCGCTGGTGGCCCGCGTCCTCGCGGGATGGCGGCGGCGGCGTGAGGACGTGCCTCGCGCCGCGCAGGAAATGGCGGAGGAGGCAAGGCGTGGCCGCAGCGCCAAGACTGGCCACCAGGGGGCAGCCCCGCGTCTGGATCCCGCGGCCGGCTAGAACCGGTCTGGCCGGA…	ENSCGRT00015076001.1	ENSCGRG00015030874	Intergenic	-7657
427	Chr6	NC_048599.1	21101153	21102222	peak_433	27.6077	4.787	3.10456e-09	ACCCATCATTAGAGCCCCACCCTCAGGGCCTCATTGAAACTTAATTACCTTCTGGGATGGTTAATGTTGTCAGTTTAATAGGATCTAGAAACATCTGGGAGATAGGCCTCCTAGGTCAAATGATATGGGAAAATCCATCTTAATTGTGGGCAGGACCATTCCTGGGGCAGGGATCCTAGACTGTAGGAGTGGAGAAAGCCAGCTGAGCAGCATGCATCTGTCCTTATCTGCTTTCTGACTACAGATGCAACATGACCAGCTCGCCCCTGTGACTTCCATCATGATGGATTGTAACCTGGACTGTGGATCAGAATATCCCCTTCTCCCATAAGATGCTTTGTCAGATTGTTTTATCACAGCTACAAGAAAAGAAACAGACACCTTCCAAGGCCCTGCGTC…	ENSCGRT00015039001.2	RALGAPB	Intergenic	-6143
428	Chr1.2	NW_023276807.1	230142829	230143852	peak_434	27.5886	4.786	1.10917e-16	TTCGCCCTGGCAACAAGCAAGCCATAGATGACTCCCGGACGCGGTACCACAGACCAGCTGGACCCCAGAGGAGACAGCACCTCAGGCTCAGGCGAGGCGGGGTGACCCTGACACGGGAACATCTGGAGCAAGACGCTCGGGGCAAGGCTCAGGCCAACCGTCCCACGCCGCAGGGGGGAAGGCGATGCCCTCGCGTGGACGTCCACGCAAGCCGGCAGGGCAGGGCCAGCCGGGGTGGCCGCAGGGTGAGGCGGCCGTCAGGCACACGCAGGCCGCTCCCGCCGGACCCGCCACGGTGGCTCAGGAGGGCAGGCCGGACCCCCGCACGGGGCGGCCGGGCGGCCGCCGCCCACGCCCTCGCCTCACCTCGGCGGGCACCGGCAGGTTCTCCACCGCCGC…	ENSCGRT00015005319.2	COG3	Promoter-TSS	-191
429	Chr4	NC_048597.1	165553203	165553703	peak_435	27.5695	4.785	3.25087e-08	AATTAATCTAAAAAACATATGGAGTGAAAGAATCCATATTCCATTTATGTGAAATTCAGGAGCAGGTAACCTAGTGTACGGGAGTAGACATCAGAGTCAGTGTTGGAAGAGTCCTAGAAGGGACAGGGGACTTTTTCCTGGATGAGGAAGCAGATTGTGTCTTGCCTGTGGTGTTGGTTACATGGTTTCCCAGTGGCTTTTCCCCCTTCGTTCTGAGGGCCACCCACATCCTGGCAAGTGCTCTTCCAGTGGACTGTACCCCAGGCCTTTGGGGTTTTCTCCGACTGCTACAGCCTCCTTCTATTTGAACTTGCAATTTTCTTCATCTTCCTCTCCCCATACAGCCCTTCACTTTCCATCTGCAACTCCCCAGCATGACTCCCCTTGAGACTTTCCACA…	ENSCGRT00015069127.1	ENSCGRG00015042611	Intergenic	-26821
430	Chr8	NC_048601.1	98135237	98136498	peak_436	27.5504	4.784	1.10917e-16	GAAGGGGTAGTAGACAGAACGTTAAGGTGGGGACAGACGCCACCAGGGTTTGCAGGAAGCTCAGTGGGTCATAGAGGTTGTATGTCTCTGTGGAGGGGAATACAGGTCCCCAGGCTCCCCTGTCCCGTCTCCTCAGGAGGAGCTCAGCTCGGTGTCCTGGGCCGAGGTGCAGTCCCGCCTCCTGGAGCTGCAGAGGAGCGGTGGACTGTGTGTGCAGCCGAGGCCGCTGACGGAACTGGACGTCCACCACCGCATCCTGCGCTACACCAACTACCAGGTGGCTCTGGCCAACAAGGGCCTGCTGCCCGCCCGCTGTCCACTGCCCTGGGGTGGCAGCGCAGCCTTCCTCAGCCGCGGCCTGGCGCTCAACGTGGACTTGCTGCTCTTCCGCGGTCCCTT…	ENSCGRT00015011426.2	ATG9B	CDS	3962
431	Chr7	NC_048600.1	3074050	3074758	peak_437	27.5504	4.784	7.87046e-12	CCCGGCGAGGGGCGCCTCCCGGGGCCCGCAGCACAGCAGGGCGGCGCCGAGCAGCGAGAGGCCGGCGGCCAGCAGCAACCCGGAGTAAAAGGCGCCGGCGGCCGCCCCTAGCCGGAACGGCTCCCCGCGCAGCTCAGAGCCCAGCGAGAAGCACTTGAGGCCGACGGCGGCGGCGCTGAGCGCGCAGGCGAGCAGCAGGCTGGAGGAAAGCGCGGCGCAGGCCCCGCGGACGCTCCACTTCATCCTCCGCGCCGGAGCCGGCCCGCACCCGGCGCGCCCGCCGCCGCCCGCCCGCCCCCGCCGCCTGCGCCTCCTCCCGGCGCCGCGCGGCCGGACCGCCGGCCTCCTCTTCATCCTCCCGCGTCCTCCCGAGCTCGCGCCGCCGCCGCCGGAGCCCGC…	ENSCGRT00015051858.1	ENSCGRG00015033018	5'UTR	199
432	Chr6	NC_048599.1	23435607	23436558	peak_438	27.5313	4.783	1.10917e-16	AACGGCATCTAACTTGCCTAAGGTTACTAAACTACAAAGGAGTCACAAAGCCATTTTGACTCCAGAGCTCAGATCCCTAAGCACTGGGCTTCCAACCTCGACTAAGTGTCCGTGGATCCCAGGAAGTCCCGCCCGCGAGGCTCACCTGAGACAGGAGAAGGTGCCGAACAGCGCCCCGGCCGCCATGCCCACGGCGCAACCCATGACAAAGCCCATCTTCACACGGTCGAAGCAGCTGGGCTGGGACTGCCCATAGGGACCCACGGCCACCGGCATCTGGGGTGAGAGAGGGCTACGACAGTGAGGCCTGGAGGCCTGGCGCGCCGGCAGCCAGCGGCGCCCAGAAGGCTTCCGCAGGCCCCGGGGCGGACGCCAGCCCGGAGCACGCCTCCACCACCC…	ENSCGRT00015041621.2	NFS1	Promoter-TSS	78
433	Chr4	NC_048597.1	214661253	214662350	peak_440	27.5122	4.782	1.10917e-16	GGAGGCTGTCCTGGAACTCGTTCTGTAGACCAGGCTGGTCTCGAACTCACAGAGATCCGCCTGCCTCTGCCTGAGGGTGCTGGGACTAAAGGCGTGTGCCACCAACGCCAGGCATAGGTGAGGTTTTTAAGAACACAGAATTCATCGCTCCCTAACTTTCATCCCTTGGTTTTCGGGGTCTTTAAACAAGCCAAGCCCCAAGAGCGAAGCAGGCCCTGGAGGAAGAGAAAGAAGAGGACAGGAACGGGGCTGGCCCGCGTCGTGGTCCACGCCTGCACCGCGATCTTAACCCCGGGAGCAGAAAGCTGCAGCGGGAGGATGCAGAGTCACAGACCAGTCTAGACTACCGAGCAAGGACGACCCTGTCAAAAAGAAAGGAGAGGAGGAGAGAAAAGAAAG…	ENSCGRT00015059191.1	rpl29	5'UTR	116
434	Chr8	NC_048601.1	99135146	99136249	peak_439	27.5122	4.782	2.66686e-15	TTTAGACCGCCGAACCGGGTGGCCGCCGCCGAGTTGACAGTTCTGGCAGGCAGTCTCTCCAGTCGCACGGCTAGCGCCACGGGACCGCAAGGGGCGGGCGGGGCGACGCTCGGGGGGCGGGCCGGGAGGCTGGGCCGGGGCGGGGCCTCGTGAGGAGGGCGGGGCCGGGCCGGCGGCAGCAGCGGCGGGCGGGCAGGCGGGCGGGCGGGTGCCGGCGCTGCCGTTCGCGCGCTCGAGCTGCAGTGGAGCTGTGCCGCCGCGCTGCCTCCAGGAAGCCTCACGGGCCTTCGTCTGCCTGGCCGCGGCGCCGGCTCCCAGGATGCAGTGTGGAGCGGCCGGGCGCTGACGGTGGCGGTGCGGCTGCGGCTGCGGCTGCGGGCGGGCGGGCGAGCGGCGGGA…	ENSCGRT00015071608.1	ENSCGRG00015031501	Promoter-TSS	391
435	Chr7	NC_048600.1	67452129	67453155	peak_441	27.4741	4.78	1.10917e-16	TCCTACTCGTGCCCTCCGCCAAGCAGAGAGTACCGGCTCAATGCCTTCGTTTGGCCCGCGGGAAAGGCCTCGCGCCTGGCTCAGGCCCAGACTCTGAGGCAGGTGGCAGCCACGGGCGACCCCGGCAATCGGCAGGGATCTCCTGTGGAACCTTAAGAGGAAAGTGAGGCGACCCCGCCGGCCAGGCCCACACTTACGGCGTGCAGCGGTCGCTATACTCGTTAGCGATCGTCTCGATGCCGCCGGCGCGGGCCACAGCGACATAGCAGCTCTGAAAGCCCAGGTCTATGCCCACCACCGACATGGCGCCGGCTACTGCTCGGGCTCGGGCCCAGGGCCGGCCGCCGACACAGCACACGGACCCCGGCGGGGCTGGCGCGTGGAAAGGGCGAGCCGCGT…	ENSCGRT00015040692.2	HYOU1	CDS	697
436	Chr4	NC_048597.1	227955348	227955882	peak_443	27.4551	4.779	2.24388e-07	TCCACGTGGTTATGTGGTGGGCATGCAGACCCCCGGAAGCCATGGAGCAGTCCACGTGGTTATGTGGTGGGCATGCAGACCCCCGGAAGCCATGGAACAGTCCACGTGGTTATGTGGTGGGCATGCAGACCCCCGGAAGCCATGGAACAGTCCACGTGGTTATGTGGTGGACACACAGACCCCGGAAGCCATGGAACAGTCCACGTGGTTATGTGGTGGGCACACAGACCCTGGAAGAGCTAAAACCGCCAAGGATCGACAATGGGATCAAACCTGCTTCTTCGTTTCAGTGTAGGTGGACTTTAGGAAATACCTTGGAGAGCAGGGCTCACTGTAAGAAGACATTATCTGCCTCCATGGCGCTTCCCAATGTTAGTGACAGGCAAAAGGGACTGTGCT…	ENSCGRT00015071831.1	ENSCGRG00015031918	Intergenic	19499
437	Chr2	NC_048595.1	372701610	372702450	peak_442	27.4551	4.779	1.10917e-16	AGGCCAGGTTCACGGTCACCCCAATCACCAGGCGGATTCGAGAGCTTGCTGCAAACTGCACGAGGCTTTATTGTAATTTAACGAGCTAACCCCATGTTAGCTCGGGTCTTTCACCCACCCGCCATGGCAGACGGCTAGAAAAGATGGCTCCTACGGGCTCCCAAAAGATCTTATAGGGCAGCGTAAGGGGAGTGTCTAGGGGTATGCACAGGCTTATGCACAGGCTCACGATTGGTGTGCTTCCAGGCTTGGAGGGCTTGCCCTGTGTTGATTGGTCAACTGGTTGTTATGGCCCATAGGCCCTCCCAGGGTGGTTGCTATGCTCTCTACGTCATTGTTGTGCGCTTGTCTGTAAAGCACACCCAGGGTCGAAAAGCATAGCGCCACCAGCTAACCTCT…	ENSCGRT00015078109.1	ENSCGRG00015041732	Intergenic	-18103
438	Chr2	NC_048595.1	196067571	196068161	peak_444	27.436	4.778	1.15345e-09	TTCTCTTTGCAACTTAGTTATTGAAAAAAAAATCTAGCCTTTAATTTTGTTTTATTTTTGGAGGTGATAGGGTTTCCTCAAACTCCTATGCCCTCCTGCTTTCAAGTTGATTGCGTCTTTGTCTTTGATTGTATTTGTTATATACATTATGTGCGTGTACATGAACAGCTCCTGTACCAGGGAGCATCGAGGAAGAGGTACTGGGAAGATTCTAAGAATAGAACACCAGAGTCATCTGACTCAAGCGACCTTCGTGAAGGACCCCGTTCAGCTGCGGCCGGTTCTGAACACTGAACACTGAACACCCAGAGGCAACCGGCCTCCATCTGCTGGCCCAGGCAGGCCAGGAACTGTTTCCGGTTCCGGTTCGTCATCACTGTTCAGAGTCATCTGACGCAA…	ENSCGRT00015041965.2	ENSCGRG00015025912	Intergenic	131818
439	ChrX	NC_048604.1	122889202	122891255	peak_445	27.436	4.778	1.10917e-16	TGGCGGTGGGGTGCCCTGGCCAGCGCGCCAGACCCCTGCAGGCGACTCTTCACTCCTTCCGGCCTGGGGTGTGTGGGCGGGGGTCAGGGACGCTTTCCCCTTCACCTTGGAGGGTGTGGGGTTTCGGACGGCCACTACGGCCTAGTGTAGGGCGGCGCCCGGGCTGCAGGCTACGGGGCCGGCTGCTGCTCCTCTGGCGCACTCCCCGTGGAGGCCTTTATTTCCAGCAGGACCAAAGTAAAGTGGGCGCTTTCTCCCGAGGGCAGAGGTCTGGGACCGAGTGTGGACTCGGCCGCTGCTCGGCCCTGTGGGGCTCGATATTCCAGAGAGCGCGGGCGCGCGCCGGACTACCGAAGCCACAGTCTCGGCCTACCCCAGGGCTTCCCCGGCAGCCAGAGA…	ENSCGRT00015080376.1	KDM6A	Promoter-TSS	50
440	Chr7	NC_048600.1	110686129	110687141	peak_446	27.436	4.778	1.10917e-16	AACTCCAGAAAGAACCTGCGACTTTCTGCAGTGCCTCCTTCTTCTATGTCCCCTCACCTGGTTTCTGTGTCCTTGGCTGGCACTGGCGGCCCGAACCCTACTAGGGAGCGCTCCCCGGGTCCAGGGAAGAGCTCAGAAGGTGGTGCTCCGGCCGTGGAGGCGCTGCCGGTGCTGCGGGCCTTGCCTCCGGGACTCTCTGCAAAGACCGACGAGGAGCCCGAGTCTTTGCGGAAGGACTGGCGCACTGGCGAGCCACGACTGGGCGGCCCCGAGTAGGGGCTGTGTGGGGGCGGGGGTCCCCCAGAGGGTGCCGACACGTCGGCCAGCTTCTGCGGGGACGAAGGCGGCAGGCGGAAGCCATAACCATCGCCGCCGTAGAGCGGGCCGCCGGCGCCGGCC…	ENSCGRT00015026702.2	SRCIN1	CDS	38614
441	Chr1.1	NW_023276806.1	24047310	24048786	peak_447	27.417	4.777	1.59221e-12	TCCCCCCTTTACCCCACCCCAGCCCGCGGGCTGCCCACTCGGCCGCCCACAGCCCCGGGCGCCGCTCCGCGCCGCGCCGGCCCCCGGCCGCTCGCCCTCCCTCGGGCCGAGCGAGCCGTCCCCACCCACGCGTACAGAGGGGCCGGGGCCTCCCTCGAGCTGCGGCCTCGGCCTCGGCCTCCTCCCCGCGCGGCAGCTGGTGCCTCCCCGGCCCTACGGGGCTCACGCGCACGGCACAGCCACAAGATGTCCGCTCGCTCTGACGGAACTACTGCCAGCTGCCACGCTCCGCCCCTCCCCCCGCCTATTCACCGCCGCGTATCCGTCCGCCAACGCCGCCGCCGCTGCCGCCGTCGCGAGCGCGAGCCGCGGGCCGCGCGCGGGGCGAGCCGAGCCGAG…	ENSCGRT00015012552.2	UBE2D3	Promoter-TSS	-431
442	Chr4	NC_048597.1	133760045	133760751	peak_449	27.379	4.775	1.10917e-16	CAGAAACCCGCAGGGTAAATCTATAGCAATCCAGTCTTGGTCCTTAAACCACGTAGCGCTAAGGACCGCCGAGTGACGTCACTGGCGGGCGCGCCGGAAGTGGGTAGCGTACGAGCCGCGCGGCGCCGGAAGTGGTCCGCGGAGCGTGACGTCTGCATTGAGCCTCGGGCATCGGAAGTGAGCGGTGCGCGCCGGAAGCGGCAGAGGCAACCGCGTGGAGGAGCAGGCAGCATGGGGCAGTCGGGGCGGGTGAGGCACGGCGGCCCGGGCGGGCAGGGGGCCCCGGTGGGGCCGCAGCCGAGGCCGGGGCGCTCACCTCCCGCCTGTCGCCCCTGCAGTCCCGGCACCAGAAGCGCGCGCGCGCCCAGGCCCAGCTCCGCAACCTCGAGGCCTACGCCG…	ENSCGRT00015039521.2	ppan	Promoter-TSS	378
443	Chr6	NC_048599.1	151032796	151033491	peak_448	27.379	4.775	5.62341e-11	CTCAGGTTTATCCTGAGTGATCATGGGAATAGGAAAGGTCTCAAGACATTGTGTGGTCACACCTATGTGTGTCTTGACAGCTCAGACACTAAGATTCTTTCCAGAAATGGAGAATTTTATGTTTGGACTTCCCAATGAGGCTACTTGAGTCCTGGGGAGTTCCCACTTACATTTCTGTTACAGAGGGTCAGGACTTGGACCAGATGCTCCTAGGTTCTTGGCTGTAGGGAGCTGCAGAAAACCGCACCCAAAAGATGGCGCCGGTTTCCGCCCTCCGCCAGCCCGACGGCGAGCGCTCTCTGTGGTAAACAACTCCAAATTAGGCAAAGGTCATGTATCCTCTTAATTCTGCTTGGAGACAACCTATCCTGGCGCGCCACGTAGGGTTAGGTGATTGGT…	ENSCGRT00015060448.1	ENSCGRG00015032907	Intergenic	-82130
444	Chr6	NC_048599.1	1230143	1231332	peak_450	27.379	4.775	1.10917e-16	CGCTCAACCCTGGTGTTAACTGCTCTCAGGGTAAGAGGCTAGTGTTCATGGTGCTGCAAGGGAGTAGCGCGACCGATCTCCGGTTTCCTGAAGTGTCTGGGGGACAGTGAAAGAATGTCACTCTGGTTAGCACGGGGGAAATTCTTAATGGGGGGGGTTGTTCCCGACCCTCGTATTCACGTATACCCAGGCAGAGATCCTGGCTCCTAGTCGGTATTTAGGAGGATCGGGGACCGGGCAAGGGAGTGAAGCAGGGTCAAGTCCCAGGGAATTCCAGCTGGGCGGGCGCCCCTGCCTGCCCCGGGGGCCAAGGGAGCAGAGCGACCTGCGCTAGAGCTTTGGGGTCTTTTCTTCCTGGCTCCTCCCCAAAGGAATCGGACGCAGGTTCACCTCGAAGCG…	ENSCGRT00015057939.1	ENSCGRG00015031200	5'UTR	734
445	Chr7	NC_048600.1	133127411	133128179	peak_451	27.379	4.775	1.71791e-12	CAAGCCACACAACCCTTCTGTCCTGACTCCCGGTCTTTTCGGTGCAAGGCCGACGCCGCCCGGCCAGCCAGGGTCACTCAGAAGGAAAGCCTCCTTCCCAGACAAGCGGGCTCGGCCCACCTAGGCTCCTCCCCTCAGCGTACTCCGATCGGTCTCCCAGTTTGGGGAGCTGGACCAGGAGCCCCAGAGCCTAGGGGGATGCGTAAGCCCGGGGCTCTACCTTCCACCCCGCGAGGAACCCGCGGCGCACCCCGGTGATGCGTCCCTCGAGGCCTTTGCCTCCAACTCACAGGTCCGATAAACTTAAACACGACCCCCGGCTCCTGGCCCGACCTTCGCCGCCCGGATCGAGCCCTGCCGCCCGCTCGGACTGCCCGAGAGCCGGCCTGGGCCCCCCGC…	ENSCGRT00015081364.1	rpl13	Promoter-TSS	-229
446	Chr2	NC_048595.1	281727367	281728093	peak_452	27.3601	4.774	1.10917e-16	GGGGTACGCACAGGCTCACGATTGGTGTGCCTCCAGGCTTGGAGGGCTTGCCCTGTGCTCATTGGTCAACTGGTTGTTATGGCTCATAGGCCCTCCCAGGGTGGTTGCTATGTTCTCTACGTCATTGTCGTGCGCTTGTCTGTAAAGCACACCCAGGGTCGTAAAGCATAGCGCCACCAGCTAACTTCCGATTGGTTCCTTGTCACAAGACAGGCATCTGACCTCTAAGTGACTAAGGTTCCTTGTCACGAGACAGGCATCTGACTTTCTAGTGACTAACTTTTGATGGGTTCCTTGTCACGAGACAGGCATCTGACCTCTACGTGACCAAGGCAGGTTTATGGCAAGCACGTGTTCGGCTGTTATGGCTGCCAAAAGGAAGCTGGTTCCTTCAGCTCT…	ENSCGRT00015015125.2	MTHFD1L	Intron	27994
447	Chr3	NC_048596.1	101799497	101800446	peak_454	27.3222	4.772	1.10917e-16	TACTCGTAGCGTCGCTCCCCGCTCCCCGCAGCAGCCCCGAGGTCGTGCCTAAGGGAGGAAGGAGCCCCCGAAGGAGGCCAGCGCCGGAGCCCGGGGACCCTACCTCTCCGCAATGTAAAGGGTCCCGGAGCCGAGACCCTTCCCGTTCAGCACAGCCTCGGTGTCTGGCTGCTGCAGCCGGAGCCCGTCTTCCGACGTAGGCGGCGGGAAGCTTTTGAGGAAGCTCATTGCGGGTGAATTCTTAGCTCCCTCCGCACGATCCTAGACGCGGAGCACCACAACCCCAGGCCACATGAGCAGGCCCGGAAGCAGTAGCGCTATCCCGGAAGAACAACTTCCTCCCCGCTGGGTTCGGCGAGCCGTTGACCATAGAGATGGGACGGTCTAGACGCCGGAGGT…	ENSCGRT00015018856.2	CLNS1A	Promoter-TSS	-16
448	Chr2	NC_048595.1	234865521	234866796	peak_453	27.3222	4.772	1.10917e-16	GCATCTTTGGGACAAGCGTGCTGGCGCAGCCTGGGACACCACTCAAGCTTTATGAGAGTGCTATTTGATAGGATTCGGAAACTGCGCAATCTCCAGCCAGAGATACTCCTGGCTTCCACTTGTAGGCTTGGTGAACGCTCCAAACAGGACCCGATAGGTATCAGCATACCACAGTCCGGGAGGGGCGGGCGGGCGAGGTGGACACCCTAAACCAACCGTAGCCCCACACTAGAACTCTACTCTGAAAACAGCGCCAGCTCCGCCGAGCACCGGACTAGGGCAGAGCCGATTGCGACCAGCAGACACTCAGTCTCGCTGCTCCAGGATTCGCAGTGCACCACGGGAGTGGTGGGACCGGGGTTCGCGTTGCATGCTGGGAGTGGTAGTTCCTCTCCACGT…	ENSCGRT00015022853.2	CTDP1	Promoter-TSS	40
449	Chr3	NC_048596.1	4713751	4716326	peak_455	27.2843	4.77	1.10917e-16	CTTTGCTGTACGTCTGGGATGATTCAGATTCATCTGTGAGTTCACCTGCTTTCGGTCTTGAGTAAACAGAGGTCTCCTCCCTCCTCTGCGGAGCGGCTCAGGGGCGCCCGGCAAGCTCTCTTCCTCTAGGGACGCGGAGCCTGTGTCCAGGCCGGGACCGTGGGGCCGGCGTCCGTGCGCCCGCCGGGAGAGCCTGGCTCTCTACACCTTGGATTCCGAGGAGAAGTCCCGGCGCCCCGGCTCGTCCAGGCTCGAATCGCTGTCCACAGTCGTCACCCCGCCGTTGCAGCCAGCCCAGGGCTCCAGCAGGCGCGCGGGTGCCGTGATCCCCGCATCGTCTTCGTCGTCGTCCGAGGGAGCTCCAGGGGACGGCGGCGGCCCAGCTCCCGCCAGGCAGCC…	ENSCGRT00015053212.1	ADRB1	5'UTR	592
450	Chr5	NC_048598.1	132093827	132095463	peak_457	27.2465	4.768	1.10917e-16	AATAAAAGGTTAAGTATCCCATTGGAGTATGACACAAATATTGAGACACCACCTTTTTTCTTTTCTTTTCTTTTTTCCTTTTTTCTTTTTTTCCAGAGACTAGGGGGTAGGGGAAGCCACTCGCTACAGGAGCTCCTCAGACGGTCGTCATCAGTTTCAGAGAGCCAGACCGGAAGCGGAGGATCTTCTTCTTGAGGTTATGCGAAGCCTTGATCTTGACAAAGGTTTTCGTGGGGCAGGTGTGCAGGTCTGGGGCCGTGACCGTTTGAAGCGGCAGGGTCTGGACAAACTGGGACCAGATCAGGCCCCCGCTCTCCTCCGAGTCGCTGGTGGTGGTGCTCTCGCCCACGAACTCGCCCTCGCTCACGCTCGACTCGCTGTCGCCGAAGCAGTTGGTGG…	ENSCGRT00015043687.2	DACT1	3'UTR	8164
451	ChrX	NC_048604.1	60186748	60187332	peak_456	27.2465	4.768	1.06414e-11	CCAGGCCAGGAGTTCCCAGAGTGGGCAGTCAGAAGAAGCCTGTGTTTCTTATTGAGATACAGGAAAAATCTAAATTTGATGACTGTCCTTCCATCTTATTCCTGTACTACTAAGGAAATTGTAATGGAAAAACATGAAATCTCAACTTGTACCAGATTCGAATTTGAATGGCATGCATTCTGCCATTGGGCTCCCACGAAAACTGCATATTATTATTATAACTTCTCTTTTTTTGGTTTTTCGGGACAGGGTTTCTCTGTGGCTTTGGAGGCTTGTGAGGAGCTGCACTCACATTCGCCATTACAAGATGGTGCTGACATCCGCTGCCGGATCAAGTAAACAACGTTGGTGCGCATGTGCCAAGTGTTTTTCCACTTGCCTAGTCTTGCCTCTCCCGTG…	ENSCGRT00015072788.1	HDX	Intergenic	-75955
452	Chr7	NC_048600.1	35453750	35455338	peak_458	27.2276	4.767	1.10917e-16	GAAGGCAGAGAAGGCAGAAAGGGTGTTGAAAGTGGGGAAGGAAAAAAAGTGTTTTTCCCTAGGTTAGGCCTGCAGTCAGTGTCCTTACAGGCTGGGGTTGATCCTCGCCGCCTGTTGAAGGGCCCGGCCCACCATCCTGCCTCATCAAAATAGGGCCTGCCCCTGCCCCCACCCTGGGACAGACGGGGCAGCCGATCGGCCACCAGACCTCTGCCTCCTCGCGCTGCTTGCCGGGAGCTCCAGCCGCTTCCGGTGACGCTTGATCGCTGAACTCCGACTCCCGTCGGTCCCCGGGAAAACCGCAGCAGGCCTGCGCGGGTCCTTTCGGAACTTGTAGTTTAGCTGTCGGCCGAGTTTCGTAGGCGGAAACGGGGGCTAACATAGCCGGGAACTACCGAG…	ENSCGRT00015013377.2	GSPT1	Promoter-TSS	278
453	Chr2	NC_048595.1	313559823	313560796	peak_459	27.2088	4.766	4.32514e-15	GAGCCTTGACACATGCCTGCCTCCAGACTGGTGCATCTGTACAAAGCACAGACTATGCCAGAGTGCAGGGGGTGGTGAACGCTGCACAACGGTGGTACGTGTGGGTGCTGTTTGCTCGGTGCGTTCCGCGCCAATGGGCACCTCGACTTGGGAACTCCGGAGTCTTGGGCTTGCTGCTTGCTGGCGGCCAAGGGGCGTTCTTCGGGGCGTGGGGGCCTGTCGAGCCCGGAGCACCGGTTCAGCCAGGGGCTGAGTGACAGTGAGAAGCCAGGCTTCCGGGACTTAAGCTCCCAGCCGGGTGGCTAACATCGCCGGCTCTTGTCTCCCCACCCCGCCCGCTGCAGGTCTGGTTCCAGAATCGGCGCGCCAAGTGGAAGAAGCGCAAGAAGACCACCAACG…	ENSCGRT00015019286.2	OTP	3'UTR	7417
454	Chr2	NC_048595.1	243060878	243062232	peak_462	27.1711	4.764	1.10917e-16	AATCCAAGTCATCATTCAAACACTGCAGTCTCACCAACGCCACTAGTGCTCACACCCAGAACGCACGGCAACCCACGCGTCTTATGTGGGTTAGAGAGCTCCGAGTTGATACCTTTTCCTAGGTTTCCTGCTGAACGGCTGCCACTCAGAACTTTTGTGCTAACAGCATGAACTTCACGCCTCCTTCCCTCTCCGGCTGCAGCAACCCACAGCACTGAGACCGAGACACGTACTTGTCTAGGGCTTTGGCGGCCTCGCGGATGCCGCGCGCCAGGCCATCGTGGATGAGGGCGGTCTTCAGCACCTCCTGAAGCGCGGTGTTGACGTCCATTACACCTCCAGCAGCAATGCTGAAATGCAGTCAGACCCGCGTTAGAAGCCCCGGCAGGGGCGCGGAGG…	ENSCGRT00015043158.2	ENSCGRG00015038529	Promoter-TSS	132
455	Chr3	NC_048596.1	72351276	72352645	peak_461	27.1711	4.764	1.10917e-16	GATTCTGGGAGAGCAGTTGAGGCACAAGTCATTTTCATGAGGGATTGGTCTTTTTGCCTCTATACCCACTAATCCGATGAGATAATGGATAGCCATCCCTCTGGAATTTGTAAAGCAAGTTACAAGCGGTATACCTAGGCTAGAAAGGCCTATCTTGCAGGAAAACGAGCTCAAAGACGAGGCTGGCTCTGGTGTAGCCCGATGTCCGCCCCAGTGCCCCCGGGTCCAGTTCAGAGTTGCCTCTCTCCTGCCCGTCGCGTGGGACGGCGGTTGCTGAACACGGACCAGAAGTTCTGAGGACAGAGGCCGGCAAGGCCGGCTAGCCGGGGAACCACGCGGAGCCAGCACACCGCCTCATCCGCAGTTGAAGAAACCGCTCTGGGGCTGGACGGAGGCGGA…	ENSCGRT00015037532.2	TIAL1	Promoter-TSS	79
456	Chr1.1	NW_023276806.1	232063296	232066068	peak_463	27.1334	4.762	1.10917e-16	TCAAGTTACTGGTCCAGTGTGGCCAGAATGGTATTCTGGAGCAGTAATCTGGGAAATGGCAGAGTGCTGTATTCCCTATAGGTTTTGTCCTTACAGTATTGATGGTAGGTTTAGCTTCGTAACTCAGGCTGGCCAGTGACTAACAGGCCTGCCTTGTCCTGAGTTCGGGGATAATGGGTGAATGCCCCCACAGCCAGTCTACACTTTTGAATAATAGGTTAATAAGAAAAAAATATAAGGTTAAACCAAACCTCATTCCCAACTTTTCACCCCAGGGTGTGGGCCGGAGATATGCCCACGTGGTGTTGAGAAAAGCGGACATTGACCTCACCAAGAGGGCTGGAGAGCTCACGGAGGACGAGGTGGAGCGCGTCATCACCATCATGCAGAACCCACGAC…	ENSCGRT00015046527.2	ENSCGRG00015036291	Promoter-TSS	-233
457	Chr6	NC_048599.1	86028748	86030170	peak_464	27.1146	4.761	1.10917e-16	AAACCGAAACCAAGTGTGACAAGCAGAGAAGGCTAGGCTCAATTGCTTCAATGCTCCACGTGGAAACTGCCCTCCTCCTCCCTCTGCGTTATCAAGATCGTAGGGGGTCATGTGGGAGACATTTGGGGTGCCAGGCCTCGGTGGATTGCACAGGTTCCCGGGGAAAAACCCTGCACCCGCAATGGCGCCTCAGATGAGCGCGGCCGGGCCTTCCGCTGCCCAGAGTCCACGGTCACAGTCCCGCGGATTCCAGGTCCCAGGCAGCCCAGGCGTATCTCGCCCGCCAGGGTCACTCTTCCTCACTGGGAGGCCTAGGCCTCAAGCCCCGTGCTCGAGTTTCGGACGTCCCAAACACAGGCAGGGGCACCTCGCGCGCCCTTACCTTCCGAAGGCGAGTCC…	ENSCGRT00015036240.2	FNBP4	5'UTR	186
458	Chr8	NC_048601.1	73361571	73362270	peak_465	27.1146	4.761	4.47713e-08	CATCGAATTCCCAGCAATTCTCCGGTCTCGGTCTTTCAAATGCTGGGATACTTTATAGGCACAAGCCACCATACCTGGGCTTAATAATGTTTGGAAACATTATGAAATTTGTTCCCGGGAAGGTTGGTACTGGCTGCCGTCCAAGTGCCATCATTCTTGGGGAGAGCATGGGCCTCCATCCCTGACCCTGCATGGAGACATGGTGCCTGTCCAATGTGGTCTCCTTCTTCCTCTCTCTACAGAAAACCCTGAGAGAGCTGCTCTGTACTTCGTCTCTGGTGTGTGCATCGGACTGTTCCTGACCTTGGCCGCCTTAGTAATGAGGATCTCCTGCCACACTGACTGCAGGAGGGGTCCCCGGAGGAGGTGCTTGCAGGACCACGAGAGCAGCAGCGACAG…	ENSCGRT00015074083.1	ENSCGRG00015034029	3'UTR	-3191
459	Chr3	NC_048596.1	55468878	55470667	peak_466	27.0583	4.758	1.10917e-16	CTCAGAGTGAACTCCGTCAGGAAGTTCTTCAAAATGAACTTCACGCCTCCCTCTCTCACTCTGCAAGTTTCCCCAGTCCCTTGATGGGATGATCGGGATGACAGACCGGGTGACGCCAGTGCCTTCGAGCCGGGCCTGTGTGTGTGGCAGGCCCCGCGACGCCGCGGGACAGCACCGAGAGGAGGGCGCGTACCGGAGAGCCACAGGCTGAGCCAGGAGCGACGGGAAACGAGGCTCCGGCCAAAACAAAAACAACCGAAAGTTCGGCGCGGCGGCGCAAACAGATTGGGCGAGACGCTTCACGGCCGCCCATTGGAGAAGGGCGAAACACAGTCCCCCAATCCCGAGCGGCCGGGCAGCACCCCTCGTGCGGCCGCGACTCGGCCCCCGACGACGACC…	ENSCGRT00015074460.1	KMT5B	5'UTR	219
460	Chr7	NC_048600.1	130855451	130856376	peak_468	27.0396	4.757	1.10917e-16	TTCTGAGGAACAGCCCGCTCCCAGAGTGCAGCCCCGGGGTCACGCAGATCCCTGGAGCCGCAGGTTCCGGAAGAACCGGGATGCAGCGCGCCTGATGCAACGCCCCGGCCTCGCCGGTGTTCGCGGGCGCCCCTCGCTTCACCTGTCCCTTCCTCGGCCTCCCGCGCCTCTGTCCCTCCTCAGCGGTCCCGGCGCCGCCCGCTGTCCCCCTGTCCTCCCCGGGCACCCACGCCGGCCACGCACCTGTCAGCCTTCTCCGGAGTCCCCGAACCCCGCGGGTGGGAGCGCGCACCTCCCGGCCTCTCTCGTCCCAAGCCCCGCGGAAGCACCTGCGCTCGCCGTGCTCGCCCTCCACCTCACAGGCCTCTCAGCGGCCCGCCGAAGGCCCGCGCAGCACCA…	ENSCGRT00015005844.2	USP36	Promoter-TSS	-176
461	Chr2	NC_048595.1	428534628	428536016	peak_467	27.0396	4.757	6.42688e-11	CTTCGTCCACGTCCTGCCCTTCCACCTCCCTCCAAATCCGCGCTGCTTCCCCCACCATCTCCTCGGGTGGGTAAGAGGGCTCTGTCAGGACCTAGTGCCCAGCCCCCAGCTACTCCCACTTCACCCCATCGGCGTACTCAGGAGCTCTCGCTGCCTGAGGACACCATCACCGAAGAGAAGCGAGGGAAAAAGTCTAAGTCATCAGGGCCGTCGCTGGCGGGCACGGTGGAGTCCCGGCCCCAGACGCCACTGAGCGAGGCCTCGGGTCGCCTGTCAGCGCTGGGCCGCTCGCCCCGGCTTGTGCGAGCCGGCTCCCGCATCCTGGATAAGCTGCAGTTCTTCGAGGAGCGGCGACGCAGCCTGGAGCGCAGCGACTCTCCACCAGCGCCCCTGCGGCCC…	ENSCGRT00015007981.2	SPEG	CDS	6627
462	Chr2	NC_048595.1	160291031	160291531	peak_469	27.0021	4.755	3.47536e-07	AAGTCCCAACCCTAAGGTGAGGTGACCCCCTCCCCCCAGGGCGGCCCCTGACCTCTGACTGGCCTTGGCCACGGGCGGGGCACATGTGGGACTGCCTACCCCCCTGGTCGCCCCCAGGTGTGCATCTCCAGCCCGGAGGAGAACAGATACATGTTCCCGAGCCCCGAGCCCAGGCTGGGCCACGTGGTCAGCGTGCGTGCGGGCGATGTGCGCAGCGAGCGGTGGAGCGTGTGGAGTCCGCTTGTAGAATTCGGTGATGGATGACTGAGTTTCCACAACTCAACCTGTGTTTGTCCACTGAGTTTCAGTCACTCAGTGCTTGTCGATTGTTTCGGGACCTTTACTTGTGATCCACCCTCTGTTTGTCGACTGAGTTTTCATCACTCAGTGTTTGTTAAC…	ENSCGRT00015075584.1	ENSCGRG00015037565	CDS	4022
463	Chr3	NC_048596.1	15816292	15818056	peak_470	27.0021	4.755	1.10917e-16	CTTCTGAGTTTCTCTGTAGGGAGTGCAGTTGTTCTCCTTAAATAGGGGATACTGGTGTGGGGGTGTGTAGCCTAAGTTCTGTGAGGAGAGTCCTAAGGAGGAGGGTGTGCCTCAGCTGCCGGGAAGTGGGGCTCCAGGGCGGCTTGGATAGGAGCAGCGTCCATCCCGATCAGGGAGCTTATCTGAGGGGCGTCTAGCGCGGCCAAGGTGAGGGTGGGAATCCCTGAGGAAGGGGAGGATGGCTGCCCTGAACCACAGCGTCTCTGGACGAGGAGGCACGGAGGCGTATGACAGTAAGGTCGCTCCGTAACTGCGGGGTGGAAGAGAGGGTCTCTGGATGTGACGAGCTGTCTTCTGAGGCCGGGCTACCTGTCCTTGCGGAAGCGCTGACGGCTGCTC…	ENSCGRT00015036452.2	ENSCGRG00015022462	FirstIntron	793
464	Chr6	NC_048599.1	74098086	74099361	peak_471	27.0021	4.755	1.10917e-16	TTCTTGCCACATATGAGATGCTCATACGGTTGCAGAACTCCCCAGAGCTCGGCGTCGTTGTTGATGACCATCTCCAGGGCCTCGGCTGACACCTCTCCGCCTCCTGCTCCTCCGCCATCCGGGCTCTGGCTTGCCAGCACCCTGGCCCGGATCTCCTCAACCAGGTTCTCCATGCAGGCGGTGAGCGAGATGGCCGCGTACTCATGGATGCGCACGGAGATGCGAGTGTCCACCATCCAACGAAAGAAGCGGCCCACGGAGAAAGTGAGGCCGCAGCGCGCCGACTTGCCACGGCGCAATCCATCGCCAGCGCTCATGCTGTAGAGGGACAACGCCTTGACGGCCGCCAGCGCACAGCTCTCGGCCAGCGCCCAGCTGTGCACCAGACGCACGGCACTC…	ENSCGRT00015016723.2	ABTB2	5'UTR	436
465	Chr1.1	NW_023276806.1	232074570	232075959	peak_472	26.9834	4.754	1.10917e-16	AGTTTGCTCCGGGTTTTCGGCTTCGAATGCGGGAGCTACGGCATGGTTGCCAAGGTTGGCGCACCGAGCGAGCATCCGTGAGGTGCCAGCAAGGCCGCCAGCAGACAAGGCGCCACCCACCTCCTCACCCAGCCTCCAGTCCCTGCCTCCCCACGGTCCCCGCGGCCTCACGGTTCTGGACTTGTCAATTCGGCAGAACTTCCGGGCGCCCTCCACGGGGGCGGGGGCGGGTCCCGGGAACGGGTCCTGGGCCTAGCGAGGGGAAGGAGACGGGCAGACTCGATGGGCCCGGTTCCTCTGGTCCTCAGAGGCGCGGGGCCACCCTGTCAGCCCCAGGCTCACCCCAGACAGGGTCCGCTGCGGCCTCCTCTTCGGGTCTGGGGCGTCCTTCGGGGCCCG…	ENSCGRT00015046528.2	WDR46	5'UTR	258
466	Chr7	NC_048600.1	78374940	78376432	peak_473	26.9834	4.754	1.09901e-08	CCCCAACGCGGATCCCTGGGTTGGTCTAGTCTGGGCCATTGACGTCACCACCAAGTTTGCCTTCCTTCGCGTCCCACGTGTGGCGGTAGAGGCCAAGGAGGCTGCAGGGAGTATCTAGGAGCACAGTGGCAGCGGCCGCTGACAGGTCCCCAGCAGAGGGTCCACTCCAGGCAGCTCCCAGCTGGGGCCCCAGAGGAGTGGGTAGACTTCCGGAGCGCCCCAAGAGGCCAGAAGACTCGAGTTCTACTCAGACAGAGAGGCTAAGGGGACCTGGCTCCGTGCTGAGACCCAGAGTGCGCTCCTGGGAGGGCCAGGAGAACAGAGCAGCCAGCGGCTGGGGAAAAACGGTCACTCGCTTTGTCCAGAGCGCACACAGCTCTGCGGTCCGGCAACTCCGCG…	ENSCGRT00015054789.1	HS3ST3A1	5'UTR	109
467	Chr3	NC_048596.1	115722579	115723788	peak_474	26.9647	4.753	2.2182e-16	AGGAGCCTCAACCACAGAGATGGAAATGGAGGAGGAACTCGCTCTGCTCTCAAGGCACAGCGGAGGGATAAGGCACCTGAAGACCCGGGGAGAGGTCAACGAGGTGCCTAGCCTCTCAGCTCTGCTAGTGGGGTGTCCAAGGCTGATGCAGCCATCGGGGAGGAGACAGGGCCACCATCCCGCCCGGAGTACAGCAGGGCGTCTTCCCTCCACAAGCTCCCTTGCCATGCCCTCGAGGTCTCCACACTTCCAGCTCCTCCACCAAGAGGGCTGGGTCCGCGTCCTCGCGTCGCAGCAAAGAGGAAGAGGCAGGGTGAACCCCGCCGAAACGCGGGGCGCCCGAGGGGAGGAGCGACGGGCGGTGGCCGGCGAGCACTGGGCCGCGCGCCTCCGCCTCCG…	ENSCGRT00015006491.2	BTBD1	5'UTR	242
468	Chr4	NC_048597.1	113727493	113728545	peak_475	26.9273	4.751	5.45758e-09	AATTAAGCACCGAGAGCTTTCTATTCATCAGTTAACGATTTTGAAGGGGGGGAGGGTTGACTTTGATCGTCCGCATGTGGACTAGAACCAGAACAAGGCGAAAGCGACCCTCCGGGGCAGGGAGAAACTAGGAAGAAACGAACAATTTCCGCCAGCAGACACGTAGTACCTGTCAGTAGGGCATCCTAAACGCGAGGGAGGCAGAGAGGAAAGACGCGCACACACTCCCCACTACGGCGTATTTGTTTTGGTTCATGTCCTCTCTGCCTCCCTCGGAGGATCCAGACGCCAAGCGGAAGGGAATCGCATCTCTCGCGGCCCGCGATCTCATCCGGTCCGCGGGCCTCACGTACAAGCGACCCAGGGGCCCCAGCGAGGAGCCTGGATGGGGACGGGCCT…	ENSCGRT00015006081.2	EIF4H	FirstIntron	454
469	Chr1.1	NW_023276806.1	254045601	254046448	peak_476	26.89	4.749	1.17761e-12	ACAGGGTCTGTCAATTATCCCCTGAGCTGGGGAATCTTTACAACCAGCAGGGCACCTTTACAACCAGCAATTAGCAAAGCAATGTTAACAGGAGTGGTGGGCAATCACCTCTGCTTCTCTGAGAGCAAGGCTCAGGTGCCAGCCATGGCATTCCCAGCCATCAGAAGCTTGCCCTCTCTCTTCTCTTCAGAGCCCAAGTCTTTCCAACCTTCACCAATTTTTGATCCTTCATTAACCTCTAGTCTAGAGGCATGACTCCCAGAGAGCTTAAGCCTAGGGAAGTAGTAACCCCTAGCTTAGACATACCATGACCTTTTCCAGAATTTAGTCCTGAGCAGTCAGCCAATCCCAAGCCTGTAGACTTGGAATTCCCCTCACCCCATGAGGTGCAGCCAATTA…	ENSCGRT00015069162.1	ENSCGRG00015033251	Intergenic	-22375
470	Chr1.2	NW_023276807.1	139426937	139427859	peak_477	26.89	4.749	1.10917e-16	GCCCGAGCCGAGTTCAATGTCTCAGTTGCGCCCGTCACCAGCCTTGCGTGGGTAGGGCCAGCGGCCAGGGCAGCACTCCACTCGCCCGTCCCTGCCCACCTTCGCCGGCGCCCACCACACCCCTTCCGGCTGCGACCCCGCCCCCACAGTGACCCCACCTCTCCAGACCCCGTGACTCTTGCGGGCCCCGCCCCTGACCCCGCCCCACCGCGAGCCCAGCGCCCAGTCCTTTCAGCCCGCGGGCGGCCACGTCCTCCCCCGACGCTCTGAGGTCACCGACCGGGCTGGCCGGCAGGGGGCGGAGGGACGGAGGGAAGATGGCGGCCGAGGCCGGATATTGGCGCCGCCTCCACCAGTCGCGGAGCCGGCGCAGATGAGGCGGCTCGGCTGGGGCCAGCG…	ENSCGRT00015008233.2	SLAIN2	5'UTR	106
471	Chr1.2	NW_023276807.1	162456251	162457148	peak_478	26.89	4.749	1.10917e-16	GGGGATCGCACCTCTTTGTGCACAGGCTCTGAAGGGTCCTAACCTCAAACTCACTCGGGAGCAGGGCAGCCTGGAAACGTTGGCGGAGGATGACGGGCGCGATCACCCGGCTGTGGCGACTCCAGGCGTTGTCCCGGCGGGGCCAAAACGAGACAGGGGCGCGCCGTCAGCGGAGAGCGGGCCTCGGGCCTCGGCAGCGGACTCCGAACCTGGCGAGGGGCAGGAAACAAACGGCAGACACACCTGGCGGACCTCGGCGACCTGTCTGTCCTGCGTTAGCCAGCGACCGTCGGACTCTCCCCGCATCCGCCGCTGCAGCCCCTCCTCCGCGGCCGAGGGCCACCTCCACGCTCCGCTCCAACGTGGCAGCCGCAGCCCCGCCTGCGGGCCGCCACTTCC…	ENSCGRT00015029778.2	SEC31A	Promoter-TSS	-47
472	Chr8	NC_048601.1	27051931	27053271	peak_479	26.8714	4.748	1.99067e-13	CCTTTATTATTTTTTTTGGCTCTTTGTTTTCTGAAGGTGAGTTGCTTTTTTTGTTTTGTTTTGTTTTTTATGTACCAAGACCTAGCACGCGCTATCTGTAGGGGCAGAAACTGCGCACTCGTGTCCAGCCTGCATTTCCGGATGCGATCCTGACGCTTTGAGCAGATGCCGAAAGAGAGCGACAACCCTGGCCGAATGACTCATCCTGCTTTCCCGGATCCAACCGGGGAAAAGGAGAGAGCTCGCACACGCATGCGCTCTACGAAGTTTGTAGAGTTCCGCACCTCAAATCCTGTTTGTTTGCATAGAAGTCACCCAAGGGAGATGAGGCTGAGTCATTTTCTCCGTGCTTTTTATTTATTTATTTATTTATTTATTTATTTATTTATTTATTTATTT…	ENSCGRT00015060346.1	ENSCGRG00015029293	Promoter-TSS	-283
473	Chr5	NC_048598.1	15838263	15839654	peak_480	26.8528	4.747	3.33426e-16	CCTTACCTGTGTGTGCGTGCGCGCGTGCTCGTGTGTTATGCAAGCAGAGACTGCCGCATTAGCCCAGGCTGGCCTAGAACTCGGCTGCCCCTGCCTCAGCCTTAATGCTGAGATTACTGGCACGTGTCACCTCGCCCAGCGCTCCGGATAGATTTCATGACCCCTCCTACTAGCCCTTAGCTACCAAAGTACAGCGCAGTATTCATTCCGATCCCGCGGGTCTGCTCTCGGCCAGTTTGAATCAACTGCGAGCACTAGACGGCTGCAATCGCCGGTGGTCATGGGGACCGGACAGGAAAGCCCCGCGCCCTGCGCGCCCTCCCCGCGGGCCCCACGGCGCGCTTTACCTTCTTTTCCGGCTCGTGCGGCTCCCGCGCGGCCGCCATGGCTGCCACTCAT…	ENSCGRT00015071928.1	COX20	Promoter-TSS	-111
474	Chr9	NC_048602.1	2534130	2534816	peak_481	26.8342	4.746	1.45546e-07	AGTATAAGGAATTGCAGTGGGCCCCGAATGTTGACCAGATGAGAGCATCCCACCACCTCCTAGAAAAAAAAATTGTAATAACTGTACAGAGATGCTTTCTGGATTGTTGTAGTGACACACACCTATAGGAAGGAAAGAAGGGAGGGAGGGAGGGGGAGAGAGACGGAGGGAGGGAGAGGAGGGGAGGGAGGGGAGAAGAGAGGGAGGAAGTTCACCATCAATGAATTCATGAATAAGCAAAGGAGTGAGTCTTTAGCAGACTCTGGACAGACCGATGGTAAACAGACGGAAGCCTGAGGAGCAGGGAAATCTGGAGGACCAGGGAAGACAGAGGAGGTCAGCCCGGCCTACGGGAGCTGCACCAGGCTTTGGCGGAAGAAACAGAACCCAGTGACTCAC…	ENSCGRT00015049210.1	ENSCGRG00015040184	Intergenic	24721
475	Chr4	NC_048597.1	206802476	206802976	peak_482	26.8342	4.746	1.64059e-11	CAGTTTAATCGGGAACCTCTTTGCTTTGTACAATGTATAATGGCGGCGGCCGCAGCCGAGGGAGACAGGGCCTGATATAGTCTACATCTACCAATCACCTAACCCTACATGGCGCGCCAGGATAGGTTGTCTCCAAGCAGAATTAAGAGGATACATGACCTTTACCTAATTTGGAGTTGTTTACCACAGAGAGCGCTCGCCGTCGGGCTGGCGGAGGGCGGAAACCGGCGCCATCTTTTGGGTGCGGTTTTCTGCAGCTCCCTACACTCCTGAGTGGTTTACATAGAAGCAGCATTCCTCTCCGAGGGCAACGCGCAGAGTCCTCCTTCTTTTAGAAACAATAGGTCTAGTCCTCTCCAGCTTTGGAGGGCTACCTCTGCCAGGGAGGCCAGTGATTCC…	ENSCGRT00015082383.1	NMNAT3	FirstIntron	27819
476	Chr6	NC_048599.1	150270946	150272153	peak_483	26.8156	4.745	1.10917e-16	TGATGTTTCAAATACTGTTTTTGCACAAGAGTGCTATCAGATGAAAATGTAGTAAGTTTTCGTACAATTATGGGAAAAGCCCATTTTAGCCTACAGCTGAAATCAGGAGAAACCAGCATCCTAGGCCTCCTGGACTAACTGCACTCTTCCCACCGGTTTCTGAATTCTGCTGCTTTCGCCTCCTAAAATGCACCTCTTCAAGTCAGCATCGGCCTTCAGCAATAAAGGTGACCACGGCATCTTTTTTTTCGGAGCGCCCGGAGATGTTGCTACATCTTCAAGTAAAGATGTCCTCAAGCGTCATGTCAGTTCTTGGGTTATACGTTAACGCAGTTATAAAGCCCTTCACTCCTTTAACAAAGTCACTTCTCTGTAACCAGACAGGAATCCTTTTGTGGG…	ENSCGRT00015072515.1	ENSCGRG00015031823	Promoter-TSS	36
477	Chr5	NC_048598.1	185744929	185746257	peak_484	26.8156	4.745	1.10917e-16	TGTCTGTTGGTGATGCTGGTGTGGCCCTGGCCTCGAGGCCGGGGCTGAGCGGCTTTGCTGACTATGACTTGTTTCTGTTCTCCTCTCCTCCTCATGCCCGTTCCAGCTTCCCTCGGAGTTCCAGCAGCGTGTGAGCCTGCACATGGAGAAGCATGGCTGCAGCCTTCCTTCTCAACGCTGCCATCCGGTCTACGCTGACAGCGTGCCCACCTGCGTCATGGGCCAGGTGCTAGAGAAGCCAGACCCTGGAAGTCTGTCCTCGCACCTGTCGGATGCCTCGGTCTGCGACCTGAGCTTCTGCGATGGAGCCGGAGCCGAGAAGTCGGGCGCGCGTCCCCAGTACAAGGAAGACATCTACTGCAGCGACCAGGCTCTCTACTGCCCCGAAGAGCGTCAGCA…	ENSCGRT00015073623.1	BEGAIN	3'UTR	19755
478	Chr4	NC_048597.1	89141754	89143137	peak_485	26.797	4.744	1.10917e-16	AGTTCTCCGCCTGCCCTGCACACAGTAGGTGTCAAAACCCATTTTGACATGCTTTAGCAGCAGAAAGACAAGAGAAAAGACCCTCCTTCACTTCCCATTGTTCAACTGCGTGCAATTATATTTTCAATATTTATACATTATTTTACAAACGCAAACGTCCCGAGAACAGCTTTGTTAGAGATGTCGATCAAAATTTGTTTCCTTTTATTTTCTAGGACTTCCACACATACAGAAGAAAGGTTTGCACACTTCTAAAAGGACCTCACGATCCGTCGCGGTGTATCCTGAAAATCGGCCACAAAAGAAATCTGTGGGATTTCCCGAGGGAGCGAGTCCGTGGGCCGTGACCTCTGGGCGCCCAAGGCCCTCGCTCCTCTCTTCCGCCCCCGGATCACCGGG…	ENSCGRT00015031727.2	ELAVL1	Promoter-TSS	222
479	Chr3	NC_048596.1	15513307	15514607	peak_486	26.7784	4.743	1.10917e-16	AGCCCTTCAGCTTCAGCCCTCAAACCCTCACCTCACACCCTGCCATGTCCAGAAAGCCGCCAGTGAGAACATCTGGAAAGCCCATCATCTACCGACGCCAGGCGTTGCAGCCCGGTGCAACAGGGAAGGAACTCTTGTAAGGCTCTGAGGAAAGTTGCCTCCAGCAGCCCCTACCTCCAGGCCAGAGGTCCCCAGCACAGGCCAGAGATGGCGGGAGAGGCAGAGACACACCCAGTTCCCGGCAGTGCGGCCCCGGCGCGGATCCTAGCCGCCCGACAGCCTGGGACGGGAGCCACGTGGACATCCCCTCCCCGCCCCCACGTGGACCCGCGCCCCGCGCCCCGCCCGCTCGCCCGCTCGCCCGCCCGCGCCCCCGCCGGCGAGCCCTACCCACGTGGG…	ENSCGRT00015035947.2	ENSCGRG00015022171	FirstIntron	368
480	Chr3	NC_048596.1	240330254	240330950	peak_487	26.7784	4.743	1.10917e-16	GCCCAGTGGTCCACCCCCTCGGACCCGCCCGACACGCCCCTCTCCCACCCAACCGCAGTCCCCACACCCCGCTGCTCGCACAGCCTATAAAGCGGGACGAAGGGTTCTGTCTTCCGCTTCCGCCTTCGGGTACTTGAGGCCGCCGGTGGCCGTGTTCTTGCTGGGGCCGAGGGTTTGGTTTCCCCCTGACGTAAGTCTTTCCTCCCTTCAGGCACACCACCATCCTCCGACTTGAGCCGCCTTCCTGCGGAAGCTTTGTGAGGCCGGAACCTTTGTGCTGCCGGAACTAAGGTTTCGTAGTTTGCTAGCGGCCGGAAGGCCACATAAATAGAGCCATACCAGTTCATTTCTGGCGGTCGATCGCTGGAGTTCCGGTGAGAGGATCGGCGAGGGAGATCT…	ENSCGRT00015053818.1	SUGCT	Promoter-TSS	74
481	Chr6	NC_048599.1	29000738	29001383	peak_488	26.7599	4.742	1.54882e-12	TGGACGGGACGGGCTTTCGGATGGGCGCTCTAGGAGTAGAGCCTTGGCTCCAGGCTGTCCTCCCACCGGCTCTCGCCTTCGAAGCTTCGCCATCAACGACCTGCTGGGCTTGGAAGCGGACTTGCCGACTCCGGCGGGGCCCGGGTTAGGATCCAGCTGTGAAGCTCCAGCGGAGGCCGCGGGCCCCGGGCCGGGGCTCTGCGGTTCCTGCCCGGCACGCGGGGCTCTCCCGCTGGGGCTGGGCCTCCTTTGCGGCTTCGGGGCGCAACCCCCCTCCGCGGCCGCTGCTCGTGCGCGCTGCCTGCTCCTCGCCGATCTGAGGCTTCTGCCGCCCGCAGGACCCGAGCCTGCGGTGGCCCAGACCCCGGTCTGCTCGCCGCCTGAGCTCGGCCGCCAGCA…	ENSCGRT00015008054.2	VSX1	5'UTR	515
482	Chr6	NC_048599.1	142514451	142515043	peak_489	26.7413	4.741	1.10917e-06	ACACACACACACACACACGCACGCACGCACGCACGCACGCACACACGCTGGCTCACTGTCTCAGACACAACATATAATTCATTTCCTCTCACTGGTGCTCTCTCACCTGGGAAGGGCAGCTGCTGGGACAGGTGGCCCCTTGGCCTCATCCCAAGTCCTCCATGATGTCTTTAGCCAGCTGTGCCCCTTAGAAGGCCCTCAGTGGGAATCCAGGAAAAGTCCCCTTTCTTCACACTGTTTCTTCCCTCCACACCCTTCCTTTCTCTCCATCAAGTGAAATATTTGGAAGCCGTGGCTGCCACTATAGGACTGTTCCATCATGGCAGACAGGTCTGTCCTTAGTCTTCGGGCATGTCTGGGGACTAAGGCACTCAGCAGATGAGCTCAGCCTCTTCCTGA…	ENSCGRT00015049361.1	ASB6	Intergenic	-4705
483	Chr8	NC_048601.1	24059646	24060562	peak_490	26.7413	4.741	1.10917e-16	CGTCCAAAAGCCACCCACCGTGGGGGCACGCTGGACAGGTCCACCAGCCCCGAGCAGTGCCCACAAGCCCCGACAAGCCCCGGCAGAGCAGCTCGGTCCTCGCTCCCTCCCGCCTGCTCTCCCCGCGTCCGGGGCAGCACCGGGCGGTCGGCTCGGGGGGTCTCTAGACCCCCTTCCTCCGCGGGCGAAAACCCGCTCCGCCACCCAGCAGGACCTTCCCGGAATCCCACTCCCCTCACCTGGCGCCAGCCCTGCCCCAGAAGGGATGAAGGAGACGGCGGCCGCAGCAGGTGCTTCCCACAGGGTCCGGGAGCGGCGGTGGCTGCTTCGAACCGCGGCCCTAATCTACCGCCACCGCCATGTTGGACGGTGAGGTCACCCCTGCGCGCTTCCGTCACG…	ENSCGRT00015019396.2	BCL2L13	Promoter-TSS	-74
484	Chr6	NC_048599.1	27637678	27639178	peak_491	26.7228	4.74	1.10917e-16	GGTGTGCTCTGGGGGCCGCCATTTCTTTCGCTTCTTTAACATATAAAAAAGCATTACTCAAAAGAAGAGCGGGATCGCGGTGAACTCCGTCTGCCCGGTCTTTGGACGCGCTCCTGGAATGCAGCTGAGGCCTGCTTGCGAAACGCCAAAACCTCGAGAGCGAGGCCGCGGGCCCAGCCTCCAGGGTGAGGGCGGGCTCGGTCCTCGGAGGCTGGCGGGGGCCAGGGCTGTCTCCGGCCAGCACGAGGCTTCCAGGAGGGCGGAAGCCCGGAGCGTCGGGTTTCAGAGCGGGGCGGGGAGTCGCCCACGCAGCCGGCAGCCCGCAACCCTTATCCCGAGCAGGCGCGCGCCATGGGCTTCTCGGGCCGCGGGAGCGAGTGGAGGACGCTGGGAAAGAGG…	ENSCGRT00015006090.2	6820408C15Rik	Promoter-TSS	-876
485	Chr4	NC_048597.1	102186930	102187923	peak_492	26.7228	4.74	1.10917e-16	TCCTCAGTCCTGGCAAAGAACGGCAGTGGGAGCGAAAGAAGACGATGAGATACTTCACAGACGTTAGGCTCTCCCTTTTCGAGGTAGCAAAGCAAGAAGGGCCGCTCCACCTTTCACCTGACCGCCCGTCATCCCGCACTTCAGCATGGCTATCGGGAAAACAGGCAGGGCGGGCGGAAACGCGCCCCCCGCAGGTACCCGGATGTTACTCGCACTTTCTGCGATCTCAGCCTCTACCTTGCCCCACCCACGTTTACTTCCTCCTAGCCCGGTTTCGCTGTCTGACGGGAAAAAGACCCTTATGGGACCCCGTAGGACAGTCTCTCGCAAACTCCGCGTCTTATTGGTGGCGGAAGAAGTGGGCGGGTCTACCAAGGAGCCCGAGGAAGAGGGCGGCGG…	ENSCGRT00015042536.2	RAD9B	Promoter-TSS	-61
486	Chr4	NC_048597.1	94736922	94738660	peak_493	26.7043	4.739	1.10917e-16	GGCTTTTACTTCTAAGCATACAAATTCCAAAGGAAGGCAGAGGAGGATGCCACAGTCAAACTTTCCCGGACCATCCCCTTCGAGGATTCCCGACTATGCCGGTTAACAACCAGGCCCCACTCTTGGGAGAAAGGGCACGGAAAGCGGCCAGCTTTATGGTTGGGCAAGAAACGCCGCGATAGTAGAGCAGGGGAATCGATGATCTACGACTTCCAAGGCCACTGGGTGCTAGGCAAAAGGCCACTCTCGTCTTTTACTTTGCCCAGCTCGGGTGGGATGAAGGGCTGAGAAAATGCAGGATGAGAGAGATCTAAATATAACTTCTCGCCAACTCTCTGCCTCGATGGCTCTTGGTAGCTTCCAGCCAGGGCTAGGCCCTGGGCTCCGGCCAGGTCCCTG…	ENSCGRT00015002543.2	MLEC	Promoter-TSS	22
487	Chr2	NC_048595.1	108787074	108787848	peak_494	26.6858	4.738	1.02802e-10	GGCCGCAGGGAGGTGGGCGGGCACGGGGCGGGGCCTCCGGTAACAACACTCGCAGCAGCGGCCCGGGCTATTTGTTGCTGCGCCGCCTCTCCCGAGTCATAGTCCCTGCTCCGAATCTTCCAGGAGCAGCAGTAGCAGCAGCAGCCGCCGCCCCGTGACGCCTGCTTCCCATCGTCTGCCGAGTCCCGCGCCTCGCCGCGCCATGACCGTCGTCTCCGTTCCGCAGCGAGAGCTCGCCCTGGGCGGCCGCCTAGCGCCGCTCGGCTTCCTCGGGGCCCTGCCGGTGGTGAGCCCGGCCCCGCCGCCCTTGCCGCGCCTTCCGGACCCGCGCGCGCTGCCACCCACCCTCTTCCTGCCGCACTTCCTCGGGGGAGACGGCCCGTGCCTGGCCCCCGCGCC…	ENSCGRT00015061902.1	ENSCGRG00015029759	CDS	-13050
488	Chr1.1	NW_023276806.1	1618631	1619344	peak_495	26.6673	4.737	1.10917e-16	GTGTCGACTCCTTGGGTTAGCGTCTGGGCTCCGTGAACCTGGCACACCAATATCATATAGCTAGCTAACTCCCAAACTAAGGTGTGTATCCCACGTTGGGCATCAGCCAGGTGCCACAGGAGACGCAGGAGCCGGCGGGGGTGCACAGGGGACCCTGCAGCTCGGCCTCCGAGGAGGAGGAGGATGCTCGCACGCGCTCCCTCCTCACCTTCCCCGAGGTTCCTTCCCGCCAGGTTGAGCTGCCCGCTGCTCCGCGCCGCCTTCAGCAGGCCCTGAGGGACTGAGGGGCCGCTGTCCTTGCCCTCCCGGTGGAATCCAGCACGAGGGTCAAACCCGGTGGCTCTCCGCGGGCGCGACATTGTCAAAAACCTCAACCTCAGAAGCCTGGGCCGCCGGCGG…	ENSCGRT00015034765.2	SRSF11	Promoter-TSS	50
489	Chr4	NC_048597.1	102940598	102941844	peak_496	26.6673	4.737	1.10917e-16	CGCAGGGCTGGGTTGGAGGCTGTGCCCCTGGTGTCCAAGTGAAGGGACTCAGGCACTGCGAGGGCCTCTAACTCAAAGTGGGGACAAAAGGGGAGACCCGCCCCTACGGCTCGGCTATCAAAGGACGACTGGGGGAGGCAGGGGTGGGTCTCCTGAAGCCGAGTGGGCAGTAAAGGGAGGCTTGGGGAGCCTTTTAGCCCTTGGCTACTTGGCTCCCGTTCCCAGGCACAACAGCAGACACTGGAGTCAGGGCGAGGCCTCGTGCCCGCCTGGGCCTTGGAGTCCGGGGCTGCAGCGGAGATCAGGGTCTTCAACCCTCCTCCAGCGACTCGCCCTGCCCTGCCCTGCCGGGCCCCGGCTCCACTCGCGGCCGCCACTGCGGGAGCCGCTCGCCGCGCC…	ENSCGRT00015081132.1	ENSCGRG00015030911	Promoter-TSS	172
490	Chr6	NC_048599.1	146474262	146474762	peak_497	26.6119	4.734	3.27341e-06	CGGAGCTAGGCCGGACGGCGGAGCTGCCCAGCCGGGAGCGGCGCACGCGGCGCGGGCCGGCCGGGACGCGCACTCACCGATGAGGTCATGCGGAGGACGGCGCCCAGGTCCCCGCCGGACGGCCCTCTCGGCCTCGGAGCCGTCGCCGTCGCCGTCGTCGTCGCCGCGAACTGCCACCGCCGCCCAGAGCCGCCACAGATCGCCAGTCGGTTCCCTGCCTCCCGCGGCGGCGCTGCCCCCTCGCCAGTGCGCGTGCGCGGTGCCGCGGGGCCCCCTGGGATCGGTGGTCCGGCCAGCGGCCGCCCTTCCGCTCCCGGTAGAGCAGCTTGCTCGGACCTGTCCGCCGCGGAGCCACGCTTTCTCACCTCTCAGTGTACCTGGTGCTGGAGAAGACGTGTG…	ENSCGRT00015005573.2	GAPVD1	Promoter-TSS	-7
491	Chr7	NC_048600.1	18984515	18986401	peak_499	26.6119	4.734	1.10917e-16	GGCAAGAGTGGGGTGGGGGTGTAGGGAGTCGTACATACACACAACCACACTTTGAGGCCTGGCTCAGGAACCCCTTGGCATTCAGCAGGGCGCCCAGGCCTGTGCCACACAGCTGGACACACAGACACTGGGAAGGGGGAGCTCGGTGCCCACGCTAATTCTCGGCGTGACCAACCAGAGCCACCAGCAGATGCCAGGCAGTCTGGTGGTGTCCTTGGGGGCGTGGGTTTCCCTTTCTCCCGGCTCGTGGGCGACCCGGCCAAGAAGGGGGAGCCACGCTGGCAGGGACGGGAGGCAGGGCGCGGCCCTCATAGCACCTTGCAGCAGTTGATGCAACCATTCTGGGAGCCGTAGCGCTTCTGCAGCGCGGCGCGCGTGGCCGTCTCAAAGACCTCGCGC…	ENSCGRT00015048928.1	RHOB	5'UTR	590
492	Chr6	NC_048599.1	85842145	85843158	peak_498	26.6119	4.734	1.33352e-15	TAGCCAGTACGAGGTATTTAGGGCTATATAGTGTGACATGGTCTCAAAACAGAAGAAAGAAATGGAAAGACTGGATTGTAGGCCATCACGCAGGTTCTCTGTCCACTCCCGCTCACCCCAGTGCTGGATCCTCCAGGGCCTCCCTGGGTTTAGAGGAGCCTCTCGGCTCATCCTTCTCCCAGGTGATGGATGCACCCGGGGTCACGCCCCAGGTCAGGGGTTGGAGAGAGGGCCCTCCTCCCTAGGCAGGGTCACAGTTTCGTTTCTCGTTGCCGTTCCAGCGCCCTCCCCCCGCCCCCCAGCCCTCCAGCCTCCGCCGCGGCGCCTCTCTTTCGGAGGCATGGTGCCAGTCCCGGGAGCCCAGAGGCCCGGCGGGGACCGCGGGGACCCAGCTTCCGA…	ENSCGRT00015035850.2	ENSCGRG00015022123	5'UTR	589
493	Chr2	NC_048595.1	423393782	423394570	peak_500	26.5935	4.733	5.52077e-11	GACTAGAGTTAAGGCTTCTACTAACCCATCCCATGGTGGTGACAAATTAAGGCCAAAGTAAAAAAAAAAAAGGTATCAGGATTAAGCATACCTCTCCGAACTTACCACCCTGCAGTTCTGAATCCGCCCCGTCCTCCGAGGTCTCCGCGGTGCCGGCGATGTTAACAAGTTCCCGGGTTTCGGCACCAGATGTCCCGCGCCATCGTCTCGCCAGCAAGAATGACACAGGACACTCGGATCCTTCTGCAGTAAAGCTTTAATGCATCTTGAGAGGGAGAGCATAAGCTTACAGAGCGGAGACCCCGAACTCCCAAAAACCCATTCCTTATATAGGCTGGCAACCACCGCCTCGGTCGCGTCACCCCATGATTGGCTGCAGCTCATTGGACCATATGATGC…	ENSCGRT00015047118.2	SPAG16	3'UTR	20750
494	Chr4	NC_048597.1	149429926	149431298	peak_501	26.575	4.732	2.2182e-16	GCTTTCGCGCCTTGCCTTCCCCGGCACACCCTCTGTAGGGTTCACTGTTCTCCACCCTGGACATCAGTCTCTGTACCTAAAGGCGGGCTTTTAGAGGGAGGATAGGCACAGGGGAGGAGACAGGAAAATAGAAATCGCCAATTCGTCCTTAACTCGAGCCCCTCGCGGGCCTCACCCCTGCTGTGGGGGCTGAGATTGGAGAGGAAGTGGGGAGGCTTCAATCAGTCCCTCACTCCCGCGCCCTCATGCCCCCACCCTTCCCGGCTCCGAGGTACTGCGCGCCCGGGCCCCGCCCGGAGGAGAGCGGCGGACGCCGGCGCGCTCGCGGGTTAAAGTGGAGATCTGCCGGCCGCGGGAGCCCACCAGACAGGTCCTCAGCGCCCTCAGCACGCTGCGAGC…	ENSCGRT00015015018.2	MSANTD2	5'UTR	588
495	Chr1.2	NW_023276807.1	83775820	83776771	peak_502	26.5566	4.731	1.10917e-16	CAAGGATCACTGCTTTCAGCCTTCGATATTTTTATTCTGCTGCTGTCCGTACCAAAGTGACGAACACCGTACAAGGCTGCAGGGGAACACTATGGATCAACAAGACCCACAATGGGGCGTGTCCAAAGGCCTCCACGCTCGCGTTCAGGAGTGCTTTGAAGAGGCGACCCACTGGACCGAGCAACCTTGAAAGACCTTAACGCACCCAGGGCCAAAGTCACAGTGAGCCTGGGCCCGGACCCCGCTGGGCGGCGAGCGAGGGGGCGATACCTTTGGCCGCGGAAATGTTGCTGAAGCGGATCTGGGCCGGCTTGTCGCGGTCCTGGTAGGCGCCTTTCCCGCGGCTGCCCGGCCCCGCGGCGGGCGCCCCGCTTCTGGGAGCTACGTTCTCCGGCATGG…	ENSCGRT00015053315.1	COMMD1	CDS	-8388
496	Chr7	NC_048600.1	84775837	84776862	peak_503	26.5566	4.731	1.74582e-07	TAAGTGCCTGGCAGTGACCGAAATAACAAACAAGCTGGAGAGGGATAAAAATATCAAAGAGGGGCTTTTCCACTCGAAGCGGGGTGTCCGCTACCACTCCCACGACAGAGCCCAACAACCAAGACGCGAAGCGGACCTCAAAGTTGGGTGAGAGGCCGGCTAAGGGTCGCTTTCAAGACGGACGGGCGCACCTGGTACTGGGAGAGAGGGGGCTCCACGCCGCCGCCGCCGCCGCCGCCGCCGCCGGGACCTCGAAGGCGAACCACCAAGAAGGCGCTGCTTTCCGCGTCCCACAGGAAGAGCTCCCCTCCGAGGCCGAACACCAGGTTTCTCGTCAGCAAATGCGGCGGCTGGGGCGGGCACGAGGGCGAAGTCGAAGCCGCTGGCTTCTCCGCTTCG…	ENSCGRT00015066679.1	NUP88	Promoter-TSS	195
497	Chr2	NC_048595.1	382487826	382488760	peak_505	26.5382	4.73	1.10917e-16	CCAGCGCGCTCGGGCGGGGACCGCGGCGCCGCGGGGGCCGCATCCTCGGTGCGGGCCGGGGAAAGTTTGGGAAGTCGGTGCGGCCGCTCTGCAGCGGCGGGGGACGCGCGGACCAGGCCGCCCTCCGTGCCGCGCTCGTCCTCTCCGCGCCGCTGCTGAATAATTCATAGCGCGCCCGCCGGCCATTAGCATGCACCCGGCGCGCGGCGCGTCTGTGCCAAGCCGGCGCTACATTCGGAGCCAGGTCAACGCCAGACCAGTGGCCCGCACTGTCCCGATGCCCTCCGGCCGACCCCCATGGCCCGTACTGTGGCCCCGCGCGCACCCTTGGCCGCTGGGTCCCGAGCCCGCTCGACGGCCAGGCTCTCTCTGAGCGTCCGGGCCCGCTGCGCCCTCCTG…	ENSCGRT00015080105.1	ENSCGRG00015036906	Intergenic	-2197
498	Chr1.2	NW_023276807.1	205115059	205116177	peak_504	26.5382	4.73	1.10917e-16	GGAGAAGCCTCCAAGAGTCTCAAGTCCAGGTGACCCCGCAGCACCGTCGCGAGGATCCGCGCGGCAAGACCCGGCTCGCCCACCTTGGGCACCTGAGTCAGCCCAGCCCACTCCTCGTCCTGTCGCCGGAACCTCAGGACCCCGCGACCCGAGCGGGTCCAGCGTCCTGCCGGCACCCGCTCCGTCCCCGCCCCTCCCCCGCCGCCGCCCGCGGAGCCCCGGGACCCACCTCGAAGAGCTCGGCCGTCGTGGCCATGCCGGCCGGCTGAGAGGCTCGCCCCGCGCTCGAGGCCGTCTCCGCTTCACATGCTGCGCCTCAGCGGCGCGGCTCACACGTCCCAGCTCGGCCTACCGCCTCCGGCCCCGGCTGCAGACCACCGAGGGCTGCCCGGGTCCTCA…	ENSCGRT00015001890.2	EXOC5	Promoter-TSS	8
499	Chr2	NC_048595.1	437923003	437923556	peak_506	26.5015	4.728	4.79733e-07	GAGCCTGTGAGGACATCACATTCCAGCCAAAACACTGGCCACAGGTCACAGGCATTTCTCTGCTGTGTATGTGCCTGGAAGTCATGCCTTGGGGCTTTCAGCGGGACCCAACAAAGGTCTCAGGCTGAGTCTGAAGATGTTCGATTTTGAAACATTTCCTCAGAAATGTTTCCTAGATTCACAGACTTCATCTTGAAGACCATTTCCCTGTTCTAGCAGAATGGTGATGAAGTTCAAGGCGCAGCAACTGCCTTCATGGAGTCCACCAAAGACAACAATGAACAGATAGAACTAATTGCTCCTAACAAGAGGTTCAGATAAGAGCTGTGGAGGACAGAAGAGCTTACCTGAGACCTGCCTGTAGTCCCTAGCATGTCCGGATCTACTATTGATTTAAAA…	ENSCGRT00015015880.2	ENSCGRG00015009970	Intron	28842
500	Chr8	NC_048601.1	58281996	58284538	peak_507	26.4831	4.727	1.10917e-16	CCGAGCCGGTGATAGTGACCTGCCTTCCAGAAGAGCCTTCCACTGGGTTGGCAATTTTGATCTGGGCCCCGGACATCTGGCGGATCTCATTGATGTTGGCGCCTTGGCGCCCGATTATACAGCCGATTAAGTTATTTGGAATGGTGAGTTCATGGGTGGTTTGAGTAGATGCATCCAAACTTGCCCAATAGCCTTTCACCTCTGGAGAGCTGGAGTCAATTCCGGCGAATCCCGTCCCGCCGTGCATCATGGCAAAGTGAGACTGTTGTCTTGCCACCTGGTTCAGCTTGGCCAGATCGAGCGGAGAAATGGTGTGTTGTCCTTGAATCGAGTAGGCGTCTAGAGGTGGTCCCTCCAGGTCGTGGGTGGCGTGGGGGTAGCCCGCCGCGTCGCTGCAGC…	ENSCGRT00015069563.1	PCBP1	5'UTR	2529
501	Chr6	NC_048599.1	150488247	150489055	peak_508	26.4831	4.727	1.10917e-16	CCGGCTTCCTAAACACACTGCGGACACCCGCGTCCTGGGGCCGTCAGCAGCTCCTGTCCCCTCTGCCGGGAGGACCCCATCGCGAGAGCCCTGCCCGCTGGCAGACCGAGCGTGTCAGAGCCCAAGAGGCTGAGCCAGGGGGGGCCGGGGGACCGCACATGCCCGGGACCCCCTCAGGGAGCCGCGCCAGCATTCGGGGAACTCGGGCTCCGCTGGTTCTCCGCGTTTCGCCGCGTCGGGCCCGGTGGCCTCGCACCGCGCAGCGCCCTCCGCCGCGCCAGGGCCGGGTGCCCGGTCGGGGTCCGGCCGGGGGAGAAGGGCGGCCGGCGGACGCCCCACGGCCGGAAGGGGCTTGCCTCGCCAGCAGGACGGGCTCCGGCCCGGCTCACCTTCAGGTCG…	ENSCGRT00015039046.2	ENSCGRG00015024124	Promoter-TSS	70
502	Chr4	NC_048597.1	134471651	134473153	peak_509	26.4281	4.724	1.10917e-16	TGAGTTTATAGTGGGAGCAGGGATTGACTGAGTACGGGATGAACCCCAGGTTCACGCTGGGATCTAGGTCCCAGCTGCCTGGAGTTTTATCCTAGGACAGGAGTAGGAGCTCTGACCACTTCCCGGCCCCACTCACCATGGAAGGCCAGTGCGTCAGCCGCTGCCATGATTCTTTTGAGGCGTCACCGCATTGCGCTGTGTGGACAGAACTGCATCAGTCCCTCAGCCCTCCCCAGGATTGATGCTTCCGCCTACAGTCCTGCCTGGAGCCTACCGAACACCTGGAGTGAGACCAGCCCTGGGCCAGGTGCACCCCGCCCTCCTCACCTAAGGCTACCTAAGCTGGCGTGGCCCATCCTCCGTGCGCGTGCGTGCGGCCAGCGTACCCGTCAGAGCCCA…	ENSCGRT00015057786.1	YIPF2	Promoter-TSS	-88
503	Chr10	NC_048603.1	1323091	1323628	peak_510	26.4098	4.723	2.67301e-08	TATTAAAAAGCTTTTTATAACAGAGAGACAGGCCAACTGCTGGCCCCGCCCCATTTCCTTTAAGAAGACTCATGGGCACTGAAGAAACTCCAACTACAAAAGTGGTAATGCTAGCCAAAGAGCAATCCTGCCCTTCACCTCAAATGCTGCAAAAGACTCTTCAGACCATGGACAAGAGGACAGTGGAATCGAAGTTCTCCATGAAGGGACCAGCTCCCCTTTCGTCAGCCATAACAGCTGAACACACATGTTTGCCATAACCTTGCCTTGGTCACTTAGAGGTCAGATGCCTGTCTCGTGACAAGGAACCAATCAGAAGTTAGTTAGTCACTAGAAAGTCAGATGCCTGTCTCGTGACAAGGAACCAATCAGAAGTTAGTTAGTCACTAGAAAGTCAGA…	ENSCGRT00015042784.2	SAMD12	Intergenic	-61694
504	Chr7	NC_048600.1	129430216	129431147	peak_512	26.3732	4.721	1.10917e-16	CCAAGTAGCTGAGGCTGTAGGTGCACCTCACCATGCCTGGTGCAGTTTAGTCTTAAGGGGTAGAGATTAAGAAACAGGACAGTCAGTGACTGGCCATTCCTCAGGAAAGTCTGCCAAACAGTTGGAGATGGATATTTAAATCCCAAGCTTGTTCATAGAGTCCTTAAATTTTAGGGTTTTACAGGTGGCATGAGTTTGCTTCCAGTTTACTTGGAGAGTCCCAGTAGTCACATGTGTCAGTGAGTCATGTCCTCTAGGGCGGGGCTGAGTCACATGCATCTGGGTCGTTAAAGTCTCAGAAAAGTCAGGTGGAGTTGATAATGTTAAGTAACCTAGGACAAGCAGGGTCTTTAAAATCACACACACACACACACACACACACACACACACACACACACA…	ENSCGRT00015009168.2	MFSD11	Intron	6956
505	Chr8	NC_048601.1	28848596	28849096	peak_513	26.3732	4.721	2.79254e-06	GCAGTCAGAAATTGTGACCCACATTTAGGGTGAGTCTTCCTACCACAAATGGTCCATTCAAGCAAACTTCCTCCTCACAGGTGTCCTAGCTGTTTAGGTTTTGGTTGATTGTAGATGTAGTCAAGTTGACAACCAAGATAAGCCATTGTACAATATCTCAAAAATAAATAAGTGGAAAAGCTAGGCAGTGGTGGTGCATGCCTTTAACCCCAGCACTTGAGAGGCAGAAGCAGGAAGATCTCTGAGTTCAAGGCTGGCCTGGTCTACAGAATAAGTTCCAGCAGGACAGCCAGGGTTACATGGAGAAGAAATCCTGTCGTGAAAAAACACAAAAAAGTGGGGGAGGGGTTACTGATGAAGACACCTGAAATTGATCTCTGGCCTCCACGTGCATATGTA…	ENSCGRT00015007728.2	PLXND1	Intergenic	-22216
506	Chr3	NC_048596.1	182139544	182141044	peak_511	26.3732	4.721	1.10917e-16	ATCCTGGCCTGCAGAAACTCCGCCTCTCCTTTATGCGGCGCTGTGGCCCGCGGCAGCAAAAGCAACGTTTTCTGAGGCAGCATGGAACTTGTAGTCTCTGTGTGCTTATACCCAGAGCGCTTGCGCTTTCGAGGCACGAGCCCCGTACCATCAGGATTCCGGGTCCTTGAGAGGGATAGTCCATGCGACAACGTTCCATTCGAATACATTTTTCTCTTCCGCTTAGGATGAGCCTTATCTCGAAAGTAATCAGATCTGAGCAGGATGTCTAGGTGCCGGGGAAAGCAGCCGGAATAAGCACGCCCCCGTCCCGGAAGTGAGCTGCTTTTGGCGCGGTGCATTGTGGGGGGCGTAGTCCCCCTTTCCAGGCGGTCCTTCGCGGCGTCCCCCGGGCCGACT…	ENSCGRT00015012728.2	CENPT	3'UTR	-4860
507	Chr3	NC_048596.1	183370623	183371748	peak_514	26.3367	4.719	1.10917e-16	GATAATGGGCCTCTCAGCATTAGGCCAGCCGCACCTGCAGCTCTGCTGGAAGCCGGGCAAGCGGTCGAGTAGGTGACCGAGGGACGTCTCCACGTCTCCAAAGAGACGGTGGATGCGCTCGGTGCACTCGGCACCGCGAATGAACGTCTTGTAGTTGGCGAAGGCCAGGTCGCGCGTCTGCTGCAGCAGCTGGGCCCGCTCCTCCGCCAAGCGCTCGGGCTCTCGTCGCAGCCGGTCTAGCCCCGAGCCGCTCAGCTCCCGGAGGTAGCGGCCTACGTCAGGTCGCTCACGCCACTGGGCCTCGGGAAAGCGGTCGCGGAACAGCGACGCCAAAAGTCCTTCATCTTCTACCTCCCCCAGCGCGGCTGCTGTGGCTGTCGCCGTGGCCGAAGCAGTAGG…	ENSCGRT00015047507.1	NIP7	Promoter-TSS	52
508	Chr2	NC_048595.1	23280457	23281932	peak_515	26.3002	4.717	1.10917e-16	CGCTTACTCCTCGGGTCAGCCTCTCCCAGCGCTCCCAGCGTCCCATCCCGTTGGGGCAGTCTTTCCCTCTCTTCCGGCCTCACACTGCTCTAACCCTCCTCTTCCCCTCTCCGGGTCCCCAGAAGCGTTCTTTCCATTTCCTGGCTGGAGGGACGGCACCAGATGCTCCTCAGAAGCACATCTCTCTAGGGACCTTGCGAGGCTCGGCCGTTGGAGGAGGCGTGGCCCTCGAATAAGTCCTCCGCTGCCCCACTCTCGGCGGGCCCGCGCGCAGACAAAGACATTCCAGAGCCCCCGCCCCCTCCGCCTGAGTGGGGGGGGGAGACACGTGAACCGCTAGCACCGAGTCACGTGGAAAACAAAAAAAAAGAAACGAACGAAGGAGGCTGGCGCCCGCGC…	ENSCGRT00015083780.1	KHDRBS1	5'UTR	178
509	Chr3	NC_048596.1	180720354	180721396	peak_516	26.3002	4.717	1.10917e-16	TTTTTCCTTTCTCCACACGCTCAACTTGGTGAGCACAAGACTAAGCGTTGAAGAGAGTCAAGGCTGAAGGCCAATGATTGAAGGAATGTGCCACAAGCCCACGCCACACCACTGTACTCCAAACGGAGCTGCATCTTGGGGGTCAGGAGACGCGTGGGCTTGGAGGCTCTCCGGCTGCCCTGATAGAGTCCTGGCCAGCAAGCCACAAGCAGGCAGTAAGGGTGGAGGAGAAGGTGGAACCTGTGGGAGGGGCACCGCCTGACCCACCCTGGCGCCCCAGGGCAGTACCCGGCTGCTCACCGAACACCAGAATGTTCTTGCCGGACGGCAGCTTGGACCTGGCACGGGTGGACACTTCGCTTAAGATCGAAGACCTACGGCGACAATGACAAGAGCGGT…	ENSCGRT00015006236.2	DYNC1LI2	FirstIntron	308
510	Chr3	NC_048596.1	158829290	158830340	peak_518	26.2819	4.716	1.10917e-16	TTAGTTGGTCTAAGCTTTTGGGCCGCTTCCAACTTCGCTATAGCTCACACCCTATAGGTCAAGGAAAGAAGTGATGTAATGCATATAGCTGGGCCTCTTTAATTACAATGGAATGGAGGGGGAGGGGCTACCGGCGGTGACAAGTTTAGCGCGTGACTTGGTCCAGGGATGCAGGAAACAAAAACATTACCAACCATTGGCTGCGTCCACCTCGGACTCCGGTCTCTAGCGCCAGGTCTGGAACCTGGGAGCGCACGTTTCCGGGGCAGGGGTGGCGCTGTCCCGCTGAGCGTCAGCCTTGAGCACACACGCTCCACGCAGGCTCTCGCGGGCAGACAGCGTCCTCCCCGCTGGGATGGGCGTGGGGCCCAGCGCTCCGCACACGGTCCCCACAGGGCT…	ENSCGRT00015021532.2	tbc1d9	Promoter-TSS	-169
511	Chr1.1	NW_023276806.1	161501757	161503164	peak_517	26.2819	4.716	7.32825e-15	TGAAATTAAAACATTTAGAATTATTTGTCAGGGCCTTGACAACCAGTTTCCCAGTTAGAAGCTTTGCCATCGAGTGCTTCTCGTTTGGAACAAGCCCCCCGATCACCAGGTCGACGGAGATGCGGCGCAGCGTCAGCCCGCCGCGCAATGCGGGAACATTGAATGAACAAATGGAACGAATGAATGAATGAGCTACGCCGGGGGCCGGGCCTTTGTTACGTCGCCCACCGGCGCAGGCGTGGTCGGTCGCACGTACGCTACTCGTGGACGCCGGACACCCAGTCTCGCGCAGATTCTGCCGCGGGCGAAGCAGCTCGGCGCTGCCTGGCGCCGCCTCCCCCAAGTCCCTGCCCCGCCGCGGAGCGTCACTTCCGCCACCCCCGGCTGGGGTTGGGGCGG…	ENSCGRT00015071702.1	UBE2N	FirstIntron	294
512	Chr2	NC_048595.1	413236666	413237654	peak_519	26.2637	4.715	1.10917e-16	ATCTTCAGAGGTGCTGATGGGGTGAATCCGGAGGCTAGAGCCCAGCTCCCATCGTTTTGCACCTACACTTTGGAAACATCCCTTACCCATCTCGGGGAGGAGGTACTCCAGGGACTGACCTCCGGGGACCCGAGGGACCCAGGACAGGAAGACTCCCTCTGCCTTCGGGAGAAGTTGACAAGGGCAAGTTGGAGTCGCGCGCGGGAGGTTACTCACGGGAATGGCTCGGCGTCCTCGCTCCTCCGCCCGCGCTCGCTCAAGAAGCCCCTAAAGCCGCGGTAGCCTGAGGGCAGCAGCCGCAGCTGCCGCCGCCGCAGCTAACCACCCGGGCGTGGCAGGGACTGGCAGGCGAGTTCACATCATCACTCGGCGACCTTGGATCTGCAGCGACGCCCGGTC…	ENSCGRT00015046939.2	STRADB	Promoter-TSS	-29
513	Chr3	NC_048596.1	24853423	24854460	peak_521	26.2455	4.714	1.10917e-16	TGGTCTCTCGGATAACAGTATTTCAACCTCCCCCCTCCTTCGATAGTTACCACCAAGTTTTGCCGTGAAATGGTGGTTCGGGGTCAGACTTAGACACGAAGAGAGAGAGAGAGACTCGCCTACGATTCAAAGAGGGAAGAGAAACCACAGAAGAGAAACGTAGTGAAGGAAAAAGGAAAAAAGCCAGCTCGAACGCGACAAGGAGTCACACTTGACGAGGAAAAGCCTTTCTTGAGCCATTTCGCCGAGTAACCCGAGCCCAAAGCGCCCGCCAGCCGAGGGGCGAACTCGGGAAGAGCTGCGTTGCTGCCCCGCGCTGAGACGCCAGGAGCCGGCAGCCGGCAGCCGGCAGCCGTGCCCACGCGCGCTCCCCGTTAGCTGGCCGGCGGCGACACCCAC…	ENSCGRT00015031663.2	BTAF1	Promoter-TSS	8
514	Chr3	NC_048596.1	164312127	164313601	peak_520	26.2455	4.714	1.10917e-16	GATTTTGCTCACTTCATTCTTAACAGATGTGATTATTGCCTGAAAAAGAATAGCTTCCCCCCCTCCAGCACCGGGAGTCTGTAGTTGGCATAGTCGGGTGTTGTGCTTTCTGTGGGGGTGGTCTGGACAGCCCTGGGTGGCACATGGTAAAAACAGAACCCTTCCATCTGGTGAGCCTGAGGTTGGGACTGAGCATCAGCCCCTCCCCAGGCATGGGTTTAAGGGTGGCCATTTTCTTTGCAAGCCTTCACTCAGGCTTGTCTTCACTCAGATATCACTTCCTTTCATCCCTGCAGGCTCCGAGGGAACACCTTCTCTCTGGAGGAAATTGAAACACTCAGCTCCAGTGACAGCAGACTCCTGCTATGAAGTCTCAGCCTTGGAGGCTTGGACTCTGGA…	ENSCGRT00015044587.2	CYLD	3'UTR	-8505
515	Chr5	NC_048598.1	191083062	191083742	peak_522	26.2273	4.713	4.32514e-15	CGGGGGAGGCCAGAGCCGGGTGGGGCGCAGGGCTGGCCGCAGTCGAGGGGCCAAGTCGAGGGACGGGGCTGATTCCAGTCAGGGGACAGTGCTGACTACAGTTCCGAGACAGGACTGGCCGCAGTCAAGGGACCCAGCTGGTTCCAGTCAGAGGAAGGGACTAGCCTCAGTCAGGCGACAGGGCTGGCTAGCTCCAGTCAGGGTCAGGGGCTGGCTTCAGTCAGGGTCAGGGGCTGGCTTCAGTCAAGGGGCCGGGCTGGTTCCAGTCAGGGGACGGGGCCAGGCCGACCGTCGCTCGGCTGCGGCGGAGAGTGAGGCTCGGAAGCGGCTGCGGTGACACGGCGACTGGCGCTGGAGCGCCGAGGGGCCGTCGGACGCCGCCCGGTCGGGCGAGCCGCC…	ENSCGRT00015078095.1	PPP4R4	FirstIntron	397
516	Chr3	NC_048596.1	217768127	217768952	peak_524	26.2092	4.712	1.10917e-16	GGAATCTGTTTCCACCTTGCTTGGCTAAAATCGGCACACGCATGGGATTCCCGGCCACCAGGTGCCTCCCCTGCCGGGGCTCCCAGTCCCCAGACCCGAGTTCTACCCTGAGCCGGGTCCAGATCTCAGTCTGGACTAGCCGGCGCCGCGTCCGCCAACCCGCCGGCCTCACCTTGGTTACAGAAAAGGCTCCACAATTTAGCGAAGATCAGCCCCATCATGAGCCCCGGTCAGGAGGGGGCTCCCTGGGCAGCGCTGGGCGGCAAGTGCCGCGGCGCCCGCGGTGGAGCCGAGCCGAAGCCGACCCGGAGCCGCGGAGCCTCAGAGTCCCGCGAAGCTTCGGTCCTTCGCGGAGCAGGGAACCGCCGCAGACTCCTTTGTTCGCGGCGCGCTGAGCCC…	ENSCGRT00015036461.2	ARL5B	Promoter-TSS	87
517	Chr1.1	NW_023276806.1	113461697	113462463	peak_525	26.2092	4.712	1.10917e-16	TTTTTTTTTTTTTAAGTTAGTGTTTGGGAATGCAGTCGGGAGACAGGAATCTTCCACCACCCAGCGGAGAAGCGAGGCTAGGGAAAGACCAGACTCCTGGATGAGGTTCTGCTTCGCGTGTATTTGGAACGCTCGGGAGGAAGGGCCGGCCACCTCACAGAACACAGCTCCTACCACTGCGGGAAACGCACACTGAGGCTGGCACACCCGCTGGCGATCCTGGTCATCGCCACACAATCCGGACTGTTGGACCGGAGCGCTGACGACTCCAGCCGGGGAGCAAGCCGCTGTCTAGCGATCTTCCGGACAGGGTGGCCTTCGCCCGGCCCGCAGTCAGGAGAGCCCACCGCCCAGCAACTCGGGGACGCGGCAGGACACCGGGGTCTCCAGCACCCGGCA…	ENSCGRT00015043132.2	Zfp267	FirstIntron	458
518	Chr3	NC_048596.1	742484	743546	peak_523	26.2092	4.712	4.68813e-10	GCCCGGCCCTTTTTGTGGCCGCTCCTTTCGCCACTGCGGGACACACCCATGCTCCCTGGTGTTCCGACCGAGAACGCGCCTGCGTACCACGGCCCTTTATCACGTCACGCCGGCCGGGGCGGGGCCGGCGAATGCTCGTCTAGACACCCGGCCCGAGCAGCGCGGGAGGTGGCCGCTGGTGCTGTCGCGCGGTGCGCGCGCGCGCCGAGGTGACTCACAGGCCCGCCCCTTTCGGCCCGGCTTTCTGGGCTCGCACCAACCACGTGCCTTCCTGGCCGCGCCCCGAGAGGCGCCTGTTGAAGCTGCTGTAAAATGTCGTGAGGGCCGTCGCCGCTTTGCGGCTGCCTCTCAGAACCAGAGCCCGGGAGTGCCCACGGCAGGCAGGCAGCGTTTCCTCCC…	ENSCGRT00015015660.2	CACUL1	5'UTR	164
519	Chr1.2	NW_023276807.1	192995842	192997578	peak_528	26.191	4.711	1.10917e-16	ACACCTGGAAAAAAAGAGAGCAGGGCGGCCAATCTGTGCAGAGCGGACGTCGCAATCCTGGTGAGGATACCCACGCCTTCACACAGCAAAGACTGGCGCAATGTCACAGAAAGCTTAGTTTTGTCTGGAGGAGAGTGCGTGACACCGCCCAGTCACTTCCGGTTCCGTAAGGTTCCTACCCTCAGCCTGCACTTTCAACAAAACCCTGGGTTGTGATATTTCCCTCCGGCACCTTTACACTTCCTTCTCTCTTTGTTTTTAACCCTTGTTGAATACCAACAGCAAGGCGCGTGAACGTCCACACGGGCGGCTATGACAAGAACGAGCGGGTAGTGGGACCTGGCGAAAGTGCGTGTCGGAAACACCGTGCGCTTTCTTCTCCCACCGCGACTTCTACGG…	ENSCGRT00015046063.2	PDE12	5'UTR	552
520	Chr4	NC_048597.1	84250462	84251582	peak_527	26.191	4.711	1.10917e-16	AGTATAACCGTGGGTGCTGGGAAATGCAGTTTTTTTGTTTTGTTTTGTTTTGTTTTCCTGACGGCACATGTCAGGCTATCTCAACACGCCAGGAAGTGGACTGGAGAGAGCGATACTGGCACCAGGCTGCTCTGCGGACAAGCGTGGATGGTGACCTACCCGTGCCCAGGAAGTCTTCCACTACGCAGAGAGGAACACGCTGAGCACAGGTTGTCTATGGAGCCGGAAGAACTTCCTCCCACTCCACACCATCTGGAAGAACAGTCTGTGCAGGCCGAATCAGGTCACAAGGAAAACCCACCCGAAGAGTCCCTCCAAAGTCATCTCTGGGGACTACGGAAGCGACCCCGAGAGCGGGAATCCCAAGTCTCCGTTCACAGGGGACCGGCCTGGGGACCT…	ENSCGRT00015054404.1	ENSCGRG00015017255	FirstIntron	383
521	Chr6	NC_048599.1	104530765	104531655	peak_526	26.191	4.711	1.10917e-16	AGTCTATCAAAAAATCAAGTAAATTCAAGTCTGGTGGGAGGCCATTCGTCTTGTCTTGCCCAGGTGGCCTTTCCACGCATCCAGGGGGCGCCGAGGTGAATCGACACCTGCGGTGACATCCCCGGCGCCTCGGTCACTCTCCCCGGGAACCCAGCTACCGGCTCCGGTCCCTTCTGGAAGCGGTGCCCCCTGCCCTTCCCAACTCTGAGGCTCAGATCAGGACGCGGCGAGGCCGTGCGGAGGGCCGGGAGCCAGGTGGCGGGTCCCGGGTCGCGTCGCCCGCAGCCGCGCCCAGGACGCTCCGCGGACTCGGGCCTGGCCGTCCCGGCGTCCCCAGGGCCTCCGACCCCGCAGCCCTTACCCTCAGGACGTGGTAGCCCTCCGTGCCGCCGCCTGGGA…	ENSCGRT00015004767.2	GORASP2	Promoter-TSS	306
522	Chr2	NC_048595.1	23831856	23832932	peak_530	26.1729	4.71	1.10917e-16	AACCCTAAGGCCCGACCTGCAGGTTCCGGGTGATAAGGTGCAGCTTCTCTTCAGGGCTAGGAGCATCCCCCATGGCTCCGCTTTCTCCGCTTCCCGCGCTCAGACGGCACCCGCGCCCTTTTCTCGCCCGCCGCCTCCGCCGCGTGCCGGGAACTGTCACGCCAGTCCCCTCAGGTTGCATCAGCTGAGCTCGTGGCTCCGCTGGCTAGGCCTGGATTCGCTTCCGCCCAGGGGTAGCCCGAAGTCCGGAGCAGCGGAGAGTCGAACGGATCGATGAAACAGGAAGGGGCGGGGCCACCAGGCAGGGTAGGCGGCGCGGAAGGCGGGGTTGGGAAGGCTGCCCAGGACGCGATCCTCTCAGGGGCGGGGCGGTTTCCTGCCAATCACTGTGTGCTCGCC…	ENSCGRT00015014223.2	S100PBP	Promoter-TSS	93
523	Chr1.2	NW_023276807.1	49393000	49394322	peak_529	26.1729	4.71	7.26106e-07	CATCCAGCTCCTCCAGGGCAGCCAGCTGCAGCAGCTGCCTGGGAAAGGTGGTGAGTTGGTTGTGGTCCACATCGAGGGTGCGCAGGTGGTTGAGGCAGGAGAAAGAATCTGGCAGATGCGCTAGCCGGTTGAAGCTGACATCCAGCTCCTCCAGGTGGGCGAGAGCACCCAGCTGGGCAGGCAGAGCTGGCAGCTGGTTGTGGCTCAAGTTGAGCTTGCGCAGCTCCCTTAGGGCGCTCACCACCTCGGCACCCAGGACTGTCAACCGGTTGTGGCTCACATCCAGCTCCGTAAGGTGATGGCCTAGCTCCGCCACCGCGGGGGGCAGCCGGGCAAAGCGGTTCCTGCGCAAGACCAAGACACGAAGGCTGCCCAGAGCCGACCCCAGACCTTCAGGCA…	ENSCGRT00015084077.1	MFHAS1	Promoter-TSS	50
524	Chr2	NC_048595.1	19698920	19700938	peak_531	26.1729	4.71	1.10917e-16	TCAGTCTCCTGTATCCTGGGCTGGGTTTGAACTTTATGTAGCTAAAGATGACCTTAAATTTCTGATCTTCCTGCCTTTACCTCCCCTAGTACTGGGATTACAGTTGTGTACCAGGCTGCCAGGTTTATGCACTCCGGGCTTCAAACTTGGGGTTTTGTGCTCGATGGGTGAGTATTCTACCAAATGAGTTCCAGCCCCGGCCCTGGCCGGCCACACTACTCACGTCATCAGAGTGAGACTCTTCTTCCTCTTCCTGCTGCCCTTCATCCTCAGGCTCATCCAAGAGGCTGGCTGGTGGATCTTCCAAGCGGGTTTCCTGGGGGATTTCCTCTCCCTCGGCAGTGTACACACGCTCTTCCTGCTCCACGGTCTCCGAGTCCTCGTACTCGAAGGGCACAT…	ENSCGRT00015026538.2	GPATCH3	FirstIntron	892
525	Chr5	NC_048598.1	3964312	3965631	peak_532	26.1185	4.707	1.10917e-16	GTCTCTCCTCAGAAACCACCATCTTCGGGGATTTGCAAAAATACAGGCGACAAGGGAAGAGGGTTACGAGGCCAACGGGGTAGGGCGGGGTCGGGGTGTGTCTGCGCGGCCCCAGCTGGTCTGGAACTCGGGATTCGCCCGCCTGTGCCTCCCGGAGCCCGGCGGCGGGGGGAGGAGGCTCGGCCCGGGCGATCGTACCCACTGCGCGTCCCGCAGCGCCAGCTCCCGGACGTCGTCGGGCAGCGCGGCCCCGAGCTCCCGCACGAAGCGCCCGCACAGCCCCATCACTTCCGCCACCGCCCGCTTCAGGGTGCAGCGCACTCGGAAGTCTGCGGGGGCGCGCCCATCCTGGTCCCGCGCCGGCGCCGGCTCCGGCTCCGGCTCCGGCTCCGTCTCACG…	ENSCGRT00015008494.2	NSL1	Promoter-TSS	-50
526	Chr4	NC_048597.1	11246644	11247662	peak_533	26.1004	4.706	1.10917e-16	TGCCTAGATCTTGCACTCGCTGGAAAGCAGCTCAGAGCCAGGTGCTATTGCAAGGGGCAGAGCGCGCAACACCGCGGAGAGAGCAGATCCCTGCTCAGATCCAGTCACACTGCGGCCAAGGCGGAGGACTAAGAGTCCAGGCTTCGTTGCTGGACGGGTCCCCAGCCCCGGAGCGCTTCCCGAGCCTCCTGCAGCCTCCTGGCAGCAGCAGCCTTGCGGTGCCTCCAACTCTGTGCTGGAATAAAAAGTTCCCGCGCGCCGCCTGATCCAAAACGCCTCTTTCTAAGTGACCGGGAGCTTCGGCTGCCAGCTCTGCGCGGACTTTCAAATCAAAGTGATCGTGAATTTTAAGCATCCGGAGCAGGCCAGCGAAGCTCTGTGCGTCTAACCAGAACAAGG…	ENSCGRT00015000960.2	ADAMTS1	5'UTR	281
527	Chr3	NC_048596.1	132384057	132385144	peak_534	26.0823	4.705	1.10917e-16	GGAGTTTGGTTCTTGTTTTCTATTTATATGACTCCATAAACTCCCTTTGCTACTCGTTAAAGCCGAGGCTGGAGCCCAGAAGAGGCAGCCGAGGCCTTCCGCATGCGCAGTAGCAGTGAGGATGCCCCGCCCTCTCAGGCTGACTCCCAGTCGTGCCGCTCCGCCTCCGGACGCAGCGCGCAGGCGATATGACGTCACCCGCGCGCCGCTCTTCCTCCCAGACTCTCGCGGGCGCGCTGTGTGCAGGCTTCTGGCGGTTACTGTGAGGTGGACGCGGCCGGCTCTCCGCCGCCTGGTGACATGCTGCAGAAGCCGAGGGGCCGCGGCCGGCCCAGCACGCAGGCCGATAGGGAGCGGGAGTGGGGAGACGCAGGCGAGGAGGCTCCCAGCACGTCCCGC…	ENSCGRT00015052671.1	FAM189A1	Promoter-TSS	339
528	Chr3	NC_048596.1	100081755	100082834	peak_535	26.0823	4.705	1.10917e-16	GGGGGGTAGTAGTGAAAGAACCAGAGCTGGGAAAGACACGAGGCCTCGTTGGGGCACAAGGCATGCACGCGGGAGGCCATACCTCCGCGGCCGGGCCCGCAGCGCTCCCGCCTCCCGGCCTAGGATGAAGCAGGCACGGGCCTCAAGCAGCAACGGGCGGCAGTCACCGCAGGCCTGCAGCAGCTCATCGGCCTCCACCTTCTCCAGGAAGTAGGCAGGCGCCAGCAGCGGCAGACGCACGTGCTCCAGCAGGCGACGCAGCTGGCCGCGGCGAGCCGGTGCGTCGTGGCGCACCCAGCGCATAGCCGCCTCGAACACGGCCTCCTCGCGCGCCACGCGCAGCGCGGGGTCGGCCAGCAGCGCCGCCACCTCGTCGGGCGTGAGCTCCAAGAAGTCGGC…	ENSCGRT00015021784.2	KLHL35	5'UTR	399
529	Chr1.2	NW_023276807.1	134485269	134486362	peak_536	26.0823	4.705	5.90201e-07	GCTCCCGAGGCCCACCGGCCCCCGCGTGCACGCACGGCCTCCTGGACCCGCCCCCCCCCCCCGACTCTCCCCCAGTCCCCAGGCCACCACCGTCGCTCCGCAAAGTTGCGGCCCGGGAGTCGGTACCTGCACTGAGCTCCAGGCTGACGCCGTCGCTACCCGCGCTGCTGCTGCCCGCGCCGGTCGCCGTGCCCGGGCCGTACCTGACGACGGCGGCGAAGGACGACGACGACGAGGCGGCGGGGGCCGTGGGCGGCGGCGCCGGAGTCCTCGGGTTGCTCGGGGCGCGGCGGGCGTGCAGGACGGCGACGACGAACGAGGCGGCGGCGGCGGCAGGGGCCGGTCTCTGAGCCGGCCGGGTAGACGGCTGGCGTCGGGAACGGCCGGCGGCGCGCGGCG…	ENSCGRT00015004770.2	BEND4	Promoter-TSS	77
530	Chr2	NC_048595.1	4418548	4419589	peak_537	26.0642	4.704	7.51623e-13	GACCTGACCTTGGAAGCCTTTTCGGAAACCCTTCTCTGACATAACTCCTGCCTACGAGAATGAGGGCCTACGAGAAATGTGCTCGTGCCAGGCAGCGCAGGCCCCTCGGGTTACTTTCTATCCTCGAGGAGGAGGCGGCGGCGTGCACACGCTTGGCCTGGATGCTGAAATCTTCCCGGTCTATGGCCTAGCGCTTCGTGCCCATCCACGCTCGGCCCCGGGGCTCGAGGCTGGGGAGGTCCTGCTTTCTGCTTTCTGGGCGGTGGCCTCAGCGGAGGGAAGGAGGGCACGAAACGCTGGTGTCTGGGTGGCACCAGAGACGCAGGGGTCCGACTGAGCTCCAAGGAGGCTGCGGGCGGCCTTGACCTTGGTGTCCCGGGACTCAGCGCGGCGGCCGCG…	ENSCGRT00015012711.2	DNAJC11	FirstIntron	492
531	Chr9	NC_048602.1	21177206	21178454	peak_538	26.0462	4.703	1.68267e-06	TCACTGCGAGCCTTGTCTCGGATCCACGCTAACACTTCCTCCTTGACCTGAGGTGAGATGGTCCAGCCTAGACTCTTCTCCAGGTAACATCGCATCTCCTCATTGAGGAGGCCGAACAGGAAGCGGACGGTGAGCGCCAAGAAGTTCCTTTCTGAGAAGGCATACTCAGCCAGCGCTCTCCTCACTGTCTCTGTGCCGTGCAGGGCGCAGTCCATGGCTGCGAAGAATTCTTGGAAGCTCAGGTGGATGAAGCTGTAGAATTTCTCACACTTGATGTCCTTCTGGAAGATGTTCACGTTGAGGAAGCTAGAGACGTCTGCTCCATCGAGGCCGTGTTTACCAAGGTCCTGCTCCTCAAATAGGATCTTCTGGTTCCAGAGGCCCTCTGCAGCCAGCGAG…	ENSCGRT00015017715.2	NLRP12	CDS	4164
532	Chr1.2	NW_023276807.1	100972542	100973984	peak_539	26.0281	4.702	4.2658e-14	ATAGGATACCGGGTTTCCAGAGCTGGATACTGGTCTTTAAGGGGAGATCTTCTTGGTGCTGGAGACGGCCCAGATTCCGGCTGGTGGCTGGTAAGGCCAACACGTACCACTGAGAGACTTCGCCCGCAGCTGCGCAAACTGAGCCAGGAGGCGCAAAGGCTGTGGGAGGGGCTAGAGGTCCTCCGGACTCCGGGGCGGGGCCTCGTGGGGCGGGACCCGGGTTGAGCTTAACTTTCAGGGTGGAACGCGGCTTCGGTAGCCGCGGAGAGGGCGGGGTCGGGAGAGCGGAGCGGCGCGAGCGTACAGGGCCGTACTAGAGCCGGGCGCTGGATGCTTCCAGATCCACCGCGGGAGCCGAGCGGCAGTCAGAGCAGCCGAGCAGCTGTAGCCAGGCCGAGC…	ENSCGRT00015001415.2	SLC35E4	Promoter-TSS	33
533	Chr2	NC_048595.1	373666458	373667869	peak_540	26.0101	4.701	1.10917e-16	AGGCTCTCCCAAACCTGCAACTATTAGATTCACTAACTAGTTCCCTTTGTCCAAGGTTGTTTGACCCAGGCTTCTATCATTGAAGAACTCCTGACAAATGCCCCAAAGTTAAAGTCAGAGGCTGGCCCAAAGCTGCCTTCTCACTGCGGAGTCCGTGCCATCGGGTTCTGAACCCGGGGCTATTGGGCAGCAGCAACAGTTTGGACACCAAGGGCCCGGGCTTCCGAGTTTCCAATTCTTGGGTGCTGGCCGCGTGGTTCAGATGCCGCTGAAGCAGATGTGAATCGGTTTGGCTAGGCAAGCAAACACGCCGGGACACAGCAAGAGACATACAAGAGACAGCCGGAAAGTCGCTGCAAGGATTTAGGGTTTTTTGGGGGGGGGATGGAAGGGGCGGAG…	ENSCGRT00015033410.2	HGH1	5'UTR	285
534	Chr3	NC_048596.1	155473058	155474239	peak_541	26.0101	4.701	1.10917e-16	CGGTTCGGCTGGGCCACCGTCCACCGAGGACAGTGGCATTTGCAGCAATATCTGAGGTTTCTCCCCAAGTAGCTGACCCCAGTCATGCTGCTGATTGATTATATAGCATGATACAGTTATGTCTTTCTTTCAGGGAAGCGATCAGAGTAAAACATAGGCTTCCTTCCAGCATTAGAACCCTTTCTTCTTGAAAACTCTCAATTTGAGGATCAAGAGGCAGGAAGGCCAATCCCAATTCCCTGCTAGTTGTAAAGAATACCCTATATGACGCCACGGGAGAGGCAAGACTAGGCAAGTGGAAAAACACTTGGCACATGCGCACCAACGTTGTTTACTTGATCCAGCAGTGGATGTCAGCGCCATCTTGTAATGGCGAATGTGAGTGCGGCTCCTCACAAC…	ENSCGRT00015083764.1	ENSCGRG00015030824	Intergenic	14651
535	Chr3	NC_048596.1	272055645	272056467	peak_544	25.9561	4.698	1.10917e-16	CTGTGCTGAGCTATTGTAGTTGGAGAGGTTGCCCCAGGCCCGGAGGCGGCTGTGGATGTCCTTAAAGCGAGGCCTCCGGCTGGGGAACTCATTCCAGCACTCAATCATGAGGGCATAGACCCAGGCGGGGCAGTCGTCCGGGCAGGGCAGTACCTGCCGGCCGCGGATCATCTCCACCACATCCTGGTTGGAGTACCCACAGTAGGGCTGCAGGCCGTAGCTGAAGACCTCCCAGAGGACCACGCCATAGGACCAGATGTCAGAGTCGATGGAGAACTTGCCGTACATAATGGCCTCGGGTGACATCCAGCGGATGGGCAGCAGCGAGTTGCCCATGAGTTTGTAGTAATCCGCCGAGTACACCTCGCGGAAGAGGCCCAAGTCTGAGATCCTCACATT…	ENSCGRT00015031150.2	ROR2	3'UTR	57722
536	Chr4	NC_048597.1	215715573	215717148	peak_543	25.9561	4.698	4.54988e-14	GCGCTCAGAGGGCATTCCGCCGCGGCGGCCGCCGGGGGCGCGCAGGCGCGGCGCCCCTGTTTGTCGGCCCCGGAGAAGGGAGGAGGTGCCGTCCAGTCAAAAGCCTAGCCCACCAGGAGCTAAACGGTCTTGACTGGGGCCGGAACAAGACACCAGTACCCCGCAGAGTCTCCGCGTGGATGGAGGAAGTCCAGCCTTGAGATCCACGCTAGCCCGGCCGCTGGGCCTACGGCGCCGGCGGACAAGCAGGCGGGCGGGCGGGCGGCGTGCCCGAGCGGCCCAGGGCCTAACCTCAGGTCTTCGGCCAGGGGCACAGACAGGCTCCCGCCTGGCAGCAAGGCTTTCTCTTCCCCTTGGAACTACAGCCGGACCAGACCGGAGCCAGAGCCCTCAGAGACC…	ENSCGRT00015018205.2	TMEM115	5'UTR	329
537	ChrX	NC_048604.1	1790740	1792339	peak_545	25.9381	4.697	7.14496e-14	GAGGGGGGGCGCAAGGCGGGGCGCTACTGCACCTAACCCGGGCTCAGCTCTATCTCTAGCCTACTGCGCAACAGCGCCAACTCGCCTACAATCAGACAGCACATTGCACTTTTAAGAAGATTTAATTCTTTATGAGCCTTGGGTCCTTTAAGAGGCTTGGGCCCAGAGGCGGAGACATGCGAGAGCGGGGGAGCGGTGACGTTTTCTGACTCCGCCCCCTCGCCCGACCGCCGCCATGTTTAGTTGTTACTTCTTCACACAAGATGGCGGCTCCCAGGGAGGAGGCATGAGCGTCCTGCCGTTACCGCTCCTGCCGTACAGTTGTCACTTCGGGGCCTAACTCCTCATCTTTCGAGCGGGTCCTGAGGGAAGGAGTCATAGGAAGGGAAGCGACGATTG…	ENSCGRT00015010056.2	HCFC1	Promoter-TSS	-217
538	Chr7	NC_048600.1	108171151	108172857	peak_548	25.9201	4.696	1.10917e-16	GGGTGGGGGCGACCGCACCAGGCCGGCCGCTCGAGCTTTCGAAGGGGGCTGGCTGTCTTTGGCAGCTTGGTTGGGGAGGCGACCCACACAGGGCGCTCCGAGATTTTTTTTTTTTTTTTTTTTTTTTTTTTTTTTTTTTTTTTTTTTTTAGAGCAGGGTTAACTGTTTTTTGGCAGCTTGGTTTCTGGGGGGGCTCTATAGAAGGCCTTTCGGGATTTCTTTATTTTGGGGAGGGGGGCGGTGGTCCCGACTTGGCCAGCCGCCTGCTGGAGGGGGGCAGCGGGGAGCGGGGGGATGCGAACCCGGCTCCCCCCACCATGATGAAGACGGAGCCTCGGGGGCCCGGGGGTCCCCTCCGGAGCGCCTCCCCGCACCGCAGCGCCTACGAAGCGGGCATCC…	ENSCGRT00015034662.2	PPP1R9B	5'UTR	734
539	Chr2	NC_048595.1	458125039	458125891	peak_550	25.9201	4.696	4.68813e-08	CCAGTGCGATGTGGGGGAAAGGGCCAAACTCATCTTAAATGTCAGCCCGGCATCCCTGGGGGTGAGTGACAGCAGGTAATTAGAAGCAATTAGTTGTGCCCCTGCCGGGGAACCGGGCAATTACCTTTCTCTCTGGCTTCCCCTTCCGTCCTTCCTGCTCGGATGGGAGCAGTAGAAGCGCCCTGCTCCCTCAGCGGCAGAACACCGAGCTGGCGCGGGGACCAAGGATGAGCTGAGCCGGCTTGGGTCTCCTCCTCCTGCCGGTGCAGCAGCGGTGCATTGTGGAGGCAGCGCGCGCGCCCAGCGCGGAGCCACAGCCCGGGACCGCGCGCGGAGAGCTGTCCGAGGTGCTGACCGTCCCGCCTGCGGCCCGCGCGCCCGCCTGCACCACTCCGCGCA…	ENSCGRT00015048707.1	AKAIN1	5'UTR	144
540	Chr2	NC_048595.1	395043751	395045049	peak_546	25.9201	4.696	1.10917e-16	AACGGAGCCTTTGGTCACGGCAGAAAGACTCTCAAAAGCCACTAGAACAGGTGAGAATCCAGAAGAGAGGGGCTGGGAAGGAGGGGCGAAAGCACAAAGACCGGAGAGGTCCGAATTCCCAGCCAGGCTGGTAGCACCGGTGAGCGAGCGGGAAATTGACTCCGCCTCACTTCCCTCGCGCGAACAGTGGCTCGGCCAGCGCCATTGTGGGCTCTCCCCACTTAGACGTCCAGCTCCTGCCGCCACCTTACCCGCTCGTGTCCCCGCCGGCGTGGCCGGCCGGCCGGACGCCGAAGCGTGGCCGGACGGGCTCCAAGGCCGAAGGCCTAGGCCGCAAGGATACACGTTAAGACGTTGTCCCATGTCCTGGAGTAGATTGGCCGCCTGCTGGCGGTAAGA…	ENSCGRT00015008688.2	CCNT1	Promoter-TSS	54
541	Chr6	NC_048599.1	75239243	75240247	peak_547	25.9201	4.696	1.44212e-15	CAACAGGCCTGTGGGGGGCCTTGTGGAATTCCCAGGAGAGCAGGTTCAGGTTGATAAAGAGCCTTGGGCCTGGGCCCCTTGAAGAATCCTAGGACTGTAATGGGGCGGGGACAGAACGACACTAGAGTGACATAAGTCCGCAGAGACCTCTGGCTAGTGGTTTTACGGTCAGGTTGACACCTCCAGGGAGGGCGTGGGGAAGGCGGGGCCCATCGCCTCCTGCTCGGTGAGGGAGAGACTGCGTTGGAGCTTCTCCTTCCGGGGGGATGCTCAGCCCCGCGGGAAAACGCAGAAAAAGGCTCTTGCCGCTTTAAGTGACTCAGGAAGTGAAAGGAGACCGCTGACGGCGAGGGGAAAGTGGAACCGGGGCGGCGCGGGCCCGCGGCGGCCGCGATCTTG…	ENSCGRT00015049584.1	TRIM44	Promoter-TSS	6
542	Chr5	NC_048598.1	127888097	127889671	peak_549	25.9201	4.696	5.54626e-16	GAGGCTGCAGTCTGGTGGTGACAGCGTTCCCATCTGCACAAGTTACCGGAGCGCTGGCCTCTACCGAGATCAAGGAGCTGATGCTCAGAACTGACTTTTTTTTTTTGGGGGGGGGGTTAGGTGAGAGCCCAAACCGTGGCCAGGCCTCCCACTGGCTGAGCAGAGGCCACAGGGGGTTTTTCGGCCAGTTTCCAGGGCCGCGACGACAAGAGCGGCATAGGGACTGGCGGGGTCCGTGCTGAGCGGAGCTCTGCGGGCTGAACCGTGAGGCACCGGGGCTGCCGCCCTGTGGCCCTCGGAATCCCCAGCGAAAGACGCTCGCCGTCCACAGGCTCCCGCCGTGCGGAAGCTCCAGCTTCGGACGCGCCCGCCGCGCTGCGCTCCTCTCAGGCCCAGCAG…	ENSCGRT00015062966.1	PPP2R5E	Promoter-TSS	-104
543	Chr2	NC_048595.1	319152214	319153303	peak_551	25.9022	4.695	1.10917e-16	GGCGGGTCGCGAGGACAGCCCAGGTAGGCGTGAAGACGAAGCTGGCCTCAAGCCTCTAGGACATTAATAAACATAGCCGAAGCCGCGGCAGCCTTACTTTCAGGGAACCGCGTCCTCTCGTGGGCGGATCGAAGCGAAGAAGCCCAGGATCTACTCCCTGTGGAAGGATAACGGCCCAGCCCTCCCAGCTCCGCCGCAGGCTTCTAGGAGGGCCCGCCTCCTGGGGACCTTCCTGACCGGCGGCGCTTCCGCGACGCAGCCAGAGGGGCGGGGCCGGCAGCCGGGCGAGCGACGTAGGCGTCCGGCGTACTGCCTGACCCAAAATGCCGGCCCGAGTTGTGGCCCGGGTTCCACCATTCGATGGAAACGTAGCCACGAAGTCCGGGAGGTCATAGGTGC…	ENSCGRT00015083082.1	AK6	Promoter-TSS	273
544	Chr2	NC_048595.1	178319458	178320060	peak_552	25.8842	4.694	6.223e-08	AGATACGAACGCTGCTCGTATTTTCCACATGAGGGGCATGAGGTTAGGTGCAGGTCGTCGACGGCCCCTAAGAATCTAATGGGGTGCCGGTGACGGCCCACCCGCGACTAGGGACACGCTCCCCGAACGCTCGGGCGACGACTGTGGCGTGACGGCAAGGCCCAGGCAGGCCCCGCACTTCCACCTCAGACCTTCCGATCTCAGGCCAGAAGGCCGCCTCCCGGACACGGCGCAGCCCCAGGCCGGGTGGATCGCGGCGAGCGGACAGCCGCCCGTCACCATCACGCACCTGGCTCGGTTACCGCGCACAAACCGCGACCCCAAGCCCGCAGACGCCCCTGGCCAGAGGATGCCGCACGATTGTGGGCCGCCGGGCCTCCCTACCTGAACGTCGTCTCC…	ENSCGRT00015034928.2	RPS14	FirstIntron	111
545	Chr5	NC_048598.1	101844648	101845768	peak_554	25.8663	4.693	1.10917e-16	AGTATGCACCGCAGGCAGACGGAGGCCCTCGCCCTCCACCCCACGCTCCCACCCCCCCGGTGCCCGACAAGCACCACACCGCTCGGAACGGCAGCGGTGACCACGTCCACTCGACACAGGAGGGAAACCGACAGAGCAAGGTCACGACGCTGGCGAGCGGCGAAGCCCGGGGCACCCCGAGGATGCGGAGGGCCCACACCCAAACGCCGGCCTTCTCTCCACAAGGAGCGCCGGGGGCGCCGCCGGACTCAGTTTCCCCGCTGCGCCGCCCGCTCACGTGACCGGTGGGGCGCCGGAGGGCGGGCCCCGAGCCACCTTTACCTTAGCGGCTCCCGAGCGCCGCGCACCCCGAGCCACCGACGCCCACGCCCCTCGGGGCACGGCGAGCCCCCCAACTCA…	ENSCGRT00015066091.1	SGTA	Promoter-TSS	-46
546	Chr2	NC_048595.1	458104500	458105547	peak_555	25.8483	4.692	1.10917e-16	GCACGTGTTGAAAACCTGCATCTTGTCTTTCTCCCCGCACACTCGGTCCTAGGCGCACGGTACTGTGAGAGAAACCGAAGGAAACTTGAGCGCTAACACGTTTGCGGGACACCTCCGTGCGTGCTGAGAAGGGGACACCAGAGGGAAAGGTGCAAACTTGAGTAACTGCGGGGAGGAAGCCCGAGCCGTGGGGTCTCAGAGGGCGGGTGACGCAGCCGGCCGCGACTCGGTGGCAAGTCCTTTAGAGTCCCTGGCCGAGCGGCGGGGCTGCCGAGCCCTGCACGGACTCCGGGGGCGGAACCGGGCACGCGGGAACCGAGCGGGGGCCGGCGGTCTGCTACCCGTTCCCTCCGGCCCCCAAGACACGCCATCAAGTCGGGGAGCCGCCGTCAAAGCCGC…	ENSCGRT00015059203.1	ENSCGRG00015034775	TTS	6023
547	Chr2	NC_048595.1	314049525	314050349	peak_557	25.8304	4.691	1.10917e-16	GGAAATCAAGACTCTGTAGCCCATGCTGGAGTTCATTCACGCCTGCCCCCAGACAGTCGTCCAAACCAATTGGCTTGCACTGTTCAGCTGGCTCCAAAGGTATTCGGGGTTGTTAACAGCTCTAGGCTTCATTGATTTCAAAGACTCCATAGAGAAGCTCTGGCTCCGGCCAGGGAGGCACTGGCGGGGCTCGGGGCTGAGGCGGACCGCGCACCTGCGTGCGGAGTTCCTGATTATTGCTCTCGGCGCTCTGGTACAGCCGCTCCGTGTGATGCAGCAGCTTCTCGACCTCCCGCACCTGCCTCTTGCAGCTCCGCAGCTCGCGCTCCAACTTCTCCACCTTCCGCCTAAGCTGCGCCAGCTCCGGCTCGGGAGAGGCGGGCGGCGGCGAAGGCGCCT…	ENSCGRT00015017110.2	aggf1	5'UTR	196
548	Chr9	NC_048602.1	9271932	9273081	peak_556	25.8304	4.691	5.54626e-16	GGTAGCACCCACAATGGTCTCAGGCCTCCCGGCATCATCAATCAATAAATAAGAAAATGCCCAGTATCGGGATCTTAGGGAAGCCGTTCCTCAGCTGAGTTCCCTCCCCTCAGGCAGCTCTAGCTTGCGTCAAGTCGACATAAAACTGGCCAGGACGAGCGGTGCAGCCACGCGGCCAGGGCCAAACCAAGTCCCACCTTTTGTATCTCTCATGGGCTCAAACTCAACTCTTTCCAGGCGTCTCAAAAAGGCTGCACCCTCGCAACTTCCGGCGTGGCAGCTCCCTCTTAGAGGCTCGTCAGGGAATGGCAGGGTCCACCGGAAGTCCCTGAGGCGGAAGTGACGTTCACCACTCTGCCGCCATTACCGGAAGCTCCCTGAGGTGGACTCCTCACAGCC…	ENSCGRT00015078397.1	ENSCGRG00015034671	FirstIntron	-8396
549	Chr8	NC_048601.1	46674752	46675346	peak_558	25.8304	4.691	3.33426e-16	TTGGCTAACGTTGGTGCTGATGAGAGTGTAGCATTCGCCTTGGCCAACATGTTGCGTGAAAACAGGAGCATCACCACGCTTAACATCGAGTCCAACTTTATCACGGGGAAGGGCATCGTGGCCATCATGAGGTGCCTCCAGTTTAATGAGACTCTAACCGAACTTCGTTTTCACAACCAGAGGCATATGCTGGGCCACCACGCCGAAATGGAAATCTCAAGGCTTCTGAAAGCCAACAACACTCTGCTGAAGATGGGCTACCATTTCGAGCTTCCGGGTCCCAGAATGGTGGTAACGAATCTGCTTACCAGGAACCAGGATAAACGGAGGCAGAAAAGACAAGAGGAGCAGCAGCAGCAGCAACTTAAAGAGCAGAGAAAGCTGATAGCTATGCTGGAG…	ENSCGRT00015025114.2	LMOD3	CDS	4959
550	Chr6	NC_048599.1	147537240	147538070	peak_559	25.8125	4.69	3.17687e-07	CCCGCGCGCAGGGCTTCCTCAGCCGCCGCCTCAAGGGCTCCATCAAGCGCACCAAGAGCCAGCCCAAGCTGGACCGCAACCACAGCTTCCGCCACATCCTGCCGGGGTTCCGGAGCGCAGCCGCCGCCGCCGCCGCGGACAATGAAAGGTGAGCCCGCCGTCGCCCGGGCTGTGCCCCGAGGGCGCGGGGACAAAGCCGGAGCCGGGCAGAGCGCGCTCCCGCGGGAGGGACGCCTCACCGGTCTCCGGGAACTCCGGGAACGGGGTCCCCGTCGGGCCGGGAGACCGGGGCTGCACCCTTCGCTGCCTCCACCGGCTGCCGGAGGTCCGGGGCGAGGCCCGCCGCAAGTGTCCTCTTGGGCATGAGGGGTCCTGCTTCATCTGGCCGAGGTGGGCATT…	ENSCGRT00015002839.2	ENSCGRG00015001194	Intron	520
551	Chr3	NC_048596.1	82407612	82409061	peak_560	25.7947	4.689	1.10917e-16	AGTCCTAGCCGCAACCCGAGACGCCCAGGGAGGTCGCTTTCGTCCCCGCCCCTCATGTAGTTCCCACCCAGTCTCCAAAGCCCCACCCCTTTCGGCTACGCGAGCGAAGCCTTGTCCTGATGATGCCTCAACTCCCATGGCTCTGACACCTCTGTATCAAGTTCCGCCTTCTGGCTTTAGCCCCTCCCCTCTCCAGGTTCAGCACAGTCCCCGCCCCCAGAAGCTCCGCCCTTCTCCTGAGGCTAGGAGAGCGCCGGCACCGCCCCTCGTAGGTGACCCTACCCCTGTCATAAGCTCCGCCCCGCCATAGTTTGCCAGCAATGGCCACGCCCTTCATCCTGTGCCCCGCCCCTCTCCGGGCTCCAAGGGCGCCGGCACCGCCCCTCGCTCCCAGAATGC…	ENSCGRT00015018499.2	NLRX1	Promoter-TSS	5
552	Chr1.1	NW_023276806.1	72489079	72489754	peak_561	25.7947	4.689	2.24905e-08	ATTTGGCTGGCCTATAGCCTCTGTGTTTCTATATAATTATATAGGGGGAGATGTGAGGAGCCGCACTCACATTCACCATTACAAGATGGCGCTGACATCCGCTGCTGGATCAAGTAAACAACGTTGGTATCCATGTGCTCAGTGCTTTTCCACTGCCTAGCCCCGCCTATTCCATGGCGTCATATGGGGTGACGAGTCATCCACCTATCCCAGCTGTACACGCATCGCTCAGAGTCTGTGAGCCTTTATTAGGGGACGGGATTCTTGGCTCGGGGTCTCTGCTCTGGTAAGCTTATGCTCTCCTCTCAAGACGCATTAAAAGCTTTACTGCAGAAGGATCCGAATGTCCTGTGTGGTCCTTGCTGGCGAGGCGATTGCGCGGGACAACATTTAAAAACC…	ENSCGRT00015080014.1	ENSCGRG00015037645	Intergenic	48262
553	Chr6	NC_048599.1	11719963	11721052	peak_562	25.7768	4.688	1.10917e-16	TGCGTCAGTCCCGTGTCCACACGCGCTCAGCCACGTTTGATCCGGATTGCATCAAGTCCTGAACCCGGGCGCGCGGTGCAGGTGCGTGCGCGCGGTGCCCCCACGGTGTCCCCTCGGTGCAGGTGCAGGTGCAGGTGCAGGTGCGCGCGGGGCACGCTCGGTGCGCGCGCGCGCGCGCGCGGGGCAGGACGCACGGTGCCCACGTGGCCGCGGTGGCCGCGGCGCCCCCACGGCACCCCCGGCGCGCTAGCAGTGACCCGCCGAGGCCAGCAGCGGCTCGGGCAGCTGCTTGAACAAGTTCCGCAGGGTGCTGAGCTCTCGCGACAGCTGCTCCACCTTCTTCTGCAGCCGCTCGTTCTCGGCCGTCAGCTCCAGCACCTTGTGCTGCGTCTCCAAGTT…	ENSCGRT00015070838.1	TEX52	3'UTR	920
554	Chr1.1	NW_023276806.1	260331831	260332414	peak_563	25.7589	4.687	4.29536e-12	ACCATTCGCTCTAACCAACGCTGCGCCTGCATCCAGGCATTACGCTGAGGGGAAGTGGAGGCGGGGGAGCGCGGCCCCGGGTAGTCATCAGACCCGGGCAGCCTGGATGACGCCCTTTCCTCTGGGTCTCACTTCCACCCAGGAGAGCCCGCCGAGTTCTGCAGACACCGGGTGAGCGGGGGCCGTTGCAGCGCCGTTTCCCCCCCGGACCCAGCCTTGTCAGCTGCGCTTAGACTCGAGACCGCGTCAATCCAGCCGTAGGCGTCTTCCTGGAGGAAATCCGACCCCAGCTAACCCCGACGCCAACCGCACTGAACTCGGACCACCCACCGCCCCCCCAGGACGTACTTAGGCAGGACGCGGCGGCAGCGTCTACTCGCGCCACGGCCACGCGGGCTC…	ENSCGRT00015053377.1	RRP1B	Promoter-TSS	-44
555	Chr3	NC_048596.1	159712159	159713855	peak_566	25.7232	4.685	1.10917e-16	AGAAAACATGAGTTAGCCGGCTGGTAGGCGCAAGGAACCGTGCCCTCGGGGAACGGACCCCTTCCCGGGTCTTCCCGCCGCAAAGGAAGATTACCACCCACCACCCGTGGCTGGCCCGCCAGGGAGTCTGAGAACCCAGACCAACCCAGGGGCTCGAGGTGCAGCGCGGAAAGTTCTTCCTCGCCAGGAGCTAAGTACCTTCTTCAAGGCGTAAATTCATGTCTATTGCTTTAAGGAGTCTCTGGCCACTGTGGAAAGCCCGGATGAGGCCTTCTGATTGGGCGTGGCGTCTCCGTGACGTCATCCCGGCTCTATTAAAAGAGCGCCGGCGCGCTTCTCCGGCCGGAATTTGTAGCTCTGGACCTGCTGGTCTAAGTTTGTTGTCTGGGCAGCAGCCGC…	ENSCGRT00015078093.1	ENSCGRG00015033383	5'UTR	6669
556	Chr2	NC_048595.1	376332351	376333555	peak_565	25.7232	4.685	8.43335e-15	GAGAATGGTTCTCTTGTTACCAACATGGCTTCTGGGCATTGGGTAATGCGCTCCCTCTTCTCCCTGCCCCGTGTCACAAAGGGACCTTTTGTTCCTCTCCCGGCCCCTCTCTCTGGCTCTTCTCTGCCCCCCACCCACCCCAACTCCCTCCTCCCCACGCCTCCTGCCCTACTCTGCTGCACCCCTGGGCTGCAGGAGTGACCGTGGCCTGGCCGTGGTGCCCTCCCTCTCCCAGGGCGCCCTGGGAGGAGAAAGGACCGTGGCGGCCTCGGCGGCCATTTTGAAAACTGCTCGCCTAGGCTGTCCGCGGCCTCTCTGAGGCTGCCAGCATCAGAGACGCCACTCCGGGAAAGCCTAGGGCTCAAGTTGATGTCCTGTGGCCCACTTTCCGCCTCCAGG…	ENSCGRT00015004018.2	PICK1	Intron	-13974
557	Chr8	NC_048601.1	55266514	55267659	peak_567	25.7232	4.685	4.43609e-16	CTTTTTCTGTTTTCTTGCATCATCTATCCTGCGTCTAGTTCACCTCTCGGTCTCCATCACTGAGGACCCTGTAACTGGTCGCTTCCATCCACCTTATTTGTTGCACCCGGTGGGATCAGAAGACCCTGAGTCACACCCTGCCTGCCCCATGGCTGACTGGCCAGCATCTTCCGGAAAGGCCAAATGGCTTTCTCTCCTTCAGCGTTCTTTATGGGAACGGGATAGGGGTGTAATCGGGGGACGACGGTCCAATATGGCGTGCTCCGGCTTCCGCACGATCCTCAAAGATGGCAGCCTCCACCTGGAGGCCGCCATATTTACCCCACGAGCTGCGGGGCCGGGGCCTGACGCGACCGGAACGTGACGCAGAGTGGAGGCGGGGCTCCTCCCCCCCCAACC…	ENSCGRT00015080963.1	RAB7A	5'UTR	146
558	Chr5	NC_048598.1	8089945	8090666	peak_568	25.7054	4.684	5.80764e-11	TGGCGATCAAAACGTTTCTCTGTTTACACCCGAGGGTCCAAGCCGGGAACTTCAGGCGGGACAAGCGTGTTCCGGAACTTTGTCACACCGGAACGAGAGGAGGAAGTTCCTTGCGTTGCAACCCGATTGAATTATCCCGAGGGGCACTTCCGGCGGGCCAAAATGGCCGCGACCGTTCAGGACTCACGTGTGCGCGCGGGGAAAAAGCTGAAGCGTTCCCTGAAGAGGAAGAAAAAGATGAAACTGGTAGCCAAGGCCGAAATGTCGAACCCGGAAGACGAGCTCAAGCACTCTTCCGACGGAGAAGGTAACGCGGCCGAGCGGAGCTCCCCGAGGCCCGGGCTGCGCTTCCCGGCGTTGGCGTCCGTGGGACGAGGCGCCTCGGCTCGCAGACGCCCG…	ENSCGRT00015013332.2	RRP15	FirstIntron	397
559	Chr3	NC_048596.1	54199342	54200262	peak_569	25.7054	4.684	3.33426e-16	CGCTGTCTACTCCGAGTCCCTGGAGTGGTCAGGAATGCTGCCAGAGTTATAACAGAGAAAGGAAGTTCTGGAGGGGAGGCCGGTTCATGCAGGATCGGACTTGGGGATTCCAGTTGTGCTATCCAGTCTAATCTCAGGACTGGCCAGCAAGGGCGAAGTCCAGGACACGCTGTAGTGTGGCAGGGCAGGAGCCCGAGAGACACGTCCCGCCCTAGGCAGCAGCCACCGCAGGCCCTCTCCCTCCGGGCGGGCGAGCGGGTCTCGCAGGGGATCTGGCGCCCTGCTGCCAGGCCGCGCCCCGCCCTCCCCACTACTCACGCACCGTGGGCTCCGTATCCCGAGTGATAAGCCATGGCCACGACGATCGCTCGACCTAAGGGCTGGCTGCTCTGAGTCGTG…	ENSCGRT00015027174.2	YIF1A	Promoter-TSS	48
560	Chr2	NC_048595.1	2370066	2371437	peak_570	25.6876	4.683	1.10917e-16	AGGCCGGATGTCTGCCTGGATTTTGGCCACCTGTAGGCAGACAGCAGCCACACCTCCGGCTGAAGGGCACTAGTGAAAGGAGTGGGAGTTCACGGTACCCGCCAGGCCAGGTCAGAGCCCCTTTGCAGCTGCGGATTGGGCCCAGTCCCCCTCCCTGCTGTCACACTGCCAGTCCCTGCCCAGTCAACACGACACAGGGGTTTGGCTGAGGTCAGCTACACCATGCAGAGTGGAGGGGAGGGAGCCGGGGCGGCCACCTGCACTGTCAGGGGCCGCCTCCAGTGCGAGCGGCAGACTTGCGGCCCTCACCCCACTCCTGGGGCAGGGCCTGTGGCGTTGGGGTGGGACGGGGTGCACGGTCTTGCGCTCCCAGGGGCGGAGCTGGGGGTCCAAGGCGCC…	ENSCGRT00015064291.1	SUPT3H	Promoter-TSS	-69
561	Chr4	NC_048597.1	176951286	176952609	peak_571	25.6876	4.683	3.05492e-10	GATCAGCCTGGTCTACCAGAGCTAGTTCCAGGACAGCCTCCAAAGTTCTCTGTCTCGAAAAACCAAAAGAAAAAAAAAAAGACAGGACTTGAGACTGAACCAAAATACTGCAGCACGACGCACTTCCGGGAGGCGGGTGAAGCTGGGGAGTCGCGTTGTGGGACGTCACTTCCTCCCGGAACTAGCGTACAGAACCACACAGGCTGCTGTCACCCAGCTCGCAGCCGCTGCGCTACAGACATGGCCCTGCCACCCTTCTTCGCCCCGGGCCGCCAAGGGCCGCCGCCCCCGCAGCCACCGCCTTCCGCTCCGTTCGGCTGTCCGCCCCCGCCGCTGCCCTCCCCGGCTTTCCCGCCGCCTCTTCCCCAGCGGCCCGGCCCCTTCCCCGGGGCAGCCGCC…	ENSCGRT00015065090.1	PDCD7	5'UTR	620
562	Chr8	NC_048601.1	17985063	17986044	peak_572	25.6698	4.682	1.10917e-16	GGGTGCGAGCATCATGCCGGGGCTGTTTTGAGTTGATTCTGGGTCCTCTGTAAGAGCAGCAAGTACTCTTAATTGTTGAGCTATCTTTCTGGCCTCTTAAAACTTTTTTTTTTTGTGGGTTGCAATCCACCACGTTGTGTTGACAACTCCTATTGGGCAATTCCATAAAAAGAACTGTTGGGAAACATAAAATTGCTAATTATGACAGCTCTGATTATGACCTGCTGATGGTCCGACTGCCCAAGAGGAAAGAGTCAAACAAGCCCCAGGGCTCAGGTCGGCTCCAGGCACGGAAGGCCCGCCTCCTCCCCGAGGGTTAGGAGGAGAAAGCCGGAACCGGAGGCTCGAGCGGTGACGCAGACTTCCGGTTTGGTGGCCCTACCGCGCGCGGCTGTCGCG…	ENSCGRT00015008283.2	ITFG2	Promoter-TSS	35
563	Chr3	NC_048596.1	18129790	18131875	peak_573	25.652	4.681	1.10917e-16	GAAGGATAAAGACCACTGCTCACCCTTCTTAAACTCCTCCAGCACCGTGTCCAGTCGGGTATCATTGAAGACGCAATGCAGGGGCCGGTTGTAGAAGCGGGTGACTGTGAGCAGCGGGGTACAGTCGTCCGGGTCCACAAAGGCCAAGTCTTTGACGAACAGAATGTCTACAATGTTGTGCCTCTGGTCGCCCTCATACACCGGGATGCGCGTGTAGCCACTGCGGAGGATCTCGGACACAGTGGCGAAGTCAAGCACAGCGTCGGAGCGCAGCATGAAGCAGTCCCCAAGGGGGGTCAGCACCTCCTCAACCACCTTGGTGCGCAGCTCCAGGGCGCCCTGGATGATGTTGAGCTCTTCCTTCACCAGGTCGCTGTAAGGGTCCGCGGCCCGCAGCGT…	ENSCGRT00015039105.2	CNNM1	5'UTR	669
564	Chr6	NC_048599.1	27322944	27324094	peak_574	25.652	4.681	1.10917e-16	CAGCCCGTCATTTAGATAATGGATATTTTCAATGCCGATCCCCTTGTTGATTTTCTCAATGTCTGCTGCAGCCATCTTCATGACTCCGACACACAGGGCATGCTCTTTCCCTTCTGCCATGACCGCCACGATGGTATCTACTGCAGCAGCGTAGAGCTTCGCTCCAGGAGATGTTAAACCTGGACACATGATATTTGCACCACTGAGCACAAATTTGATGGCTCCTTTGTCGACCTGCTGGTGTGGCAGGATAAACGGGTATTTGTGAAGTAATCTTAGCGTTGGATAAAAAGGTCCTTTTCTCTGCCTGAAAAACAGTAATTCTCCGTTGACTGTAAGGATTTCCATGTGTTCATGGCATCGCACTATTTTGACTGGATCTTTCTTAGGCATGATTTG…	ENSCGRT00015058495.1	ENSCGRG00015003676	5'UTR	146
565	Chr4	NC_048597.1	6869141	6869734	peak_575	25.6165	4.679	6.62217e-10	GGGTGTGCTGAATCCAGAGCATATGGACCCACGAGACTTCAGCTCATATGCATAGGAAAATACACAAATCAATCCCGAAAGCCAGATGCTCTGGGACACCAACCACAGGGCTCCCTTCAGAGGCCCCTGATGAGAACCAGCCCTCCGTTCTCATGTGCTCATCCATCTGAGCCCATGCCAGGGCTAGGGTGAAGGCCAAATGTTCCTTTTCCCTTCTTCAAAGCCATGTGCCTGGGCCGCAGGAATGGCTGGAACAGTGAATGGAGATTACACATACATACACACTGGCAGCCTGTGGCCCGGATGTGGCCTGTAGGCATGTTTTCTTTGGCTTGTTCGGTGTTTTAAAAGTTGGAACATTTCACTTTAAAAAAAAACCTGGATTTCCAGCATCTCAGG…	ENSCGRT00015059847.1	ENSCGRG00015035734	Intron	31811
566	Chr1.2	NW_023276807.1	104591519	104592471	peak_576	25.5987	4.678	1.10917e-16	AGACCGGACACGTTGGCACACGTCTTTAATGCAAGTACTAGGGAGGCAGAGGCAAGCAGATCTCCGTGAGTTCAGGGCAGGCCTGGTCTACATAGCAAATTCCAGGCCATATGTCACTGTGTCTCAAAAAGCAAACGCTTTCCAATCTATTCGCGTTCATCCCACTACGTTCCCACCTTGCACAACCAGTTCTTTCTTCGGCTCCGTAAGAGGGTAGTGACACTTCGCTTTCGGGATGACGGTTCTGAGAATCAGGTCGAGCTGCGGGACTTCCGGTTGAGAACCCAACGCGGGGCCAGAGAGGAAGGCCAGCATTTCCGGATTGTCGTGGACGAGGCTTTGGGAGACGCGGTCCCACAGAGAGTCCAGGTCAGCCGCGAAGCCTCCGAGGCCTGCCCT…	ENSCGRT00015041950.2	TRMT44	5'UTR	484
567	Chr5	NC_048598.1	102178632	102179541	peak_577	25.5633	4.676	2.69153e-09	AGGGCGGGGCGGGGCGGCTCCTACCCGCTGGAGGAGGTGCTGGGCAGCGTCCTCCGCAGGCCCGCGCCCGCCGGGTTCAGGTCGTAGGCCAGGTAGGCCCTGGCCCTGCAGCTCTCCCAGGGAGAAGTTGGGTCCCGTCCCGGTCACTACAGGTGCTGGGGAGGACGCCGACAGGTCAGCGGGAGGGGACCCGAGTTCCCCACGTGACCGCCCCGCCCATGGACACTTACTGCGGGACACCTGGATCAGCTCCGTGACACTGAACACGCCGGACGTGACGAAGCTCTCCTGGAAGTCCGTGGTGTCTGCAGTGGGCGGGGGTCAGGGGTCAGCAGGCCGGTGGCAGCCTCGGTCCTCCACACCGCAGCCGGGAGCCGACCGCGACGCTGTGACAAGTCA…	ENSCGRT00015053508.1	SMIM24	Intron	15352
568	Chr4	NC_048597.1	101082418	101083381	peak_578	25.5633	4.676	1.07647e-14	CCGCAAGAGGTCATTGCCTGCGAGCCTCTGCAGGTGGGTGTAAAGCCCGGTGGGGAGGTGGGCGGGGCCAGACGGAGGGAGGGCGGGGCCTGTATTGTCCGGCCCGCGGGGCATGCCGGGAACCCCGCCCCCAAGATGGCGTCTTACTGACAGTTGGCTGCGGAGCGGCAGAGGCGGATCCTGCTCGTCAGGGCGGCGGCAGCGGCGGCGGCGGCGGGGCTGGGGTCTCCCGGGCCGGGGTTGGCGAGTGGAAGGGATGCCGGCGCGGAACGCCTAGGGCGTGCGCGCGCGGGCGAGGCGGGGCGAGGCGCGGCGAGCGGCCATGGGCTGCTGAGGCGGCGGCGTCTCCGCAACGCCTTCCTTTAGCCATGGGTTCGTCGGCTGCCGCGGCAGCGGCGG…	ENSCGRT00015043320.2	HECTD4	5'UTR	312
569	Chr1.1	NW_023276806.1	197485553	197486542	peak_580	25.5455	4.675	1.28233e-11	CCCCAGCACTCGGGTGGCAGAGGCAGGCAGATCTCTGTGAGTTCCAGACCAGCCTGGTCTTCAAAGAGAGTTCCAGGACAGTCTCCAAACCTACAGAAAAACCCTATCTCAAAAACAAAACACAAAAATAGAATTGAATTCAGGACTGGGTGTGGCAGCATGAGTCTGTAATCCTAGCTCATTGGAGGCTGAGTCAGGATGACTGCTGGAAGTTTGAGGACAGCCTGAGTGACATAGAGAGCTCCAGGCCAGCCTGGACCACCGAGGGAGACCTTGTCTCTCAGAGACACTCTGCAACTCTCAGAACTCAAGAGGTGAGGCAGGAGGATCAGTTCAAGGCATTCTTCAAATGTACTGGAAGTGGGGGTCCATCCTATGTCAGGAGAAAACCCGCTCCAA…	ENSCGRT00015070137.1	ENSCGRG00015037727	Intergenic	-9130
570	Chr5	NC_048598.1	181378378	181378940	peak_579	25.5455	4.675	5.45758e-08	CTGCCGGCGCCGCGCCCCCCGACGCCGGAGTTGCCGCCCCGCCCGCCCGCCCGCCCGCGCCGCCGCCAGCTGCCACCGCCGCCGTCGGCCCCATTTATGGCAGCGCGGCCGCGGGGAGCGGCCGGCGCGGCAGGCGGAGCCGGGAACCCGCCCCTGCGCTCACCTCCGCAGCACGCGCTGCTCTCCGCTCGCACTGCGAGCTCTGCCGTGCGGTTCGTACCGCATGGAGGAGCTGCGAGCGATGCGCCCCGGCCGGGAGGGCGCGGGGACCCGGACGGCGCCGGGCGGGGCGCTCACCAACTTGGCCGGCAGGGCAACGCCTGCTGCTCGCCCCGCCCCGGAGAGCGAAACTCCCGGCTGGGGCAGGAGGGGGCGGGCCAGGCGACTTCCCGGAGCTGC…	ENSCGRT00015079329.1	zbtb42	Promoter-TSS	64
571	Chr3	NC_048596.1	277238626	277239457	peak_581	25.5278	4.674	2.46037e-11	TGCGGGCCCGGGCGGGCGATCGATGGCTCGGCTGCCGTCTCCGCGTCGCCGCGCCGCCGCCGCCGCCGCCGCTTCCTCCTCCCGCACCTCCCCCACGTCCGTCGCCGGCGCCGCGCAGGGCACGCTGGGTAACGCGCTGGCCGCCGCGCCGACTCAGGGGCGCGGGGCACGCCGGGAAGCCGAGTCCTCGCCCGCCTCACGCCTGCCGCCGCCGCGCGCCGCCGCCGGGCTGACGAGGGGCGCGGGCTCCTCCGGCTCCAAGGCAGCCGCGGCGGCGGCAGGGGGAAGGGGACAGCGAGTTAACTCGGTTCGCTTCATCGCCCCCGCTGCGTCGGGAGCCGCTCCCCGGGGTCTCTGCGGGGCGCCGCCGCGGCGCCCTGAAATGACGTCACGGCCGGC…	ENSCGRT00015025530.2	UBQLN1	Promoter-TSS	-305
572	Chr2	NC_048595.1	454571031	454571744	peak_583	25.4748	4.671	2.05116e-08	GCCGAGAAGCGTCGTTCCCGGTGCCCGGGAGCTGCGAGCGCGGAGTGCCGAGCTGGCGCGCCCACGACGCGGGGGCCTCACGGCGTTCCGAGCGGAATTCCGAACGAGAGGCCGTCAGGAAGGCGCCGCGGCCCTCGGCTCCCGGCATGCTCCGGGCGGCGGGAGGGCGGGGCCTGCGCGCGGGGGCTGCTGGGAGCGGGGAAGGAGGCGGCGGTCCGGTCCGTTGCGGGCGGGCGGGGTCGCTGGCTTCGGGCTGGCCCCGGGGCGTCTCGTCGGCCCTGGGAGAGGAGGAGAAGGGTTCCGCGGGCCCGCGTCCCGGTGGGAAGGCGGCGGGGCCCTCCATCTCGGGCCTCCCGGGGTTCCAAGCCGGCCTCCTCCCTCCCTCGTCTACCCGCAACC…	ENSCGRT00015032054.2	VAPA	Promoter-TSS	-647
573	Chr5	NC_048598.1	123504194	123505139	peak_584	25.4572	4.67	1.10917e-16	CATGTCCTCTCTGCTGAGTACCGAATGGGTGGGAACTTTGTCAGGGTCACAGTTTATCCTCTGTACTTTGTCTGCTGGGCATATTGTATACTGGAGTGGATGATCGACTCCCAGCCTGGGTAAGCGAGCAGAGCTGGTGGTGGTTCCAGCACCAAGCGGCCAGCAGCAGATTTGGGATGAGCTGCCTAGGAAAGTGTGTTGCACACGCAAGTTGGAGAACCATCTACAAAGCACTTCCCCAGCTCTTTGAGCCCAGTTTGGAGGGTCCCTCACGTGCTGTTCGTCACACTGGCCACTGGAGGGCACTGTTGCCACGCCCATCGCCCGCTGCGCGGCGGGAAAGGCCCTGGGAGGCCTGCTGGGGGAGAGCGGCTGGGCGGCCACCGTTGTCAGCAGCCG…	ENSCGRT00015083476.1	ZFP36L1	Intergenic	-16967
574	Chr2	NC_048595.1	441477535	441479740	peak_586	25.4395	4.669	1.10917e-16	TGCCCCTAGGATAGCTCCGCTGGACATCCCCGCGACTCCTCCAGCTATTCCCGCGGAGGTCGGACGGGGGCGCGGCCTCGTCCCCCGGGTCCCGGCGGGAACTAGGAGCTGGCCCGCCCCCACTCCCTCCCGCCGTCCCCGCTGCGCGCGCCGCCGACCTACCGAGCGACGCCTGCACCGCTTCGGCCGCAGAGAAGGCGAGCAGCGAGCCCTCCTTGGCCAGGAAGGCTTTGCCGTCCTCCGCATCGGCTTGAAGCGCCTCGGCTTTGTCGAAGTTGCCTCCTCCGGGTAGTGGCTGCGGAGCGAACTTGCGGGCGGCCGCCGCCTCTTGGTGCTGGGGCGACGCCGAGAAGCCGCCGGGCAACGTGGCCATGAGCGTGGAGGTGAGCGCCATGCCCT…	ENSCGRT00015021493.2	GBX2	Promoter-TSS	-421
575	Chr1.1	NW_023276806.1	256288919	256290054	peak_585	25.4395	4.669	1.10917e-16	GGCGCCGGGAGGAAAGGCGGCGGGTGAGGACGCCTGGAGTCAAGATGGAGGGTGTGGACTGCTCGGTGGCTCTGGCCGACTCTGCCGCCGGCTCCCCGCGGGACCTGAGCCTGGTGCCGGAGCGGATCCAGAGGCGCGAGCAGGAGCGGCAGGTGGAGGCGGAGAGGCGCAAGCAGAAGCGGCAGGGCCAGGAGGTGGAGGAGGAGAAGAGCGGCTTCTTCGCCGCCGCCTTCGCTCGTGAGCGCGCCGCGGCCGAGGAGCTGCTGCGGGGCGAGGCGTCGGCCGAGCGGCTGGAAGAGGCGGCCGGCCGGCTGCAGGGGCTGCGGAAACTCCTTAACGACTCGGTTCTGTTCCTCGCGGCCTACGACCTGCGGCAGGGCCAGGCGGCGCTGGCGCAGC…	ENSCGRT00015028372.2	TBCC	3'UTR	557
576	Chr1.1	NW_023276806.1	58463972	58465016	peak_587	25.4219	4.668	1.10917e-16	GCCACACCAGTTCCCCCACTGCTGCCTCCACCTCTCCAAGACCTGCGCCCCACGCCCAACTCCTCTCCGGGACAGACGAACCGATCCGGGTGTCAAAAGCCGGGCGCGCCGCAAGCCCCTGCCGCCTTCCCGGCCACACTCGCACCTCGGCCCGCTCGCTGCTCGCCCGGGACCCCGCAAACGCGGAACCGGAGACGCTAAGCGACGCCAAGATTCGAGGCCCGGAGGAGGCAGCTTAGAAAGCGCAGCCCGCGGAGACTAGAGCCAGAGGGATAGTCTCCCGGGCGCCCGGTACTCACCGCGCGCGGGGCCCGCGCCGCACAGCCAGAGCCACAGCAGCGCCCGCAACGCGGCGGGACGCAGAGAGGGCATCTTCTCGGCCACCGCCCGCGCAGATCC…	ENSCGRT00015056160.1	NOTCH2	Promoter-TSS	80
577	Chr1.1	NW_023276806.1	254883866	254885560	peak_588	25.4219	4.668	1.10917e-16	ACAGTGTGGCCTTTTCCCAGAGGACTTGGGGCTCAGAAGAAAACGGGAGGGACATGGCTACAGTCCCGCTGAGCTGCCACCAGAGTGAAGCCGACTGAGGTGCGCTGAGCGCGGGCGGAGAGGTCAGCGTCTCTCCCTCCTCCTACCCTACGGGGGTCGGTGCTGGGACCCCATAGGACGGTGCGTGCGGGCTCACCCTTCACCTGCAAAGGGACCGGCCGTCGGCAGGCCCTCCTCCTCGCAGGGAGAGGTTTGAGACGAAACCGCGGTAGGCGGGAAGCAACAGGCGAGCCCCGACGCGGAGCCAATCCCGCCAAGGCCTTTGCGCGCACGCTCTCAAGATGGCGGCCCCCACCCCTGAACGGGGCGGAAGCGAGCCTCTCTAGCTGGCGAGCTGAG…	ENSCGRT00015040283.2	NFYA	Promoter-TSS	52
578	Chr7	NC_048600.1	119221426	119223204	peak_589	25.4043	4.667	1.10917e-16	CTGCTTTAGACTCTTTCAACCCGATTGCACACAATTCTCCAGATCCCACGGAGCCTACATCTCTCAGTTACTCAGAAGCCGTGAGCCGCGGAGCCCCGGGACTCTTGTAACTGCTCGAGCGCTCCACCGGAGAGCCGCGCTCACCCTTTCCCCGACCCTGCCTGCCCCTCTCTCTCTAGCCGAGGGACCCCGGCCTGGCGCGCCACCAGCTCGCGGCAGTTCCTCCTGCAGCGTCCCCGGAGCCGCCCGTCCAGGGACGACTCCTGCCCGCCCTCACCTGCGGCCCCGGGGAGACCCAGCAGGCGCCCTCGCGGCGGCGCCCGCCCGCCCGCCCGCCCGCCTCACCTGGTACTGCGCCGCGGGGCCCGCGGGGCCCATGGGGCGGAAGGCGGCGGCCGC…	ENSCGRT00015036218.2	SMARCD2	FirstIntron	569
579	Chr9	NC_048602.1	19751041	19751860	peak_590	25.3867	4.666	2.80543e-12	GAACAAGGCAGTGTGTGTAATAGATCCGCATATGAACTTTTCAAGCTCCCTGTCTGTTTAGGTACAAGTGGCTGTTCCAGGATACCTGGTGCTGCTTCTGTCTCCTTGACTGCAGACATAGAGTGGTTGAATCCTCTTCTGAATCACAATTTGTTTGTGGAACTGGAGATCTGCCTCCCCTTAAGTCACCCAAATTGGATAAGTTTGGGTCCTCAATGGCTTGAAACATGCAGTATCCACAATGTGTGTACTGGTTGCATTGAGAGGGGTATGTCCCGCGTGATAGTCTTGCCGGCAAGAACCACACAGGACATTCGGATCCTTCTGCAGTAAAGCTTTAATGCGTCTTGAGAGGAGAGCATAAGCTTACCAGAGCGGAGACCCCGAGCCAAGAATCCC…	ENSCGRT00015051194.1	ZNF573	Intron	9045
580	Chr1.1	NW_023276806.1	232966753	232967869	peak_591	25.3691	4.665	1.10917e-16	TTTGGAGCCTGTCCTGGAATCGCTGTTGTAGACCAGGCTGGTCTCGAACTCACAGATCCGCCTGCCTCCGCCTCCCGAGTGCTGGGATTAAAGGCGTGCACCACCGCCGCCCCCATAAATAAATAGAGCGCCCGTCCCCGCCGCTTCACTTCTCAAGCCTAGGACTTCGGTGCACGACCCACTGGTTAGATCGAGTCCGCCTTCCTGCCAACCAGGAGTCCGAGAGTGAGACTTCCGCCCGCTTTGGCGCTGCTGCGTCCCCGGCGCTTCGTGCGGCAGCGCAGGGAAGCCGCGAGAATAACACTTCCGAGCGCCAAGGACCATCCACGAGGAGCCGAGCGCGGACTGAGCCTCACAGGCACCCATAGCACACTTCCCGGCCGGCCTCAGCGGAAGTCC…	ENSCGRT00015065209.1	ENSCGRG00015014230	Promoter-TSS	244
581	Chr2	NC_048595.1	412067154	412068146	peak_592	25.3515	4.664	4.04576e-13	TAAGCCAGGGTCCCCGGGACACGGGACGCGGCGAGGCCTGAGCAGCCGGGGTGGAGGTGGTCGAGCGGCCGCGCACTCCGCAGCCGGGGCTCCCGGAGGCCGCCTCCCGGGGTGCTGGGTGTGGCCCGCTCTCGGCGGACCGGACGCGGAGGTCGCCGTCCTTGCCTTCCCCGGGTGAGCGGGTGGCGGGCAGCTGAACGTGGACCCGGCCGGCCCTGCTCCGTGCGGGCGCCCCCCTGCGCTCCAGCTCCGCGCTGCCGAGCTGTCTGGCCGGAGCGGGGCCGCAGGTCCCAGGCACCCCGCACCCCTCGGCGCCCGCCGGATCCGGTCCTAAAGCGTTCGCGTGCGCGCGGCGAGGGCGCGCGGGGCAGGCGGGTGCGGGCGCCAGGGCCGCGGGAC…	ENSCGRT00015068516.1	SPATS2L	FirstIntron	833
582	Chr5	NC_048598.1	134184862	134186768	peak_593	25.3515	4.664	1.10917e-16	GTAGGTCCCTAGGGAGAGGACATCACACCCAGGACACTCCTGCTGCTTCAACTTCCACATCTTTTTGAAGACATGGTAAAAGTCTGGGGCTAAGTAGTGGTCCTCTTCCAGGAAAAGTATAAGGCCAGTGTAATCCTGAAGAACTCTGACTCTCTCCCACACAAAGTGCAGCTTCCACCACCAATGATGTTTGGTTTGCGAGAATTTGGCCTCTCTGTAATGGCCAAAGGAGTCAGGGTATTCGGCATTGATGCACCCCAACTTCAGAGCTGCATTCTTCTTTAGGTCTCTGGGGCAGTCTCTGGGGTCACTACCCGGAAACTCACTCGGGTACAGCTGAATGCTGAATGGAAAGAACACTTGCAGAACCGGGCAGAAGTTCACGCTAGCTATCATATG…	ENSCGRT00015041632.2	ENSCGRG00015025736	Promoter-TSS	8
583	Chr3	NC_048596.1	6192841	6193930	peak_594	25.3164	4.662	1.10917e-16	TGGGAATTCAACACCAGCCCCTAGATGGTTTCCGTGCAGGAGGGCTCTTTGCATTTGCAGCACATTTGGAGACTAATAACTACCTAGGACCCAGTCAGGACCTCCGGGGCCGCCAGCATCGCCCACAGCAGCCTCGCTCCTGGGAGAGCTGCTTGCCCAGGCGGCGTCCCCGGCTCTCCAGGCCGCCCGCGCCCGGCCGGGCAGGGCACTCACCGGGAGGGAGCCGAGGGACCCTGGAGATCTTGCTGGTGATCTCGGCAGTGAGCACTGCGAAGTCCTGCTCGTAGCCTTCGAAGTCGGAAGACATGGCAGCTCGGAAACGGCCGGCCGGAGCCGGGGTCTAGCTCAGGGCAGGACTCGGGAAAGGCGCCCGGCCTCGGTGCAGGGACCCCGGGAAGA…	ENSCGRT00015028039.2	ENSCGRG00015017282	Promoter-TSS	-10
584	Chr7	NC_048600.1	83248726	83250350	peak_596	25.2989	4.661	6.66807e-10	CCCTATCGCTGCTCTCCCGCGCCGCTCCCCCAGCCCCACATTCCAACAGAACTTACGTCTTTGGTCTTCGGATCGAACCAGTGACTAATGTCCTGGCCTGCAACTTCCAGAATGGGTTTCAGCAGGAGGTCTCCTGCAGAGGGGGAGCGGCCGTTTAACCCGGGCGCCCAAGAGCCAAAACCAGCTCCCCCGCCCCTCGCCCACGCGCGCCCCCTACCTTTGAACTCCTGCACCAGCGGCGTCAGATCGTACACAAAGCCCAGGTAAGACACCCAGAGGTCCTCGGGCTGGTTGTGCTCCGCTACTTCGGACGGCGTGTAATACCGACGCTGAAAATAGTCAAAGTCTGGCCCCGCCACTAGGCCCCGGCGCATCATGGCTCCTGTTCTACAAGGCTGC…	ENSCGRT00015077799.1	CYB5D1	Promoter-TSS	-236
585	Chr1.1	NW_023276806.1	13253006	13254258	peak_595	25.2989	4.661	1.10917e-16	GCACGAACCCCACTCAACTACGCCAATTTTAATCATGGGTGCAATGCAATAAACCTTACAAGGGATAAAGTACGGCAGAAACAGGGATCTGAAGCAGAAACGACCTCAACAACTTGCTCTCAAGTTCGCAAAGACGGTTTTCCAACAGCACTACCTACGGTGCTAAGCAAAGAACGAGTTACTGTCTTTAACGTGAATCCACGTATATGATCTAAGTGGCGCTTATCTGACTTTCTGGCAAAACTCGTAACTGGAGTAAGAGAAGAAAGGAAGCGAGCGCATCGTGCCTCGGGTCACAAACTCTAAGTAAGGTGCCTGTGCCGTTCCGCCCGGTCTCAGCACAGGCGTGCGAGGCAGCCGCTGACTGTTTTCAAACGTGTGCCTGGCAGCCGAGCCTCG…	ENSCGRT00015068049.1	ENSCGRG00015040985	FirstIntron	358
586	Chr10	NC_048603.1	12316548	12317048	peak_599	25.2638	4.659	2.66686e-06	CAAGGCGCCGTTCGGAATTTTTATTTTTAATTTTTTCGTGTTCATAAATATGTAATGAGAATAAAGATGAAAATAAACCCTTAATGAAGAGCTTGTGTACACTAAAAAACTAGCCTGTCACATCTGAAAGGAGCTTAACCCTTCTGAGGAAATTACCCGTCATCTGCTTTTGGAGCAGCCTGGCAGACTCTGACAGATACTGACATTTAATTTTTCCCGAGAGCTATAAAGATGGGTGAAGCCTGGGAGCCACGCTTCCATATCATCTCGTTGTGCCGACTGATTGAACTGAACATGTGACAAGGACCTTCCCTTGATGATGAAGCATCGCCGAAAATCCTGAGGTGGCACCTCGTGAAGCGATTGCAAATCAAGTCAGAGTCGAGTTGTCCAAGCAAC…	ENSCGRT00015043870.2	DPYS	Intron	27131
587	Chr7	NC_048600.1	82933536	82934956	peak_598	25.2638	4.659	3.33426e-16	CCCATCCCGAGAACCTCCGGAAACCCCACGAAGGACCCCCCCCCCGCTGGGTGGGGTTGCTAGGACCCCATCACCGCGGACGTAGCGCCTGGCCCCGCCCCCGCGGGACTCTGGGCTCTCCTCCGGGTTCGGTTCTTTTAAGATCTGCCCCTTCCACTTCCCGGGAGGGCGGGGCGGCCAGCACAGCTGTCACCTCCTCGCTGCCACCCGACTGGCTTTCGCGTGTGTTCCGCGGTCCCAATAACAGCTCTTCGCCCGGAACTTCCGGGGGGAGGGGCCGACCCAAACACCGAGTCCTTCCTGTCCGTCCCATCATCAGCCGGCTGCCAATCGGCGCGCCGCCGCCAACGCCCCTTAAAGGCGCCGCCGCCGCAGCTGCGGAGCCCGGCGAGCGTCTCG…	ENSCGRT00015018500.2	ENSCGRG00015011595	3'UTR	1473
588	Chr2	NC_048595.1	53891838	53892565	peak_600	25.2463	4.658	2.30144e-13	CAACAAATCCCCTGGGTCTCCCCGAGCCAGCGCCTTTCCCCGGAAGCCCCGCCTCCCCAGCTGCGCGCGCAACACTGTAGGCCCCGCCCCCGGCCCGGCCCCGGCCCCGGCCCGCTGCATCTCGCGGGATCTCGTGGGTACGGCCGGGTCAGGTGCAGTCATGGAGGCGGAGGAGGCGGATGTGGATGTGGAGGGAGATGTGGTGGCGTCTGCACAGCCGGGGTGAGGCGCGGAGCGGGGTCCTGCGGGCCGGGCGGTGCTAGGCGAGGGCCGGAGGATGCGGTCGGCCCAGGGTCCGCGCGGACGGCGCCGGGACTCGGGCTGCTCGTGGCCGGAAGTCGGCTGGGTCTGCGGCTCGGGGCGTGGGCTGAGCGCCCGGACCACACTGTTTTTCGCTGC…	ENSCGRT00015029060.2	MYSM1	Promoter-TSS	316
589	Chr8	NC_048601.1	53943884	53944678	peak_601	25.2113	4.656	1.10917e-16	TCCTGCGGCTCCGGCCGGGCGCCCGCGTGTGTCCGGGCGCGGTCTCCGCGAAAGGCTGCCGCGTCCCGGCGGGTCGCAGCGCGTCCGGGGCCCTGCGATCCGGGCGGCGCAATGTCTGTGGTCGCATTCGCGGCCCCCTCCTCCAGGCAGAAGAGAAAGTTTGCAGTGGCCCCGCGGGGAGGGCCCTGCGGGTGCCCATGTCGGCCCGTGGCGCGCCGGGTCGGACCGGGCCGCGGGTGGGGACGTGGGCCGCAGGCGAGCGCCGCGCTGGGCAGGCCTGGGCAGGGCCGCGGGATTTGGGGAGGTCCCAGGCTGCGTCCTGGGCCGGCCTCGGGCCATGGGGTGGAAGTTGCAAGGCTTAGTGGGGACCCCCGCCCCCTCCGGCCCCGGAGCGCGAGT…	ENSCGRT00015020322.2	PLXNA1	FirstIntron	-4160
590	Chr6	NC_048599.1	154907805	154908496	peak_602	25.1764	4.654	2.79254e-06	GGTGAAAGAGTGGGAGGGGGAATGTAGGAAGGAGAACCAAATAATACATTTCTAAAGGGTATTTTGAAATTACATCTGACTTGTGAAATACATAAGTCAAAAAGATTTGGGACTTATTGACTACGTCAATCAACAAAAAAGAATCAGTTGTGACAGTGAATCCTGCTTGGGTTGCTCCTTGCAGAGGCTGCGCGGGGTCCTCCAGGACGCCAGAGGCACACGCGGCCGCGATTCCCGGCGGAACCTGTGTCACGGCGGTCTTCCTTGGGGGCGTGTCGCAGGGCCGCGGCGCGCCTGCGCGGAGCGGCGCCGGGGCGGGGCCTGGGCTTGTCAGCCCAGCGAGGAGGAGGAAGGAGCCGGCTGCGTGCGGTGTGAGGGGCGGGACCGGGCGGGCTGCGA…	ENSCGRT00015024646.2	Nomo1	Promoter-TSS	-3
591	Chr7	NC_048600.1	110650647	110651775	peak_604	25.1764	4.654	1.10917e-16	GGTGATTGGATGCCATGGTATGTATGGGGTGGGGAGCAGGAATGTGCAACGTGATGAGTCCTTCCTTACCTTCATTGTCTCCTGGCACAGGGTTCGTGGGTCCCCAAGAAAGAGCCTTACGCCCGGGAGATGCTGGCGATCTCCTTCATCTCTGCGGTCAACCGCAAACGGAAAAAGCGGCGCGAGGCGCGGGGCCTGGGCAGCAGCACCGATGATGACTCCGAGCAGGAGGCACACAAGGCCGCGGCGGGGACGCAGGAGCCACCCGAGGAGCAGCTGCCGGACCCCGCAGCCGTGGAGGCCCCTGGTCGCCTCAGCCCCCCGACGGCACCCGAGGAGCGGCCTGCGGCGGACACGCGCTCCATCGTCTCGGGCTACTCCACCCTGTCCACCATGGAC…	ENSCGRT00015026927.2	ENSCGRG00015016703	3'UTR	-5131
592	Chr3	NC_048596.1	214680659	214681243	peak_603	25.1764	4.654	1.10917e-16	AGAGCATGAGAAAACAACAAAACCCAACGAACAAACCCTGAAAGGGGACGGGGAACGATAGTTCGAATCTGAACGAGAAGATTGGGCACAAACCAAATGCAACCCCCGGCCCCGGGACGGTTCCTCCAGCCCGGGAAGGCGGCTGGGCCGCGGCTCGGCCGCACAGACAAAGCGGCCCTGTGATCTGTGAGTGGCCTCTGGGAACAAAGCCTCAGCGCTCGGCGGAAAACGAAAGTCGGCCTCGGGGCCCAGCGCGGACAGGCCGAGGCGCCGCCGGCTTAGTCCCATCGCGTCCCGACACGAAGTCACCGGATTCCCTGCCACCAGGACGCGGCTCAGGACAAAGCCAGTTCCGTCCAGCGGACAGCGGCGAGCGGCCACCTCTGCTCCCGAGGAGCC…	ENSCGRT00015077549.1	ZC2HC1B	Intergenic	-26204
593	Chr8	NC_048601.1	24223355	24224168	peak_605	25.1067	4.65	1.10917e-16	AGAGGGCTGGCTGCACGTTCCTCAGACGGAGCGGTTTTTAAAGAGGAGGGGGACCCCCAAACTTTCCCTCCACAGCCTCGCGTCCCGAGCGACAGTGAGAGCGCCAGGCGGTCCTACAAGGAGAACGCCCAAGCCCAGGCCCCATCCCGCCCGCCCGAAGTTGACTGGAAGCGCCGAGAGTTCCGGGCCTCCGCAAGTCGGCCAAGTGCGACCAGGGCGAGCGTTTCCCGAGCAACGCCGACCCTGCCTGCCCAGGGCCGCTCCCGCCCGGCCGCGGCGGCCCCCCGGCTCTGCTGCGCCCGCACCCGGTCCCCCGTCCCCGCCTGAACAGCTGCTCGCCGCCTCCGAAGCTCCGGCGGGGAGCGCGCGCGCACTCTCGCCCTCAGGCCGGCCGAGAAG…	ENSCGRT00015019277.2	CECR2	FirstIntron	547
594	Chr1.2	NW_023276807.1	193142435	193143891	peak_606	25.0893	4.649	1.10917e-16	CTTTCTTACTCATAAGTTGAACCGGGAAGTTGCCGCTGGGTGTTCTTGAAACATTCAACCCCTCAAAGTTTCTCTTGCCCTTTACCAAAATGGTTGTTAAGGTTGTCCGGAGGTTTGAAGCTTCTGGCCCTTAACAAAGATGGCGCCGGAGTCGTGTTAGGAATGAGGTTGCCCACTTCTCTGCCAGTGACAAACATGGCTTCCACAGCGTCGCTCACATGACATCCCCGACTACGGCACGGGAGACGGCGGAGGAGGGCCCATGAAAGGGTGCGCGTTCCCGTGGCGGTGCACCGGGTAGGTTTCAGTCAGAGTCACTATGGCGGCCAGCGCTGGCAAGGTAAGCTGAGGCGGCGGCGGAGGTGGAGGCGGCGGTGTCGGCAAGGGAGGCAGGACTGG…	ENSCGRT00015046223.2	SLMAP	Promoter-TSS	-717
595	Chr1.1	NW_023276806.1	218358845	218359673	peak_608	25.0719	4.648	1.10917e-16	ATTAAAACACACAACAGCCCAACCTGCTCAAGGCCAGGGCACTGGCCGCACCCGCAGGAAGCACGGGGCGGACTTTGCTATCCCAGCATGCCTCGCGCTGCCTCGCAGCTCTTCCTGGATAGTCTCTATGGTGGCGCCAGTGTCGTCGGCGGCGGCGCCTGACGAGTCCTGAGGCTTCCTTCCGGCTTGGCGGCGGATCCGAGTGTGGTGCTTCTGGGTGCAGCGCGATGTCGGAGAAGAAGCAGCCGGTCGATCTGGGTCTCCTTGAAGAGGACGACGAGTTCGAGGAGTTTCCCGCGGAAGGTAACTGCCAGGCCGCGCGCTGGGCCCCGGGCCTCGCGTGGAGCGGCGCCGGGCCTGCTCGCTGCGTGTGCGGGGCTGAGCTGCGCTCCGCGCCGC…	ENSCGRT00015047461.1	ENSCGRG00015031922	Promoter-TSS	-282
596	Chr2	NC_048595.1	16714591	16715751	peak_607	25.0719	4.648	2.11836e-12	TGGTGTTCCCCTGTCTCAAGTTAGGCGGTGAGCTCTCTGTCAGCCACAACTCCATTAATTCAAACCTTGTGCGGCAGTTAGAATTAATGGTATTAGTTGACTTCCTACCGCAGGGGGCGCTCTCCGTCGGCCCGGCTCTCGGAGCGCCGGAGCTCCGCTCTAGCCTCCAGGACGCCGCTCTGTGGCTGCGAGGAGGCCCGGAGGGAGTGGGGGGAGCACCGCTGCGGCTTTTTGTCCTGACGCGGCGGGAGCGCGCGGGGCGCGTGCGCACGCGGAGGTGTCTGGCTTCTCACGGGTCGTGTGAGGTGCGGGGCGGGAAGGCTAGGCGGCTGCGGACCCACGGAGCGGCAGACCGAGCGGCCCCTGCGGCCCGCGGCGGCCAGGCGGCCCGAGATGTTG…	ENSCGRT00015034122.2	ENSCGRG00015020978	5'UTR	692
597	Chr2	NC_048595.1	125597667	125598457	peak_609	25.0719	4.648	3.99945e-14	AAAACACTGTCTTTGTCAGATTCACTCATTGAATATTTTTGCTTGGAAATGATGCCTCGTGGGAGGCATAGGATGCTACTTGCTGTGTGTCCAGATTTGACACAGTTTCTTTTTAATCTCCATCCTGTCAGAGCTCATCGTCCTTCGCAGCGTCGTGGTTCCGCGGCGCGGGAGGACGACCGGATTTGGACCGCTGCAGACGCCGTAGTCCCCACCCCTCTTTTCTCTGCCCCTTTGGGCTTCCAGAGGGCGCCCTCCGCCGCGCTGGAGAGGGCGGGGCCTGAGGCTTGGGGCAGCAAGATGCGATGCGATAGGCCGAGGCTTGCGGCGTCGGCGGCCTGTTTACCGGAAGTGCCACAGTTTTTCCCTCGCCCGAGCCTCAGCCCGGGAGGTTGGAGA…	ENSCGRT00015018568.2	VIRMA	Promoter-TSS	25
598	Chr4	NC_048597.1	79795051	79797950	peak_610	25.0372	4.646	1.10917e-16	AGTGGGAAGAAGCCAAACCCACCAAGAAACCCAGATGAGGAGCAGAGCAGCCGAATGATCTCTCTCTCTCTCTCCCGATGCTAGGGCTTCCCCCTTGCTTGTCAGAAAGCCGGGTGCCAGACTCCTAAGCCGTTGGCTCTACGGGCCACCCGATCGTTCTCCCTGCAGCACAGATACAGGGATGAGGTGCTCTTGATCAGGGTGTCGGCCCGTGTTCACCCAAGCGAGATCTGAAGCTCGGGGCGATAGGGCCCACAGGCACCCAAGATTGGGAATCCTCAGCCCGCCTCGAGGAGCGGGAGACACCGCGCGCTTCCACCAACCTCACAGGACACTTTCCTCATAGGCGCCCGAGGGCCCGGCGAACGCGGCGGGATCGGAGCCAAAGCTGGTTCCGCC…	ENSCGRT00015051321.1	ZNF316	CDS	8602
599	Chr2	NC_048595.1	151068671	151069550	peak_611	25.0198	4.645	6.57658e-07	GCACAAATGATGTAAATCCCTGTTTTGACACCGAAAGGATCAACGATCCCTTATGGTGTAGTCGTGGAACTGTGGCGAATCCTTTCTGAATAAAGGGCTTGCACTCCTGGTGCGTGCCTAAGCACCACCGGAATCAAATTCCCAGGAAGAAGCCAAGAGGTGGTGCGCTGTTCTCGGGCACCGCCCCCATGCCCGCCCCATCCCGTTGGAGCCAGAACACCAATGCTCGCGAGAGCCCTGCCGGTTTCCACGTTTGCCACGTTCCAGAGGATCAAGGCAGACTAAAAAGCCACATGCCGCTCGGGCTTTGCAAATGCTGCGCAGCACCATACTTGCTTCGGACTGCGGAGGGCTGGAGAACGTACAGGCCCGCCCCCTGCCAGCGGTCTTCGCCATTGG…	ENSCGRT00015036354.2	ASPH	Promoter-TSS	-3
600	Chr2	NC_048595.1	812299	814148	peak_613	24.9506	4.641	1.10917e-16	AAAATGTTCAAACATATCAAAAAGTCAAAAGCCAAGCTGCAGTTCCCCAGGGGAAACCGAGGCTGTGGAGACACAGAAAGGCTAGGCCACCCGGTGAGGGCTCTGGGCAGGACAGTGACGTCCAGGCGAACCTAGGACCCCGGCGCTTTTCCTCTTCGGCCCCGGCGGCGGCCACCGGGGCCGGCCTTTGTTTTCAGCCCCGGCGGCGGCCGGCGCGGTCCTAGCTGACAAAGGCGGGCATCGCCATCTTGTCGCGGCGGCCGGACGCGGCGCCCATTCATTCGCGGGGCGCTTGGGGCCGGGAACGCCGGGACCAGGGGAGCCGGGAAGCGCGGTAGACAGCGGGCCCGCACCCGGCAGGGGTGATGGCTGCATCCGAAAGACCCGCCCCGCGCACGC…	ENSCGRT00015072763.1	ENSCGRG00015033859	5'UTR	178
601	Chr3	NC_048596.1	33416807	33417432	peak_614	24.9506	4.641	1.16681e-06	CTATTAGAAGCTGTGCCTTATCAACCGGAGTTTGAGGTACCAGGTTGTGTGCTAATCACGTTCTTCACGGACGGAAGCCATTCCTGTCTCAAAAAACCGGCCAAGACCCTTAGCTAGCCTAGGCTGTTAAGAAATCGGATACCAGCAATAGGGTCCCGGGTCTGGCTGAGACCCAGCCCGTCAACTCTCAAGGAGGGGTTGAGCATCTTAAGGACTGACTACCCAAGGGTCTCCCTGGAAGGTCTAGCCCACCCCGGTATGGACCCTCGTCCCCGGGAGGCACAAATCGCCTTCTCCTTAGCACTTGCTCCCGGCCCTGCAGGGTGAGAACTTTGCCTCTGGGTTCCGCAGGGAGGGCTCCGCCGCGCCGAGCCGGACGGGCCACGGTTCGCGCGCCCA…	ENSCGRT00015036623.2	RFX3	Promoter-TSS	-775
602	Chr7	NC_048600.1	12010020	12010699	peak_615	24.9506	4.641	1.3366e-12	CGCCGCTTCTTTGGAAGGGCTAGCGGAGGGAGGCAGCACAGAGGCCTCCGGGAAGGCTGTACCCGCCGACGAGCCCCGGGCCGCGGCGCCGCCTCTCCGCTGGCTCGCCCGTCACCCCGCGCTCCGCTCCGGGCCTCCTGGGGCCCCCAGCCCGGGCTGGGCTCGAGCGGGAGGGGCCCGCGGCCCGGCGCCGCACTCGCACTCACCCTCCAGCAGGCGGGTGATGAGGCTGTCCACGTTCAGCTCCCCGTCCGCCATCTTGTCGGCACCAGACTCTCCTCCCCGCAGCGGGAACAAGGGCTTCGCGGCGGCGGCGGCGGCGGCGGCGGCTCGGCGCTCTCACCTACGAGTCACGCGGCGTCTCGACCCCGGCCGGCTCCAACTCCCCCCGGGCGCGGG…	ENSCGRT00015067805.1	PPP1CB	Promoter-TSS	-82
603	Chr2	NC_048595.1	256460622	256461750	peak_616	24.9506	4.641	1.10917e-16	AACCAAATCCAAAGACTCGGCCCATGCTCAATGACACTGATCTCCCTTCCTCGAAAGCGCCGGCACTGGGATTTACACTTAAGGGCCGAGAGCCACCTCAACTCGCGGGGCCTGGAGGGCGGCGGCCTCGCAAGGCGACCGGGAGCCAACTAGCCAGACGTGTCGTCCTCGGACTCGGAAGCGCCCCCGGCACCCCGCCTCCCACCGGGCCTCACCTTGGTGGTCGTAGACGCTAATGTAGGAGATCCCCACGGCCATACACCACACCACGAGGCTCGCGATGTCGGAGAAGCTGGGCTCCTGCTCCACCTCGGTGATCACCAGGCCCATGTGCACCGGCAGCTTCTGCAGGGACCGGCCGTCCGCGCGCCAGCGCAGCCGGGGATGGGTGGCGGCCGG…	ENSCGRT00015039857.2	ENSCGRG00015024646	5'UTR	210
604	Chr1.1	NW_023276806.1	257430056	257430664	peak_617	24.916	4.639	1.10917e-16	GCCAGTTGGAAAGTCCCCAAGAGGGGCTAAAATGTCCTCTTCTTGCCGGTGCCCCCGGGTCGCCTTCTCCTGGGGCAGGCTCTCCTGGAAGCACCCCACCGAAGCGGTAGAGCCCTTGGCTACGTGGCGCGGGCCAGCTCCTCCTTCCTCTGGTGTCCCTGAGGGTGCAGGCCGGCTGAGCTGGGCATCTGGACCTTGTGCGCTCGCTCGGGCCAGGTTCTGCAACCGGTTCAGCTCGTTCTTGGCCACGTGGTCCTTCTTGGCCTGAATCTGCTTGGCGAACTGGTCTTCCATGGGGTGGGAGCCCCCAGGCACCTGGATCAGCCATTCCTTGGTGTCATCCCACGCGCTTGTAGCCCCAGCGGACATCCCTATGCCGGCCCCAAGCTGAGAACCTGA…	ENSCGRT00015055717.1	ENSCGRG00015029698	3'UTR	5690
605	Chr3	NC_048596.1	51270661	51271771	peak_618	24.8987	4.638	1.10917e-16	GGAATCAGATGGCGCGGTGCAGGGTGGGGTGCTGGATCAGAGAGACGCACCAGGCTGGGTTGGAACCTGGCTCTGCTGCAAGTTCCTCACCTTGTTCTTCTGTGGCCTTGTCACCCGGTGCCTCGGATCCCGGCGTCTCATCCCCGCTGCGTTCCTCCGGCCCGTCTTCCTCCCCCTTGCCGGTGTCATGCTCTTCACCACCGTTTACCCCACCTGACCCAGCCGTGGCCTCCGCCGGTGCGTCGGAAGATTCGGGCTCGGCCTCCATGGCTGACGCCTCCGGGGGCTCCGGAGGCGGCTGCGCGGCCTGGCCCAACGCCTGAGCAGGAGGTGGCTCCTCGTCTTCGTCCTCAAGCAGCGCCTCCTCGTCCTCCTCCTCCTCGTCGTCCTCCTCGTCGT…	ENSCGRT00015061345.1	Hnrnpul2	5'UTR	266
606	ChrX	NC_048604.1	29327936	29329774	peak_619	24.8815	4.637	2.77332e-15	CAGTTCTTTCGCTGGATTGAAGACGCCATTGGTCTGCTGGTCACAGACATAGCAGCGAGAGGTGGTGCGGAAATGCTGCAGTGCACATTTCTCGCAGAAATAATGCCTACACTTGGTGACAACAGGGTTTTGGAAGGTCTGGCGACAGATGAAACACTTGAATGGTATTTCCTCATCATCGCTTCCCACTTCGTAGTTTTCCTCCTCATAGACACCATAGCGACCCTCATCAAGCTCACGTTCGATCTGCCACCCGTGCTTGTAATCTGAACGGTCATGGAGGAATTTGCAGCTGTCCCCGAAGCCGCAGAATCCAGTCTCTTTGTAGTCCTTGCAGATGTCGGGCTGGTAATCCCAGCGCACGGTGGCACGTAGATGCTCGGGAGCTCGGATGGGGCC…	ENSCGRT00015061316.1	ndufa1	Promoter-TSS	-223
607	Chr6	NC_048599.1	55905004	55906263	peak_625	24.8642	4.636	1.10917e-16	AGCACCTGGGCCACTACGCGGCTCTCGGGGGCTCGCCCCGGCCGCCTCTCCGGGGACACAGGGCGTCCACCTCGTCCAGGAAGAGGAGGCTGGGCCCGCGGCTGGCCAGCTCCCGAGCTCGCTGGAAGACGCGCCGCACGTTCTCCTCGGTCTCCCCGGGCCGGGCGCCCTGCAGCGCTGGGGCGCTCACCGCCAGCAGCTCCGCGCCCGCCTCGCGCGCCACGGCCCGCACCAGCTGGGTCTTGCCCACTCCCGGGGGTCCCGCCAGAAGCACCCCGCGGGGCACGGCCAGCCCAAGCGCGGCTAGGGCGAGCGGGTAGCGCAGCGGCAGGCGGAGCAGCTCCCGCAGGGAGTCGGCCGTCTCCGATAGGCCCCCAAGGGTCACCTCCCCCGGAGGCT…	ENSCGRT00015029805.2	SPATA5L1	5'UTR	349
608	Chr9	NC_048602.1	27852964	27853842	peak_620	24.8642	4.636	3.35738e-06	GGTCGGCGGCGGAGATCGGGGACGGTGGTGCCCGGGGAAGCGGCGGAGACCGACTCGGAGCCGTCTGCGTCCTCGTCGTCGGAAGAGGAGGAGCTCTACCTGGGTCCCTCGGGCCCGACGCGCGGCCGCCCCACGGGGCTCCGAGTGGCCGGGGAGGCAGCCGAGACCGACTCGGAAGCGGAGTCGGAGCCCGCGGCGGCGCCGGGAGACCTGCCCCCGCTCGTGGTGCAGCGCGAGGCGGCGCCGGAGACGTGGGGCGCCGAGGAGACCCCGGCCGTGGCGCCCGCGCGCTCGCTCCTGCAGCTCCGCCTGGCCGAGAGCCACACGCGCCTGGACCACGACGTGGCGGCCGCGGTGAGCAGCGTGTACCGCCGTGCGGGCCGCGATGTGGCCGCCCTG…	ENSCGRT00015075526.1	BLOC1S3	3'UTR	839
609	Chr2	NC_048595.1	9864831	9865553	peak_621	24.8642	4.636	2.44906e-09	AAGTCACAGTCGCACAGCCAGGGGTTCCCGTCCAGGCGCACAGTGCGCAGCGCGGGCAGTGCATCCAAAGTCGCCACGTTGAGGCTGCGCAGGTTGTTATCATTGAGTTCCAGCACCTGCAGCGACTCCAGGCTTTCGAAGGCGGCCTCGTGCACACCGGCCAGGTGGTTGTTGGCCAGGCTCAGCTTGACCAGCCTCCCCGCCGAGCGGAAGGCGCCGGCGCCCAGCTGGGTGAGGTTGTTGTAGCTCAGGTCCAGGAAGGCCAGCTTGGCGGAGCCGCTGAACGTGCCCTCCTCCAGCGAGCGCAGCGAGTTGTTCCTGAAATCTAGATAGACCAGGTCTCCGTGGAAGATGAAGAAGTCCTCGGGGATCTGCTGGATTCGGTTGCCGGCCACTAGC…	ENSCGRT00015003889.2	LRRC38	5'UTR	431
610	Chr7	NC_048600.1	114359438	114360545	peak_622	24.8642	4.636	1.10917e-16	CATTGGAAAATGGTAACAGTTTTATCCTAGAACTGGGAAGGTTTGAGTCTAGGGAAGTCGCGGGAAACAATGTGTTGCTTTAGATAAACCACAACCATCTTCTGGGCGTGGATTTGTCTGGTATCTGAGTCTGCGTGCAGGAAAGAACGGTGCAGGGGAAGTTGTCTTGTGTTTGGTAGTAGCCGGAGGTAAAAAGGGATGCGAGGCGGGAGTCAGGGAGTCAGCCCGGAACGCTCAACAAGGGAACGGGGCCGCGGGCTTCTTCAGTCGACGTCACTAGGGCGCGACGGCTACTCTTCTAAGAAGCAGCGGCACACGAGGTCCCACAGTGAAGTCGAGTTCCGGAACAACAGGACACATCACTCTGGAGCCTCCGGGAAGCCTGGGTCTCAGCATCCC…	ENSCGRT00015078103.1	PSME3	Promoter-TSS	-22
611	Chr3	NC_048596.1	262996517	262998151	peak_623	24.8642	4.636	1.10917e-16	CAAACGACCCAAACAGGGTGCCACAGCTGCAGACAACAGGTATACTGGGGGAACCCCCTGCCACGTGTGCCGCCCTTTATTCCAAGGTTCCTGGCCGCGCGCTCGCCTCTCCTAGACGCGCACGCACCAACACACCCGGAGCACTAGCACATACAGCTGGGGACCGAGTTTCCTGTCCCGGAACAGCAGCCCATCTTCAGATCTCTACATCTCATCCACCTGGTCCCTATACCCGGACCCCAAGCCTATTCCAGCCTCCTCACCACACACGTGTGGATGCACTTCCAGGTGGTGCCAGGGGCGAAACGTGGAGGTGGGGAAGGCCACGAACTGGGAATTGGAAAGCTGGGAGTAACATGCATGGTTTGGGAATCCCTAGGGTGTACGCTTCTGCAATTG…	ENSCGRT00015058268.1	ENSCGRG00015042836	Promoter-TSS	95
612	Chr5	NC_048598.1	165345548	165346353	peak_624	24.8642	4.636	1.10917e-16	AACTGGAGGTGCGCCTGGCACACTCGGGCGCGCGCATGCGCAGTTTGTAGCAGTGCGCTCCCTGGGCCACGGGGGCCGCGCAGGATCCCAAAGTCCCTGGGTCCCCGTGCACCCTGGGTCCCCGTGCACCGCTCACTCTGCAGCCCAGCCCGGCTCCCCGCCGCGCTGCTGCCTGTTGACGGGGACGGGCCCGGGCTCCGGGCGGGGGCCCAGCGCCAGTTACCTCTCCAGGGCCTGCAGGGTGTAGCTGATGAGCGGCCTCTCCAGAACGCGGCAGAACTGCTTCGGGGTGCGGACGCCCATCCTCTCCCCGCAGCCCCCGGCCGGCAGCACGGCGGCCACGGCTGCGGGGCGACTCCCGGGCTCGGCCCCGGCGGTGGACGGCAGGGACGCCGGACA…	ENSCGRT00015021075.2	CRPPA	Promoter-TSS	270
613	Chr1.1	NW_023276806.1	232171434	232172967	peak_626	24.8642	4.636	4.01791e-12	GCAGGCCCCCGACGCCCTGCGCCTTCTCTCCCCGAGGTGGCCATGGATGCGGCGACGCTGCCTCCCACGCCGCCCTCTCCCCGGGGCAACCCAGCCTCTCGGACCATCCACATCGAGTTCCCTCATCACAGCTCCTCGCTGCTGGAGTCCCTGAACCGCCACAGGCTGGAGGGCAAGTTCTGTGATGTGTCCCTCCTGGTTCAGGGCAGGGAGCTCAGGGCTCACAAGGCGGTGTTGGCCGCTGCCTCGCCTTACTTCCACGACAAGCTGCTTTTGGGGGATGCGCCCCGACTCACTTTGCCGAGTGTCATCGAGGCAGACGCCTTCGAGGGACTCCTTCAGCTCATTTACTCGGGGCGCCTCCGCCTGCCGCTCGATGCTCTCCCTGCCCATCTCCTT…	ENSCGRT00015074849.1	ZBTB9	CDS	937
614	Chr6	NC_048599.1	1958546	1959736	peak_628	24.847	4.635	8.87156e-09	TCTTGGATTTAGGTAGGTCCAAATCTTGGGCCTGGTGTCACTCTAAGATGAGAGGTGCCAGCTATGTGACAGGCTGATGTGATCCAAGGAGCCCAGGTACAAGGCTACACAAAGTACCAGGCACAGGCAACACAAGATACCGTCTCAAAACACAATAGAGAGGCCATAGCCAGGTGAGGCCAGAGATGACTGACACCACCACAAGGCAAGGATGCCTCGGAGCCAACAGTAGCTGGAGGCAGCAAGGGAGGCCTGTCTTCTCTAGGCCCCAGGATTACAACTCTACCCACACCGAATTCCAGCCTTCTGTCTTGAGAACCACAGGATATCTGTTGTTCAGACAGACATACATGGAGAGAAACACGCACCTGTGTCCACACAGCTGTTTGTGATCAGGAC…	ENSCGRT00015077069.1	ENSCGRG00015039053	3'UTR	205
615	Chr2	NC_048595.1	36265390	36266332	peak_627	24.847	4.635	1.10917e-16	GGGCCCTGCCAGCTTTTGCCCCACACCGGGCCTTCTGGCCTCGCCCCCCGCGCCCCCCGCGGCAAGCCGTGGTTCGGGTCCGCTTGCTCACTGGGTCTCCGTCTTCACTCTGTCCGGCCCCGCCAGTCAGGGAATTCATGCTCCGACTCGATAATCTGACTTGTAGTGCCCCGGGCTGGGCCTTGCCCCGGGCCTCTCGGCCTCGCCCCCCGCGCCCCCTAGCCGCTGGGCCGCCCCCGCTCGCTGCTGGAGGTAGCCCCTCACTCCGCGACTTACCCCACACCCCGCTCTCCAGAACCCCCATATGGGCGCTCACTGCCCGCCCGCACAGCTCGAACAGGGCGGGGGGAGCGCTGGGGCCCGAGGCCGAGCTCTTCGCTGGCGCCGCCTCCCGGGACG…	ENSCGRT00015065031.1	LRRC41	Promoter-TSS	203
616	Chr5	NC_048598.1	58330003	58331259	peak_629	24.8298	4.634	1.10917e-16	AAGCAGAGGAGACAAAACGAATGGGGCGGTCTCGCGGAAGCCGGCTCAGGGAAGCGCGAAGTTCAAGGCTCCGGGCTCTCCTCCCTCCCAGGCAGCGAAGAGACTTGACACTTGCCCTGCCTTCCCGGACGGACGGACGGACGGACGGACGGAGCTGGGCTCCGCCAGGCCCCCGGCTGGCCCACCGGCACCTTGTGACCCTTCCCCGGTCCCGGCCGGTGCCCGTACCTGACTGGATGGGCAGGTCCCCGAGAGTGACGTCCCGGTCGCGGAGGTCCAGGCACTCGGGCGGGTAGCCGACGAGGATTCGCTGACTGCCCGGGGCGATCCCGGTGATCGCGGCGATTTGGCCCTGAAGTTCCCGTAAGCGGGTCCGGCTGGACAGTCCCTGCAAAACGT…	ENSCGRT00015008264.2	ENSCGRG00015005239	Promoter-TSS	-37
617	Chr1.2	NW_023276807.1	31860913	31862959	peak_631	24.8126	4.633	1.10917e-16	GAAGGCTGGGCCTTTTCCAGAAAGGGCCGGTGCATGCCCTCCCCAGCTTCCCTTCTCTCCCCCTGCACCCTAACAACAGCTAGTAAGCTCCCGAGGTGAGTGATGTCATTGCTGGGATGAAAAGTCTCTCCAGGACCGGACCTCTGGGACCCAGTGAAATAAACAACAGTGGTGGGAGTGGCAGAAAGGAACCGCCAAGCTTTCTCCGCAGCGCCAAGAGGCCACAGCTTTTTCAAGGTGTGGAAAGGAATACTGGGCTGCCAGCTGGCCCCATCCTCAGACCCGGTGAACTCAATAGCTGGTTGGAAACCAACCCTGCTACTCTTCACCAAACCACGCCCCACACACATACCCACACACCCACAGGGGACCGGGTGGGGCAAGGCAATAAAGTAAATA…	ENSCGRT00015007945.2	TMEM151B	3'UTR	4381
618	Chr9	NC_048602.1	24936546	24937046	peak_633	24.7954	4.632	1.39959e-08	GGCCCGGAATCTCTCGGTAGCGCCAGCCTGCTGCAGCTTGCGCCGGGTGATCTGCGCCGCGGTGTCCGCAGCCGTCCAGGTCCTCAGGTCGTCGTTCAGGGCGATGTAATCGTCGCCGTCGTAGGCGTACTGATGGTACCCGCGGAGGAGGCGCCCGTCCGGCCCCACGTGACAGCCGTACATGAGCTGGATGGTGTGAGAGCCTGGCGTGGGGTGACCCCCACCCCCTCCAGCGAGGTCAGCTCGACCCACCTGTCCCACTCCCTGGGGGTCACCCGCGTCCCGTCCGTCCCCATCACTACTTGCCCCGCCCGTCGGCCCCGCCCAACCTCGGATCCTCTAAACCGAAAGGGAAACCCGCATCCCGGTCCCCGCTCTCCTCCTCCTGGACCTCGGACT…	ENSCGRT00015008759.2	HLA-E	Intron	507
619	Chr2	NC_048595.1	163072468	163073270	peak_632	24.7954	4.632	3.5156e-06	CGCTGCCACCAGCGCTGCCCGGCTCGGCCAGGTCCAGGAAGGCCTGACGCAGCAGGGCCGGGCTGTCACCCAGCGCGCAGCCAAGCGCAGACGGTGGCTGCGGTGGGGGCTGTAGGTAGGTGGGTACAGGCAGCCCGCCGGGGGTCCGCGGTGGCCAGAACATGCAGAAGGGCGGGTAGAAGGCGTCCTTACGGCCCGCGGGCCAGAAGAGACCCGACAGACCGGCCTTGGGCGCCGCACCTGTGCTCCCGGCGCCCGCTCCCCCCAGGGCCTCGGCCGCTGCGCCCGCGTCCTCCTTCTTGTGGCACAAGCCAAAGGCTGCGGCCGCGGCTGGGAAGGTGTAAGGATGAGGGAAGAGGCCCCCGCAGCCCGGGAACTTCTGCAGCACGCCCCCGAAGG…	ENSCGRT00015040327.2	SKOR2	CDS	1162
620	Chr1.2	NW_023276807.1	45212614	45213676	peak_634	24.761	4.63	3.0761e-09	GCCAGGGGAAAGAGCCAGCTCATCCTCCTCGGGTCCCGGCCCGAGGCCCTAGAAGGTTCAGGCCTGCTCCTCCTCGCTTAGCCGAGCCTTTCCGGGGCGACCCAGCACGGCCGGCGCGCTGGCGGCCGCGTCTTCTCCCACACGCCGCGCTCGCGAGTCCCTGGCTCCGGCGGGACGAGCTTCCACGGCGGGCAGGCTGGGAAAGGACAACCAGCCTGGAAGACGGGTCCCCGGTCCGCTCGCGTCCAACAGCAAGCCCGTCAGTTAGCCAGGCCCGCCGCCTGCCCCGAGCTCCGCGGCCGCCGGGCGTCCGTCACCTGCCTGCCCCGCCTCCCGAGTGCCCCGCCCCCTCGGCGCTCGCGTCATCATGCCGCGCCCTCGCCGGGACGTGCGAGGAGC…	ENSCGRT00015054997.1	CNOT7	Promoter-TSS	62
621	Chr2	NC_048595.1	124183264	124184456	peak_636	24.7267	4.628	1.37721e-09	TTCTGTCCCAGGCAGCAGCTGAGCTGGGGAGGGGGTCCGGTCTGGTGTGGTTCCTCCCCATGCAGTGTATGGTTCAGGCGGTGAGCCTGGGGGTGCCGAACTGGACTCCCTGGCTGCCTGCCCCCTCCCTCCCACTTCCTCTTGGGGACTGCCGAAGAGCACCAGGCTGATCTCCTGGTAAGTGAAACTGACTGTAATTATTTTTTATCTTGCAGACGATCTCTCACACACTCCTCTCCGGAGACAGAAGTATTTGTTTGATGTGTCCACGCTCTCAGACAAAGAAGAGCTGGTGGGCGCAGAGCTGAGGCTTTATCGCCAGGCACCCCCAGCGCCCTGGGGGTCACCAGCCCGACCGCTGCGCATGCAGCTTTTCCCCTGTCTGTCCCCACAGCTACT…	ENSCGRT00015050584.1	GDF6	3'UTR	15476
622	Chr3	NC_048596.1	83996639	83997277	peak_635	24.7267	4.628	1.77828e-15	GGAGAAACATTTGACTGAGATAAGAAAGGGCATGGGCTTGTAGGGTTACAGGGTCACAGGGTCTGTCAGTTATCCCTTGGGCACTAGATGTGCTCTCACCCATGGATAAAATGGATTCTGAGTCTGGAGAAATGATGTAGGGACTGACTGGAGGAGGAGAACAGATACCCAACTGTCTCTGGTCTAGAGAGTTGTTCAAGTGGCTGAGTTGAGGAAAACTCACAAGTGTGTAGGGAGCTGTCCCTGCATTCTCCATTACAAGATGGCGCCTGCATCTGGCAGGCACCGAATGTAAAGTTAATGCGCGCAGGCGCTGGGTAACTTTCCATTCCTTGATCTCTGCCTCTTTCGTGGCGTCATATGGTCCGATGAGCTACAGCCAATCATGGGGTGACACGT…	ENSCGRT00015062511.1	ENSCGRG00015037379	Intergenic	-56945
623	Chr5	NC_048598.1	96351138	96352053	peak_637	24.7096	4.627	1.10917e-16	AAAGCATACCTCTCCAAACTTACTACCCTGCAGTTCTGAATCTGCCCCATCCGAGGGGTCTCCACGGTGCCGGCGATGTTAACAAGTTCCCGGGTTTCGGCACCAGATGTCCCGCGCGATTGTCTCGCCAGCAAGAACAACACAGGACACTCGGATCCTTCTGCAGTAAAGCTTTAATGCGTCTTGAGAGAGAGAGCATAAGCTTACAGAGCGGAGACTCCGAGCCAAGAATCCCGTCCCCTAATAAAGGCTCATAAAACTCTGAGCGGTGGGCGTACAGCTGGGATAGGTGGATGACTCATCACCCTATATGACGCCATGGAATAGGCGGGGCTAGGCAGTGGAAAAACACTGGGCACATGCATACCAACGTTGTTTACTTGATCCGGCAGCGGATGT…	ENSCGRT00015002272.2	CD70	Intergenic	-33928
624	Chr4	NC_048597.1	212317262	212318271	peak_638	24.6754	4.625	1.10917e-16	GCCTGGAACTCGCGGCACGCCCCCCCCACCCACTCCCCCACCTCACCCTACCGAATGCTGGCATCAACCACGAGCCACTACGCTCGGCAAGGATTATCTTCTGACTCCACAGCAAGAAAGGATCACCTGTAGGGATTGGAGTCCACCACCTCGGAGCTCATCTTCTCGATGCGGGTCCGGCCGCCCGCGGCCTGCCGGCTTCTCTCCCGGGCGAGTTCTTGCTCCAGCTCCTCAACCCGCTGCCGCAGCTGCTCCACCGACTCGGCCATGGCTGGGCCCCCGCCGGCCGCCGCTCCCAGCCTGGGCCTCCGTCGCCGCCGCCGCCCCACGCTGCTCCGATGGACCCACGAAGAGCAGGCTAGGGACTAGGTGCAGCCTTCCGGATGCCGACAGCCGGGG…	ENSCGRT00015078864.1	UBA5	Promoter-TSS	-37
625	Chr7	NC_048600.1	89689450	89690290	peak_639	24.6412	4.623	2.2182e-16	GCCTGACAATGCTCCTACAAGCTCCCCAATCCAGGGATGCAACAAATATTTGTGAAGGTCTGTAGGCGACGGAACGTGCGTCGACAACACAGCTGGTAGGTCGGTGCCCTTTCAAAGGCTTCCCAACCCGAAAACGGGAGCGGGGGTTGCAAAAGTTGAAAACCCGCCGTGCCGACCCGGAGTCTTGGGCCTGGCGGCTGAAGTGGCTGCACGCGTATCGCGTCCTCCCTCCCAGGTGCGGCTCGCGCCAGCCCCGCTCGGCCCCGGTCTGCACCTGCATCCCCAGGACATCTCGAAAGAAATGCACCGTCTGGAAGCGGTTCCCCACTTTGAAGACGAAGTGCAGAGCTCGACGAGTGGCCATGACTCCCACCGCAAAGACGGAATCACAAGCAGAGG…	ENSCGRT00015030292.2	MRM3	Promoter-TSS	-48
626	Chr2	NC_048595.1	264827773	264828745	peak_641	24.6412	4.623	1.10917e-16	GATTCTCCGGTCTCCAACTCCTAAATATTAGGATTACAGATGCGCAGATTCGTTTGAGATATTTATAAAAGCTTTCTAGAAGTGAATTTCCAGGGGTCCCAGTGAGGCACTGGACTGGCTGTGTAGGCAGTTTTGTCTCCTTCCTGCATTTCCAACTACTCCCTTCAATGCGCCAAGACAGCTAAAACCGTTTCCGGGGTCCCTCCCGGCGGAGGCTGATTCAGAAAAACCGGAACTCGACCCAACGCCCCTCCCTACTGCTCCTGAGCGTCATTCGGCGGCGGCGCGCTCGCCCAGTGCATTATGGTCATTGTAGTCCGGCCGGATCTCTGGCGCACACAGTCCCGTGACACCGCTGCGTCTCAGCCCCACCCCGCAGTGTCCCTGCGGGGCCGCCGC…	ENSCGRT00015065854.1	SNX3	Promoter-TSS	28
627	Chr3	NC_048596.1	273711044	273711854	peak_642	24.6071	4.621	6.05341e-13	GATTGAAATCTCCTCAGGGCGCCCCTAAAAAGCCAGATACCAGAAACCAGGTGTTCACATTCGTGGGGGAGGAAAACAAAGTCCCCAGGATCAGGCTCCTTCTTTAAGCAGGCCAGACGCAGGCAGTGGGGTTCCAGCAGTCTTCCAAAGCCACCCCTCCCTGGGGACAGGGCCCAAGCTCGCACACCTGTCCCAGGAGGGCCCCCGCTGACCCCTCTGACTCCGTGGTGCCGCACTCGGAGGAACACCGAGGGACGAGGCCGGGCCGCAGCGCAAGGGCTAGAGCGCTGTGGCTTTAAGAACCGAGGATCCGGGACCATGTGCTCGGCGTGAGACAAAAGCAACAACAAAGGAAGTGGCGGCTGCAGGGGGAGGGGGTGGCTCCTTCCCTCCGCCGCG…	ENSCGRT00015030160.2	RNF44	Promoter-TSS	363
[truncated: 12,768 more rows]

## Sheet: Table S4
Supplementary Table S4. Synthetic gene fragments for STARR-seq sequence length optimization
N	Fragment_ID	STARR-seq_peak_ID	Fragment_coordinates	Fasta_seq	Length	Input_RPM	RNA_RPM	FC_RNAvsInput	Summit_relative_position
[truncated: 159 more rows]

## Sheet: Table S5
Supplementary Table S5. Relative GFP and SEAP expression levels of synthetic gene fragments compared to mCMV
[truncated: 32 more rows]
